# Supplementary material for: Programmed meiotic errors facilitate dichotomous sperm production in the silkworm, Bombyx mori
Source: bioRxiv. 2025 Sep 2:2025.08.03.667510. Originally published 2025 Aug 3. Preprint. [Version 2] doi: 10.1101/2025.08.03.667510 (PMC12360503; doi:10.1101/2025.08.03.667510)
Supplement: Supplement 2 [file media-2.xlsx]

## Sheet: larval_vs_latepupal_sxl_vs_wt_a
id	gene	log2_FC_Larval_Testes_vs_Larval_Soma	padj_Larval_Testes_vs_Larval_Soma	log2_FC_Late-Pupal_Testes_vs_Late-Pupal_Soma	padj_Late-Pupal_Testes_vs_Late-Pupal_Soma	log2_FC_Larval_Testes_vs_Late-Pupal_Testes	padj_Larval_Testes_vs_Late-Pupal_Testes	log2_FC_Sxl_Late-Pupal_Testes_vs_WT_Late-Pupal_Testes	padj_Sxl_Late-Pupal_Testes_vs_WT_Late-Pupal_Testes	log2_FC_Larval_Testes_vs_Larval_Ovaries	padj_Larval_Testes_vs_Larval_Ovaries
14-3-3zeta	14-3-3 protein zeta	-1.68021	9.20081e-19	0.138931	0.129392	0.143395	0.401813	0.743835	2.91604e-09	0.143395	0.401813
18w	18 wheeler	2.77505	1.87528e-07	0.999927	9.46095e-20	-2.528	2.89888e-25	-0.356834	0.0955028	-2.528	2.89888e-25
3HCD	3-hydroxyacyl-CoA dehydrogenase	-0.280338	0.32965	-0.0409281	0.661054	-0.145795	0.454249	2.0444	1.24048e-22	-0.145795	0.454249
6pgl	6-phosphogluconolactonase	-1.63271	0.00060977	-0.546311	6.74276e-09	-0.117984	0.477006	-0.158376	0.697371	-0.117984	0.477006
6tox	antimicrobial protein 6Tox	0.477577	0.558744	0.453234	0.00487485	-0.164964	0.397751	1.34849	3.23317e-06	-0.164964	0.397751
A1	actin A1	-4.24601	3.49658e-05	5.36632	1.25043e-25	-2.02842	8.59456e-06	7.01836	5.74692e-58	-2.02842	8.59456e-06
A2	actin A2	-0.420714	0.757105	0.168998	0.889653	1.2022	0.0450944	15.8168	1.12506e-251	1.2022	0.0450944
A3	actin A3	-1.76417	0.00032401	0.647157	1.64885e-05	0.418507	0.25051	1.94751	2.46768e-15	0.418507	0.25051
A4	actin A4	0.0359383	0.910336	0.455258	5.17067e-10	-0.468489	0.0126419	0.596509	0.0179116	-0.468489	0.0126419
Aact	acetoacetyl-CoA thiolase	-2.08815	2.70501e-09	-0.0515855	0.553396	-0.148463	0.56537	1.24952	2.41309e-11	-0.148463	0.56537
Aanat	arylalkylamine N-acetyltransferase	-0.0467324	0.981963	2.09919	1.28308e-05	2.27944	3.09424e-13	6.25415	2.11595e-55	2.27944	3.09424e-13
abcb	ATP-binding cassette transporter subfamily B	1.7774	4.22779e-19	-0.542608	1.77411e-13	1.02135	7.20196e-18	-1.1674	3.63387e-29	1.02135	7.20196e-18
abd-A	abdominal A	2.40257	2.63742e-07	-0.383963	1.82818e-05	-0.0150421	0.95566	-0.622208	3.51144e-05	-0.0150421	0.95566
Abd-b	abdominal B	-2.24428	2.38546e-06	-1.02049	8.88348e-08	-2.4806	1.06726e-18	3.11831	9.92381e-42	-2.4806	1.06726e-18
Acade	acyl-coenzyme A dehydrogenase	-3.40745	1.63658e-13	-1.18445	4.50588e-77	-0.289486	0.25987	1.39626	1.47299e-05	-0.289486	0.25987
ACBP	acyl-CoA binding protein	-3.96276	2.19921e-33	-0.929414	5.57266e-18	0.572266	0.041867	3.63847	1.66456e-79	0.572266	0.041867
ACBP-like	acyl-CoA binding protein-like	1.9894	0.0399751	2.84239	3.1617e-16	-0.872749	0.00552583	4.40972	5.11213e-10	-0.872749	0.00552583
Acci	apoptotic chromatin condensation inducer-like protein	0.300905	0.240472	0.0199935	0.810822	0.12086	0.231325	-0.115546	0.345853	0.12086	0.231325
ace1	acetylcholinesterase type 1	-1.78208	0.0526657	-0.650418	0.457854	1.25059	0.0221105	4.97604	1.15719e-16	1.25059	0.0221105
ace2	acetylcholinesterase type 2	1.9462	4.97853e-05	0.525533	8.47751e-08	1.19279	2.21528e-22	-0.487245	0.0107159	1.19279	2.21528e-22
Achi	achintya	-0.614228	0.0009772	-0.434039	1.39521e-08	0.363392	2.664e-05	0.323314	0.00172499	0.363392	2.664e-05
Adamts-1	A disintegrin and metalloproteinase with thrombospondin motifs 1	0.0452315	0.962003	1.98515	3.00008e-98	-2.6886	1.55558e-27	-0.378123	0.0910625	-2.6886	1.55558e-27
Adamts-like	A disintegrin and metalloproteinase with thrombospondin motifs like	2.29319	1.9423e-07	0.245432	0.00324642	-1.68065	9.93311e-33	2.75323	2.43801e-12	-1.68065	9.93311e-33
Adgf	adenosine deaminase related growth factor	-2.35909	6.76853e-08	-0.932759	6.43348e-10	0.0346107	0.896581	0.453764	0.226502	0.0346107	0.896581
Adh	alcohol dehydrogenase-like	-0.200953	0.692743	0.976257	0.0416708	3.74944	3.64818e-84	4.31251	4.37953e-39	3.74944	3.64818e-84
adk2	adenylate kinase 2	-2.33806	1.13027e-39	-0.0616092	0.671407	0.55726	0.00029456	1.37989	2.3786e-31	0.55726	0.00029456
ae13	alpha-esterase 13	-0.100255	0.913876	-0.571722	2.02537e-07	-0.265264	0.459823	-0.68868	0.0539785	-0.265264	0.459823
ae19	alpha-esterase 19	1.99681	0.126362	1.35234	0.233019	-0.619407	0.368465	5.02878	4.28146e-08	-0.619407	0.368465
ae25	carboxylesterase CarE-9	-11.1325	9.60564e-40	0.867192	0.536487	-0.689169	0.5837	-3.14247	0.0384328	-0.689169	0.5837
ae3	alpha-esterase 3	-0.0578572	0.971642	-2.1715	0.155227	1.51899	0.281509	2.1284	0.345311	1.51899	0.281509
ae40	alpha-esterase 40	-4.24333	1.08983e-56	-1.2703	1.67554e-26	-0.910344	0.00010624	0.130581	0.754917	-0.910344	0.00010624
ae41	alpha-esterase 41	-3.71867	5.4492e-20	-1.71956	2.52347e-13	-0.429946	0.280774	1.01814	0.00158582	-0.429946	0.280774
ae45	alpha-esterase 45	0.705657	0.542316	1.04851	0.0184843	-1.09138	0.00140209	1.27845	0.00026942	-1.09138	0.00140209
ae48	alpha-esterase 48	-1.84412	3.78223e-08	-1.34446	1.49728e-115	-1.14138	3.64986e-07	0.696704	0.0891277	-1.14138	3.64986e-07
ae49	alpha-esterase 49	-1.81935	0.371442	1.59046	0.0280772	-3.63638	1.51973e-06	1.26441	0.14933	-3.63638	1.51973e-06
Ago1	argonaute 1	-0.355336	0.0949075	0.237654	0.0399198	-0.409113	0.00221676	1.34077	2.84797e-50	-0.409113	0.00221676
Ago2	argonaute 2	-2.289	4.23141e-13	0.313567	2.12747e-07	-0.288388	0.0730147	2.23559	1.50986e-56	-0.288388	0.0730147
Ago3	argonaute 3	2.09453	1.35194e-14	-0.454721	8.17721e-08	-0.0588291	0.699227	-1.22235	2.01162e-14	-0.0588291	0.699227
AGPAT2	1-acylglycerol-3-phosphate O-acyltransferase 2	-0.660261	0.403834	1.01439	1.93111e-11	-0.184337	0.428327	0.72303	0.0436732	-0.184337	0.428327
AGPAT3	1-acylglycerol-3-phosphate O-acyltransferase 3	1.18308	0.0661698	0.312167	0.0177619	-0.326882	0.124963	-0.309194	0.36231	-0.326882	0.124963
AGPAT5	1-acylglycerol-3-phosphate O-acyltransferase 5	-1.08405	0.455609	-1.17732	0.534344	1.47014	0.298514	4.80453	0.00036774	1.47014	0.298514
Ahsa1	activator of 90 kDa heat shock protein ATPase homolog 1	-0.24422	0.522558	-0.355937	0.00013241	0.298908	0.009766	0.268583	0.0310874	0.298908	0.009766
Ai-b	testis-specific ATPase inhibitor-like protein	7.03631	8.5489e-06	0.97682	1.24503e-39	-0.296382	0.176734	-9.76484	9.92701e-59	-0.296382	0.176734
aif	apoptosis-inducing factor	6.44418	6.70519e-10	-0.300766	0.00031607	1.02347	2.01413e-15	-7.80026	2.92037e-29	1.02347	2.01413e-15
AK	arginine kinase	-2.45239	1.35682e-06	0.568267	2.84005e-09	-0.389502	0.0019461	1.73064	0.00034541	-0.389502	0.0019461
AKH2	adipokinetic hormone 2	1.72916	0.212136	4.80686	0.00062858	-0.384485	0.573581	-1.43837	0.0995377	-0.384485	0.573581
AKH3	adipokinetic hormone 3	-2.37143	0.0810038	-0.551019	0.59542	-1.75116	0.0619445	-3.99447	0.0134797	-1.75116	0.0619445
Akhr	adipokinetic hormone receptor	-2.38787	7.83583e-05	1.90917	1.33701e-36	-1.60874	1.3043e-08	-1.03896	0.187062	-1.60874	1.3043e-08
Alg-2	apoptosis-linked protein 2	0.349031	0.430413	0.0439588	0.519853	0.0710193	0.669572	0.136566	0.70064	0.0710193	0.669572
Alpm	membrane-bound alkaline phosphatase	-1.75271	0.131263	0.939578	0.6314	-0.318527	0.790856	1.36125	0.209226	-0.318527	0.790856
Alps	soluble alkaline phosphatase	-4.14787	0.0283426	-0.148511	0.955282	-0.315376	0.862159	0.416681	0.781172	-0.315376	0.862159
Alstr	allatostatin receptor	-0.525487	0.682547	0.446016	0.190529	-2.53754	6.76285e-08	-2.11756	0.00542223	-2.53754	6.76285e-08
Aly	aly protein	-0.131571	0.844961	0.00487242	0.967745	0.170747	0.0857979	-0.915452	2.35645e-12	0.170747	0.0857979
Amy	alpha-amylase	0.139624	0.934613	-0.455797	0.64695	-1.87654	0.0301406	-0.174679	0.869721	-1.87654	0.0301406
an-0128	juvenile hormone binding protein an-0128	-3.17053	0.0089717	1.85514	3.0682e-15	-2.40043	1.72775e-22	-0.358059	0.488082	-2.40043	1.72775e-22
an-0147	juvenile hormone binding protein an-0147	-0.762984	0.249511	-0.801663	0.246928	1.41443	0.00184396	3.90011	7.16405e-06	1.41443	0.00184396
an-0895	juvenile hormone binding protein an-0895	-12.6426	7.63661e-32	1.98751	0.148083	-2.54485	0.010521	-4.13479	0.00740727	-2.54485	0.010521
an-0921	juvenile hormone binding protein an-0921	2.73601	0.00128837	3.2606	0.00455447	1.95988	6.79497e-06	3.99452	1.09527e-08	1.95988	6.79497e-06
And1	acidic nucleoplasmic DNA-binding protein 1	0.353921	0.429181	0.0671283	0.655699	0.0980859	0.606247	0.218943	0.460722	0.0980859	0.606247
AnnIX	Annexin IX	-2.27074	2.47962e-07	0.276373	2.0295e-08	-0.971108	0.00039427	1.53117	2.32084e-12	-0.971108	0.00039427
Ant	ADP/ATP translocase	-3.57171	3.49382e-25	0.699874	9.79562e-34	0.0380545	0.912243	2.0507	1.131e-115	0.0380545	0.912243
Anxb13	annexin B13	0.999636	0.00072036	-0.237441	0.00075416	0.544319	1.01647e-07	0.935987	1.31844e-07	0.544319	1.01647e-07
Aox1	aldehyde oxidase 1	1.80178	0.0116756	0.997979	0.0509332	0.808561	0.00427913	-1.26342	0.310675	0.808561	0.00427913
Aox2	aldehyde oxidase 2	-1.14547	0.298519	-0.808784	0.453053	1.31292	0.141553	0.258612	0.823362	1.31292	0.141553
ap	apterous	2.52005	0.00580998	-0.307023	0.00060597	-3.35117	3.67825e-23	-0.932161	0.0004601	-3.35117	3.67825e-23
AP1S	adaptin	-0.742929	0.00322567	0.352177	3.25543e-11	-0.0884575	0.379737	-0.702367	4.52731e-05	-0.0884575	0.379737
Apaf-1	Apaf-1 protein	0.662819	0.00043651	-0.549014	9.66342e-12	0.0677807	0.538008	0.440194	0.014973	0.0677807	0.538008
Apkc	atypical protein kinase C	1.10284	7.41207e-11	0.300119	1.44049e-05	-0.5113	1.63851e-11	-0.731766	1.0382e-13	-0.5113	1.63851e-11
Apn1	aminopeptidase N	0.352779	0.796287	1.58072	0.0783702	1.92609	2.80852e-08	9.18253	2.80805e-218	1.92609	2.80852e-08
Apn2	aminopeptidase N	0.155158	0.900305	0.664882	0.504351	0.702863	0.226421	-0.683024	0.561287	0.702863	0.226421
Apn3	aminopeptidase N3	-1.57099	0.281313	-1.70339	0.15148	1.15582	0.353532	4.57523	7.51006e-08	1.15582	0.353532
Apn4	aminopeptidase N	1.53051	0.117655	2.93966	1.6939e-21	-1.51137	4.81873e-06	-1.6701	0.00479697	-1.51137	4.81873e-06
Aqp	aquaporin	-3.63954	2.88741e-18	-3.38222	1.16884e-59	-2.7715	6.8353e-13	4.59391	2.23179e-26	-2.7715	6.8353e-13
arg	arginase	1.15505	0.0268958	-1.35844	3.11999e-40	1.9776	9.24216e-59	1.49415	0.173055	1.9776	9.24216e-59
Ase	achaete-scute-like protein ASE	0.193381	0.854169	0.831511	0.323357	-0.48952	0.282844	-0.0994362	0.90416	-0.48952	0.282844
Ash1	achaete-scute-like protein	-1.24114	0.402216	3.14735	5.64143e-15	-5.95983	1.58244e-33	-1.78385	0.00242992	-5.95983	1.58244e-33
Ash2	achaete-scute-like protein ASH2	0.0781438	0.959688	-5.3793	0.00022579	3.80389	0.0139488	7.0948	4.38235e-09	3.80389	0.0139488
ask1	protein kinase ASK1	-1.28906	0.0005739	0.0377911	0.713965	-0.483768	0.00011853	-0.297017	0.00590562	-0.483768	0.00011853
AST-A	allatostatin A	-1.80678	0.0109152	2.19817	0.00011949	-2.4076	2.50506e-07	-1.29277	0.0475723	-2.4076	2.50506e-07
AST-C	allatostatin C	1.49149	0.133065	-0.493503	0.74598	2.27234	0.00088804	1.90529	0.0841789	2.27234	0.00088804
at1	putative acetyl transferase	-2.95353	1.17547e-20	-0.758774	6.4743e-11	-0.628717	7.18274e-05	2.68583	3.36376e-20	-0.628717	7.18274e-05
Atf	activating transcription factor	-0.832949	0.0309974	0.769762	1.14094e-69	-0.47906	5.2475e-05	0.814345	1.30698e-18	-0.47906	5.2475e-05
Atg5	autophagy 5-like	-0.349208	0.122998	0.104282	0.594824	0.381079	0.00890604	0.28075	0.227025	0.381079	0.00890604
Atg8	autophagy related protein Atg8	-1.43619	0.00012811	0.800458	3.97928e-27	-0.219351	0.3028	-0.932203	0.00019596	-0.219351	0.3028
ATOH8	atonal homolog 8 (Drosophila)	-2.14463	4.23215e-05	1.85373	3.3306e-11	-2.64266	3.27507e-19	1.3013	8.09069e-05	-2.64266	3.27507e-19
Atpsyn-beta	H+ transporting ATP synthase beta subunit	-2.9303	1.20609e-17	-0.35361	0.00010535	-0.0126314	0.966367	4.04231	2.29428e-49	-0.0126314	0.966367
Attacin1	attacin 1	-2.31517	0.114758	-3.98595	0.00097145	6.36646	1.63996e-08	10.4642	5.14468e-20	6.36646	1.63996e-08
Aubergine	aubergine protein	1.83308	1.00159e-46	-0.468502	1.72381e-19	0.932213	2.16162e-38	-1.00751	1.28146e-34	0.932213	2.16162e-38
Aurora-B	aurora kinase B-like	3.97368	1.47579e-22	-0.196163	0.0212147	0.283773	0.00087246	-3.78493	1.07003e-11	0.283773	0.00087246
Awh	arrowhead PA	-6.75303	5.85831e-19	-2.61843	4.29002e-05	2.21192	0.00240302	2.49161	2.66302e-06	2.21192	0.00240302
BAEE	BzArgOEtase	-1.27263	0.103908	2.17129	1.9824e-171	-3.27895	8.934e-33	-1.63573	0.00186444	-3.27895	8.934e-33
bantam	microRNA bantam	-2.61282	0.0425987	-1.05819	0.453799	-1.44968	0.337366	1.94169	0.123499	-1.44968	0.337366
Bbx-a8	bombyxin A-8	1.12492	0.502531	0.613827	0.682576	-0.661712	0.574752	1.55265	0.311258	-0.661712	0.574752
Bbx-b3	bombyxin B-3	1.22621	0.500072	2.29693	0.191182	-0.796131	0.535122	-1.35903	0.553691	-0.796131	0.535122
Bbx-b6	bombyxin B-6	-0.826916	0	2.02335	0.153345	-2.42332	0.0238162	-0.0555456	0.960889	-2.42332	0.0238162
Bbx-c2	bombyxin C-2	0.566153	0.781394	0.772616	0.244734	-1.3833	0.0656711	0.00188759	0.997705	-1.3833	0.0656711
Bbx-d1	bombyxin D-1	1.85636	0.24839	1.04688	0.313193	-1.09525	0.196061	-1.77534	0.25858	-1.09525	0.196061
Bbx-f1	bombyxin F1	1.46925	0.331628	2.2967	0.00514153	-2.13961	8.00598e-05	-0.981121	0.146143	-2.13961	8.00598e-05
Bcp	fibroinase	-1.52328	0.0417191	0.703058	2.15824e-12	-0.605692	0.0106648	3.17086	6.18991e-25	-0.605692	0.0106648
be2	beta-esterase 2	-0.198664	0.789236	-1.33585	2.20333e-14	2.07561	9.07345e-16	2.84596	1.02916e-15	2.07561	9.07345e-16
BGRP1	beta-1,3-glucan recognition protein 1	-0.30419	0.587008	-1.82262	9.98538e-08	2.15836	5.71617e-17	0.606375	0.110322	2.15836	5.71617e-17
BGRP2	beta-1,3-glucan recognition protein 2	-2.21128	0.00128489	0.451649	3.12272e-08	-1.42098	4.44218e-13	0.554125	0.199261	-1.42098	4.44218e-13
BGRP3	beta-1,3-glucan recognition protein 3	-1.17355	0.0712227	-1.2091	2.27262e-13	-0.0175924	0.954873	3.92921	2.97774e-12	-0.0175924	0.954873
BGRP4	beta-1,3-glucan recognition protein 4	0.0425204	0.969372	0.520578	0.280648	-2.2898	3.6002e-08	0.543077	0	-2.2898	3.6002e-08
BLOS2	biogenesis of lysosome-related organelles complex 1 subunit 2	0.965352	0.0230804	0.293473	0.00087348	-0.104586	0.709099	-0.362572	0.121104	-0.104586	0.709099
Bm_Bre5	beta-1,3-galactosyltransferase	1.2981	3.95438e-07	-0.602947	5.88392e-20	0.0139915	0.925721	-1.02922	3.91323e-05	0.0139915	0.925721
Bm-re	major facilitator superfamily domain-containing protein 12-like	-2.56591	0.00629591	0.0113657	0.95447	-0.850683	0.0256798	-1.48042	2.52939e-06	-0.850683	0.0256798
Bm122	uncharacterized LOC100272181	0.385036	0.825565	0.872533	0.530055	-1.37975	0.103093	-1.24718	0.310359	-1.37975	0.103093
Bmap-A	apterous A	-2.7674	1.79847e-05	0.123545	0.838238	1.91308	8.04346e-07	5.10857	1.53028e-47	1.91308	8.04346e-07
BmDJ-1beta	DJ-1 beta	0.0234861	0.95878	-0.178626	0.0507067	0.120915	0.46573	0.489791	0.0701565	0.120915	0.46573
BmEts2	ets DNA-binding protein pokkuri-like	0.970164	0.0268986	1.07682	2.96503e-16	-0.681208	0.0268568	2.24185	3.90931e-12	-0.681208	0.0268568
BmGEMININ	geminin	0.679999	0.0440571	-0.297145	1.00302e-06	0.103769	0.453637	-1.05995	2.24989e-07	0.103769	0.453637
BmILP	insulin-like peptide	-0.790187	0.242915	1.78988	0.00055786	-0.088478	0.839223	5.04649	1.07875e-29	-0.088478	0.839223
BmMET2	juvenile hormone resistence protein II	0.0361381	0.962794	1.35257	1.13588e-52	-0.754108	0.103637	1.8917	2.73559e-05	-0.754108	0.103637
BmOR-10	olfactory receptor-like	3.77665	0.00091945	-1.27563	0.29158	2.96579	1.01154e-06	-0.360001	0.811615	2.96579	1.01154e-06
BmorLPTQ	acyl-CoA Delta(11) desaturase-like	-0.568595	0	1.91056	0.01924	-3.52479	2.83117e-05	-3.35846	0.00647389	-3.52479	2.83117e-05
BmorPDSN	acyl-CoA Delta(11) desaturase-like	-3.06435	0.00536984	-2.72851	3.29856e-05	1.32215	0.075426	5.58522	3.3088e-07	1.32215	0.075426
Bmp-005136	uncharacterized LOC100101190	1.00826	0.545392	3.16017	0.0086004	3.26616	0.00011305	0.175412	0.902965	3.26616	0.00011305
Bmp-2	bmp-2 protein	-1.14243	3.30656e-07	0.163067	0.0293246	-0.188319	0.0137998	0.818494	6.28871e-09	-0.188319	0.0137998
bmp0909-12	uncharacterized LOC778488	-0.421884	0.804653	1.4924	0.0203709	-0.362974	0.491192	4.29941	4.56464e-09	-0.362974	0.491192
Bmptp-Z	protein tyrosine phosphatase	0.718732	0.01704	-0.0342138	0.670838	0.844263	2.52022e-16	1.93299	4.13887e-69	0.844263	2.52022e-16
BomSIFR	neuropeptide FF receptor 2-like	2.66431	0.0468716	-0.505289	0.776432	1.68437	0.142586	2.84924	0.0974808	1.68437	0.142586
Borealin	borealin-like	6.36106	1.36542e-47	-0.0849548	0.531694	1.16142	2.16205e-20	-3.36794	1.92646e-11	1.16142	2.16205e-20
Boule	boule protein	-1.85834	0.0134341	-0.828073	2.13914e-05	-0.033167	0.946444	5.17478	1.73278e-32	-0.033167	0.946444
Br-c	broad-complex	1.01387	0.0225975	0.861813	3.97626e-13	-1.31757	1.04784e-06	-4.22414	6.2538e-109	-1.31757	1.04784e-06
Brf	TFIIB-related factor	-0.0224603	0.934613	0.117963	0.189114	0.151632	0.255971	0.242482	0.16105	0.151632	0.255971
brP-1649	juvenile hormone binding protein brP-1649	5.11919	1.07006e-08	-1.31576	6.74799e-25	-0.238476	0.384695	0.972879	0.202653	-0.238476	0.384695
brP-2095	juvenile hormone binding protein brP-2095	-3.42424	0.00026165	0.481388	0.285074	-2.26764	1.01454e-09	3.82289	4.89445e-44	-2.26764	1.01454e-09
Btl	fibroblast growth factor receptor	0.619036	0.0424153	-0.278457	0.033249	-1.18869	1.74038e-15	1.47787	2.20375e-25	-1.18869	1.74038e-15
Btr175	cadherin-like membrane protein	5.79605	6.8752e-11	0.192253	0.0206002	-1.29831	4.48955e-08	-4.20272	8.35783e-14	-1.29831	4.48955e-08
burs	bursicon alpha subunit	7.77281	1.59235e-20	-0.0122741	0.949579	2.01424	8.76759e-22	-7.40197	5.01528e-22	2.01424	8.76759e-22
C/EBP	chorion specific C/EBP	0.979848	0.487219	1.30086	0.00143629	-0.906628	0.0124342	5.74076	7.83744e-60	-0.906628	0.0124342
C/EBPg	ovary C/EBPg transcription factor	-0.574857	0.313281	-0.334139	0.0004306	0.426071	0.0619479	-0.571651	0.0309126	0.426071	0.0619479
cact	cactus	-0.75	0.0145519	0.387276	2.1235e-06	-0.117175	0.411998	1.93533	6.23305e-06	-0.117175	0.411998
cad-like	caudal-like	-4.84603	4.93756e-07	0.75934	0.429795	1.5365	0.00758374	4.49502	2.1014e-20	1.5365	0.00758374
CaMKII	Ca2 /calmodulin-dependent protein kinase II	-1.85096	4.91381e-23	-0.13404	0.115961	-0.481235	0.00457632	2.34986	6.17063e-45	-0.481235	0.00457632
CAP	c-Cbl-associated protein	-0.933125	0.00435721	1.01556	1.19167e-39	-1.39599	5.31592e-10	1.3631	7.69309e-10	-1.39599	5.31592e-10
Cap-d3	chromosome associated protein D3	-0.556585	0.017729	-0.685718	0.00037454	0.360511	0.062442	0.404847	0.110917	0.360511	0.062442
CAPA	CAPA/CAP2b protein	-1.17428	0.206176	-1.15348	0.603622	1.94869	0.172352	1.59644	0.482421	1.94869	0.172352
Casp-4	caspase-4	6.01492	1.02375e-05	-0.549284	0.0110244	1.96805	3.21985e-17	0.718418	0.0110414	1.96805	3.21985e-17
Caspase1	caspase-1	1.04504	1.81224e-07	-0.19921	0.00194492	0.2218	0.00035518	0.0999979	0.367169	0.2218	0.00035518
Cat	catalase	-4.16847	1.15451e-15	-1.25259	1.42399e-53	2.03716	3.9894e-29	2.76682	2.34293e-50	2.03716	3.9894e-29
CatD	cathepsin D	-1.61815	0.00547731	-0.387782	0.00167174	-0.0070698	0.932925	0.870942	5.5211e-05	-0.0070698	0.932925
Catl-like	cathepsin L like protein	-5.59494	2.75524e-20	2.32504	0.0269921	-1.02342	0.270501	0.0682679	0.960889	-1.02342	0.270501
Cb10	wing disc-specific protein	-3.96273	4.6192e-12	-0.126131	0.883068	0.376291	0.293922	5.59381	7.50846e-33	0.376291	0.293922
Cbp	carotenoid-binding protein	-3.01135	0.00742275	0.338241	2.33837e-05	-0.553586	0.00861657	0.0748062	0.777652	-0.553586	0.00861657
Cbp20	nuclear cap-binding protein subunit 2	-0.342295	0.134048	-0.21041	0.00311955	-0.0896786	0.458111	-0.590323	1.11014e-12	-0.0896786	0.458111
Cbz	chorion b-ZIP transcription factor	-2.3075	6.81896e-08	0.152877	0.223969	-0.263077	0.470377	2.03042	2.10878e-09	-0.263077	0.470377
CCAP	crustacean cardioactive peptide	1.95105	0.0812081	2.13743	0.142557	1.36025	0.0325593	1.10848	0.376746	1.36025	0.0325593
ccdc25	coiled-coil domain containing 25 protein	1.00206	0.0210829	-0.156259	0.0388461	0.733444	1.46983e-11	-1.54733	8.17672e-14	0.733444	1.46983e-11
cce-1	carboxyl/cholinesterase 1	-6.23714	2.4465e-05	-0.425385	0.631786	-0.218652	0.728142	-2.7397	0.0253121	-0.218652	0.728142
cce-3	carboxyl/cholinesterase 3	3.53666	0.00024346	-0.161193	0.751272	1.12128	0.0146915	3.01361	6.59406e-12	1.12128	0.0146915
cce-6	carboxyl/cholinesterase 6	-5.90815	2.77588e-33	-0.187575	0.872768	2.21843	7.49278e-05	6.54127	5.97143e-21	2.21843	7.49278e-05
cce-7	carboxyl/cholinesterase 7	-2.81965	1.594e-13	1.94803	3.76242e-43	-2.07905	8.33222e-13	2.04179	6.0273e-05	-2.07905	8.33222e-13
CCE-un1	carboxylesterase clade H, member 1	-3.9879	8.54258e-09	-0.222057	0.319638	-0.54452	0.169821	3.16913	2.46979e-11	-0.54452	0.169821
CCM	CCHamide	1.4485	0.11963	-1.43706	0.00028419	-0.145727	0.766242	-0.949081	0.130811	-0.145727	0.766242
Ccnl1	cyclin L1	0.353905	0.132685	0.0524238	0.531864	-0.969041	2.35431e-25	-1.03994	1.32894e-11	-0.969041	2.35431e-25
Cdc2	cell division cycle 2	2.70452	1.83622e-19	-0.0923999	0.234398	0.282954	0.00018229	-1.89512	9.21568e-12	0.282954	0.00018229
Cdc25	cell division cycle 25	2.05197	3.69301e-18	0.070184	0.597105	0.274974	0.0972661	1.91671	1.7311e-43	0.274974	0.0972661
CDC2L1	cell division cycle 2 like-1	-0.0357138	0.909375	-0.0692501	0.28191	0.101249	0.232481	-0.0036094	0.966727	0.101249	0.232481
Cdc37	HSP90 cochaperone CDC37 homologue	0.794406	0.0206392	0.500946	1.36883e-16	0.713089	1.18552e-21	-0.570624	1.80616e-14	0.713089	1.18552e-21
CDK12	cyclin dependent kinase 12	0.0201284	0.909583	0.363876	2.40209e-13	-0.341356	1.53363e-07	0.365775	2.53695e-05	-0.341356	1.53363e-07
CDK2	cyclin-dependent kinase 2	0.928	0.00018472	-0.375176	0.0102197	0.666855	8.02085e-09	0.998713	0.00016994	0.666855	8.02085e-09
Cdk7	cyclin dependent kinase 7	1.96603	2.53517e-38	-0.693395	1.82937e-21	0.995981	8.21394e-30	-0.737702	1.34626e-06	0.995981	8.21394e-30
cdk8	cyclin dependent kinase 8	-0.0127623	0.969571	-0.118576	0.21461	0.354361	0.00160003	0.291003	0.0165372	0.354361	0.00160003
Cdk9	cyclin dependent kinase 9	0.0990684	0.649238	-0.0562982	0.774483	0.202052	0.295777	0.996286	6.09893e-06	0.202052	0.295777
Cdt1	DNA replication factor Cdt1	1.42159	1.05789e-20	-0.207597	0.0798079	0.901447	1.44647e-12	-0.162685	0.584316	0.901447	1.44647e-12
ce-0330	juvenile hormone binding protein ce-0330	1.51349	0.110914	-0.041894	0.974195	1.5199	0.0101806	2.2521	0.0527886	1.5199	0.0101806
CecA	cecropin A	-2.29893	0.0002196	-0.363368	0.324812	-1.1089	5.777e-07	-2.27116	3.03739e-07	-1.1089	5.777e-07
CecB1	cecropin B	-0.799672	0.471385	-2.67066	0.158292	1.00443	0.414624	-0.196991	0.931271	1.00443	0.414624
CECB1	cecropin B2	2.56424	0.0693273	-5.36431	6.20823e-13	1.68369	0.0630762	2.34407	0.105686	1.68369	0.0630762
CecD	cecropin D	0.219643	0.886236	-0.94822	0.00037561	0.182667	0.778182	4.23327	5.10662e-06	0.182667	0.778182
ced-6	ced-6 protein	-1.03581	0.0215065	0.24746	0.00160476	-1.81958	1.37366e-19	0.945653	3.59248e-09	-1.81958	1.37366e-19
CENPM_iso1	CENPM_iso1	-2.19585	0.00120054	2.21687	0.0257871	-0.812036	0.191469	1.70215	0.0656486	-0.812036	0.191469
Chbp	chlorophyllide A binding protein	1.2757	0.00295273	0.232339	0.443287	4.02644	1.57467e-31	4.24761	1.3219e-51	4.02644	1.57467e-31
Chc	clathrin heavy chain	-1.18964	3.64694e-18	0.321754	6.71737e-08	-0.331595	5.10668e-05	0.54087	1.09189e-22	-0.331595	5.10668e-05
CHD1	Chromodomain-helicase-DNA-binding protein	-0.93896	3.70682e-19	0.332372	6.726e-12	0.189699	0.00213766	0.333966	8.18854e-07	0.189699	0.00213766
Chi	chitinase	0.127554	0.873629	-2.16283	4.09831e-05	-3.70444	6.83596e-16	2.1766	0.00160626	-3.70444	6.83596e-16
Chi-h	chitinase	-2.182	0.105722	-4.4607	3.74542e-16	-3.41048	1.88445e-15	3.20643	4.35294e-33	-3.41048	1.88445e-15
ChiR1	chitinase-related protein 1	1.00277	0.315715	-3.89176	2.31217e-24	1.8874	4.85683e-08	3.75659	1.08534e-26	1.8874	4.85683e-08
Chk2	cell cycle checkpoint kinase 2	4.2073	1.65512e-65	-0.570261	3.08254e-15	1.08152	1.06959e-29	-3.25463	1.11425e-33	1.08152	1.06959e-29
Ci-13	chymotrypsin inhibitor CI13	-2.24131	0.00048614	-1.74197	0.267654	9.77795	1.12919e-21	4.94038	8.56047e-05	9.77795	1.12919e-21
Ci-b1	chymotrypsin inhibitor CI-b1	-3.77291	1.0718e-08	0.318252	0.771835	8.59577	2.57628e-33	2.98281	0.00473556	8.59577	2.57628e-33
Cide-b	cell death activator CIDE-B	2.21478	2.37957e-14	-0.844836	1.22005e-35	1.04207	9.31075e-44	-1.67295	3.80073e-26	1.04207	9.31075e-44
Cjhbp	cytosolic juvenile hormone binding protein 36 kDa subunit	-0.430352	0.0870692	-0.326318	1.09056e-05	0.403818	5.79393e-06	0.579375	0.00884447	0.403818	5.79393e-06
Ck2a	casein kinase 2 alpha subunit	-0.127103	0.760194	-0.263561	0.00187853	0.157639	0.188006	0.0904529	0.65763	0.157639	0.188006
Ck2b	casein kinase 2 beta subunit	-0.114701	0.275105	0.684616	2.17298e-43	0.0514775	0.405454	0.0829239	0.366931	0.0514775	0.405454
CKIalpha	casein kinase I alpha	0.420644	0.179141	0.117183	0.0271153	-0.35061	4.56024e-05	0.159613	0.0943429	-0.35061	4.56024e-05
CLIP11	clip domain serine protease 11	-0.786169	0.174792	0.84596	3.55977e-27	0.452754	0.0860137	1.04674	0.0903605	0.452754	0.0860137
CLIP3	clip domain serine protease 3	-2.14552	0.00639768	1.04622	0.00032234	-0.129626	0.665907	3.87189	1.87466e-62	-0.129626	0.665907
CLIP4	clip domain serine protease 4	1.87556	0.00074009	-1.83569	2.02641e-16	2.00033	1.7406e-09	2.74882	2.09743e-07	2.00033	1.7406e-09
Cmc1	Cmc1 protein	-0.701382	0.228446	-0.43557	0.00563118	0.767645	3.46484e-10	-0.258937	0.17617	0.767645	3.46484e-10
Cna	calcineurin A	-0.571324	0.0132416	-0.458201	1.64891e-12	0.312997	0.0139973	0.30946	0.00023707	0.312997	0.0139973
Cnb	calcineurin B	-2.57136	6.82382e-13	-0.765792	1.04035e-21	-0.170571	0.0807219	1.14123	2.11173e-05	-0.170571	0.0807219
Coc	cocoonase	0.536035	0.699509	1.51896	0.111462	-0.353998	0.720774	5.54361	0.00022485	-0.353998	0.720774
COMMD4	COMM domain containing 4	0.072837	0.905658	-0.440063	0.004912	-0.162337	0.43355	-1.19597	0.00013913	-0.162337	0.43355
COPA	coatomer protein complex subunit alpha	-2.43146	3.22215e-60	-0.174595	0.00322645	-0.132537	0.17113	1.35267	1.61136e-33	-0.132537	0.17113
COPB	coatomer protein complex subunit beta	-2.07296	2.38492e-19	-0.177426	0.0191689	0.106219	0.240642	0.7885	5.41941e-19	0.106219	0.240642
COPB2	coatomer protein complex subunit beta 2	-2.07091	5.19385e-36	-0.488158	1.24459e-09	0.478975	2.50541e-05	1.56422	6.97284e-43	0.478975	2.50541e-05
COPD	coatomer protein complex subunit delta	-1.72806	3.54089e-08	0.0233491	0.822173	0.21387	0.0360882	0.657149	2.31601e-11	0.21387	0.0360882
COPE	coatomer protein complex subunit epsilon	-2.48674	1.61219e-16	0.0457427	0.5257	-0.232752	0.0891406	0.359512	0.00356346	-0.232752	0.0891406
Copg1	nonclathrin coat protein gamma1-COP	-0.567233	0.0112455	-0.393954	1.35998e-14	0.648089	5.95071e-21	0.789095	3.94983e-38	0.648089	5.95071e-21
COPZ	nonclathrin coat protein zeta 1-COP	-1.82529	9.79229e-05	-0.165448	0.11685	-0.0087878	0.971901	-0.80088	0.00132876	-0.0087878	0.971901
CP8	cationic peptide CP8	-6.34059	1.52991e-08	-2.03806	0.00167678	2.16649	0.0125021	-0.837064	0.213321	2.16649	0.0125021
CPF	cuticular protein 44-aa motif	0.678081	0	2.1136	0.061076	-2.26105	0.00420346	9.5019	9.38597e-21	-2.26105	0.00420346
CPFL1	cuticular protein CPFL family 1	3.86897	0.00030163	1.62033	2.65614e-27	-2.61042	3.06999e-55	6.63086	4.10371e-180	-2.61042	3.06999e-55
CPFL2	cuticular protein CPFL family 2	5.52858	6.58396e-07	-0.315816	0.777615	3.53692	1.60487e-14	2.13762	0.0780761	3.53692	1.60487e-14
CPFL4	cuticular protein CPFL family 4	1.2294	0.444735	-2.33005	0.190432	0.823671	0.491941	13.6283	2.44685e-53	0.823671	0.491941
CPG10	cuticular protein glycine-rich 10	-5.10723	6.6968e-07	-0.872192	0.200513	0.661828	0.414375	3.3039	1.60024e-07	0.661828	0.414375
CPG11	cuticular protein glycine-rich 11	5.8366	1.94634e-07	5.6833	2.61287e-06	1.39555	0.00052131	9.90582	3.5777e-31	1.39555	0.00052131
CPG12	cuticular protein glycine-rich 12	-0.572333	0.748238	4.06235	0.00011783	-3.93493	1.45071e-05	12.4372	3.17468e-50	-3.93493	1.45071e-05
CPG13	cuticular protein glycine-rich 13	2.26782	0.00280639	2.31786	6.20057e-05	-0.126985	0.808214	12.9183	1.1101e-191	-0.126985	0.808214
CPG14	cuticular protein glycine-rich 14	-2.93744	0.12268	0.451841	0.718521	-3.74813	0.0146661	12.8986	2.53158e-54	-3.74813	0.0146661
CPG15	cuticular protein glycine-rich 15	1.35536	0.268112	-3.82988	0.00044048	1.07912	0.198663	10.2128	2.4168e-74	1.07912	0.198663
CPG16	cuticular protein glycine-rich 16	-10.7763	2.11466e-19	-0.302591	0.8738	2.12081	0.0410416	2.13417	0.313429	2.12081	0.0410416
CPG17	cuticular protein glycine-rich 17	-4.51407	3.69421e-07	-0.700468	0.5667	1.15055	0.105415	8.6703	8.60556e-21	1.15055	0.105415
CPG18	cuticular protein glycine-rich 18	-3.87183	0.00031023	2.17357	3.85028e-19	-1.14461	0.00311203	3.91915	1.34182e-21	-1.14461	0.00311203
CPG19	cuticular protein glycine-rich 19	-2.36451	0.142557	1.8228	0.381957	0.582111	0.585745	7.8368	1.34828e-15	0.582111	0.585745
CPG2	cuticular protein glycine-rich 2	3.10627	0.0095004	-1.97415	0.526039	5.45006	3.85697e-06	6.52014	3.28254e-06	5.45006	3.85697e-06
CPG20	cuticular protein glycine-rich 20	1.90975	0.102283	-1.50122	0.139141	2.78205	0.0022782	13.9508	3.53853e-118	2.78205	0.0022782
CPG21	cuticular protein glycine-rich 21	-3.19315	0.101975	-3.41491	0.053373	0.747055	0	6.53984	3.13988e-05	0.747055	0
CPG24	cuticular protein glycine-rich 24	1.51885	0.185191	1.77033	0.0724368	-0.664096	0.199482	12.0637	5.59897e-52	-0.664096	0.199482
CPG4	cuticular protein glycine-rich 4	-0.804327	0.494124	0.213782	0.862836	-0.328662	0.672604	5.16001	6.75036e-05	-0.328662	0.672604
CPG5	cuticular protein glycine-rich 5	-1.99857	0.237718	-0.812584	0.813291	0.246443	0.928311	8.98735	4.60074e-08	0.246443	0.928311
CPG7	cuticular protein glycine-rich 7	1.72243	0.236796	-0.0662662	0.967078	0.266453	0.820693	3.71779	0.0001402	0.266453	0.820693
CPG9	cuticular protein glycine-rich 9	4.57356	0.0012566	1.09606	0.00287964	0.529275	0.503972	9.75682	3.11282e-41	0.529275	0.503972
CPH1	cuticular protein hypothetical 1	3.12063	0.0151789	1.33814	0.00528364	-2.12388	9.14938e-09	9.28067	1.4685e-19	-2.12388	9.14938e-09
CPH15	cuticular protein hypothetical 15	-0.624331	0	1.7951	0.0591974	-3.1579	0.00025406	5.89077	5.42109e-08	-3.1579	0.00025406
CPH16	cuticular protein hypothetical 16	-2.33049	0.365598	-4.65955	0.00566871	0.882008	0	6.30187	6.49859e-07	0.882008	0
CPH18	cuticular protein hypothetical 18	-2.11959	0.045861	-0.0475212	0.933558	-3.37966	1.96191e-14	4.58396	5.66787e-07	-3.37966	1.96191e-14
CPH19	cuticular protein hypothetical 19	-1.34044	0.352534	1.33462	2.45567e-08	-6.64846	5.65573e-48	0.192505	0.887594	-6.64846	5.65573e-48
CPH2	cuticular protein hypothetical 2	3.80395	0.00090851	-0.115175	0.81439	-0.269763	0.543151	8.26436	6.3922e-21	-0.269763	0.543151
CPH20	cuticular protein hypothetical 20	-2.04693	0	4.72797	3.06364e-13	-6.64314	6.10241e-17	-2.6101	1.59028e-06	-6.64314	6.10241e-17
CPH21	cuticular protein hypothetical 21	-4.44503	0.00243099	-1.37994	4.62564e-07	-5.79508	7.42386e-39	0.972981	0.159455	-5.79508	7.42386e-39
CPH23	cuticular protein hypothetical 23	-1.24736	0.186336	-4.81427	8.99881e-16	-1.8233	0.00085377	4.61968	7.69476e-12	-1.8233	0.00085377
CPH24	cuticular protein hypothetical 24	-0.581072	0.657058	-1.2164	0.538411	1.34563	0.377804	1.72441	0.43901	1.34563	0.377804
CPH25	cuticular protein hypothetical 25	-2.55432	0.33994	0.326869	0.85209	-1.51045	0.332676	-0.838083	0.574736	-1.51045	0.332676
CPH26	cuticular protein hypothetical 26	-2.89556	0.0935523	-2.52501	0.231614	0.921835	0	5.66183	0.00461353	0.921835	0
CPH27	cuticular protein hypothetical 27	-3.13074	0.00056336	-3.91737	7.52106e-122	0.0978281	0.811141	0.668836	0.346026	0.0978281	0.811141
CPH28	cuticular protein hypothetical 28	2.32375	0.0168896	1.29395	1.6876e-14	-3.34664	3.23644e-24	4.22085	1.28396e-18	-3.34664	3.23644e-24
CPH30	cuticular protein hypothetical 30	2.66342	0.0260858	-0.632419	0.283318	0.19816	0.715742	15.2359	1.60992e-125	0.19816	0.715742
CPH31	cuticular protein hypothetical 31	1.97049	0.146464	2.33079	4.23557e-174	-6.76448	0	2.03662	0.00091275	-6.76448	0
CPH32	cuticular protein hypothetical 32	-5.08929	6.06112e-08	-0.0432622	0.986596	-0.799251	0.690773	15.2956	1.57724e-37	-0.799251	0.690773
CPH33	cuticular protein hypothetical 33	5.5106	3.49883e-07	3.80822	4.54937e-27	-0.726881	0.00321443	3.41588	0	-0.726881	0.00321443
CPH34	cuticular protein hypothetical 34	-0.833571	0.286968	2.44956	0.00237808	-0.744231	0.124513	-5.69466	3.5555e-06	-0.744231	0.124513
CPH4	cuticular protein hypothetical 4	0.754304	0.497809	-4.08107	3.55494e-08	1.82748	0.0071004	11.8777	3.66049e-46	1.82748	0.0071004
CPH43	cuticular protein hypothetical 43	-6.33568	1.06972e-32	-1.59849	4.16411e-11	0.305081	0.512012	4.52672	2.15603e-31	0.305081	0.512012
CPH5	cuticular protein hypothetical 5	-0.614259	0.694119	-1.70635	9.901e-17	-0.0088344	0.97616	4.73871	1.06294e-20	-0.0088344	0.97616
CPH6	cuticular protein hypothetical 6	-0.850618	0	-1.14746	0.597263	-0.335559	0.874974	5.11053	0	-0.335559	0.874974
CPH7	cuticular protein hypothetical 7	-1.5632	0.357334	-4.20887	0.0217761	2.26316	0	10.3242	4.34742e-11	2.26316	0
CPH8	cuticular protein hypothetical 8	-0.86868	0.590864	-1.02019	0.410632	-1.28509	0.424869	14.4196	1.74742e-55	-1.28509	0.424869
Cpkc	conventional protein kinase C	1.04905	0.00026271	1.95385	1.86705e-170	-2.00299	9.90628e-32	-1.64147	6.37937e-85	-2.00299	9.90628e-32
Cpr	NADPH cytochrome P450 reductase	-1.91902	8.6414e-09	0.373456	1.22439e-07	0.0181891	0.934541	1.55454	6.84559e-41	0.0181891	0.934541
CPR1	cuticular protein RR-1 motif 1	-1.89392	0.00848865	1.81418	0.0258095	-0.977358	0.124632	2.55011	0.00025574	-0.977358	0.124632
CPR10	cuticular protein RR-1 motif 10	-3.21484	0.0913914	-4.64639	0.00171173	2.55727	0.12691	16.1136	3.66559e-52	2.55727	0.12691
CPR100	cuticular protein RR-2 motif 100	2.76981	0.00015715	2.59961	1.99042e-110	-2.44183	6.01831e-12	-0.065919	0.883845	-2.44183	6.01831e-12
CPR102	cuticular protein RR-2 motif 102	-3.32696	0	-1.06635	0.609982	-2.11293	0.46648	9.81155	2.03016e-16	-2.11293	0.46648
CPR105	cuticular protein RR-2 motif 105	2.28447	0.105029	0.265101	0.861931	0.0475356	0.968772	5.61948	4.17843e-11	0.0475356	0.968772
CPR109	cuticular protein RR-2 motif 109	4.9952	1.52776e-05	0.136161	0.778932	0.0583528	0.918724	-1.60161	0.00223278	0.0583528	0.918724
CPR11	cuticular protein RR-1 motif 11	1.54662	0.338171	-1.66872	3.17264e-06	-2.45951	1.15076e-06	-1.58834	0.106239	-2.45951	1.15076e-06
CPR119	cuticular protein RR-2 motif 119	-1.90454	0.340201	-2.42151	0.325938	1.36477	0.58126	6.79064	3.87479e-06	1.36477	0.58126
CPR12	cuticular protein RR-1 motif 12	-0.74393	0.602113	-2.13733	0.466121	3.5612	0.00927562	11.7392	7.38924e-25	3.5612	0.00927562
CPR122	cuticular protein RR-2 motif 122	-1.26213	0.0911584	-2.06214	2.11934e-06	0.30314	0.638311	6.68597	4.8181e-21	0.30314	0.638311
CPR127	cuticular protein RR-2 motif 127	0.345762	0.670436	-1.43345	4.60328e-25	-3.01128	1.66981e-19	-2.1088	8.45598e-05	-3.01128	1.66981e-19
CPR128	cuticular protein RR-2 motif 128	4.98578	1.00593e-05	2.10244	8.19219e-13	-1.1742	1.55125e-08	5.83185	4.61823e-13	-1.1742	1.55125e-08
CPR130	cuticular protein RR-2 motif 130	1.30057	0.0348401	1.35524	1.30359e-11	-2.58703	3.78263e-31	-3.26342	4.9177e-08	-2.58703	3.78263e-31
CPR131	cuticular protein RR-2 motif 131	4.58939	2.88685e-11	0.745229	0.0682451	2.16283	1.524e-14	5.63439	7.52616e-37	2.16283	1.524e-14
CPR132	cuticular protein RR-2 motif 132	1.02612	0.59839	1.85889	0.0906363	-1.83316	0.0406888	6.04296	1.18045e-11	-1.83316	0.0406888
CPR133	cuticular protein RR-2 motif 133	2.09649	0.0801763	1.85268	0.059869	0.509896	0.407653	10.0021	1.67616e-25	0.509896	0.407653
CPR134	cuticular protein RR-2 motif 134	7.73037	1.35151e-17	-0.66667	9.42574e-06	0.582074	0.0426171	-5.36168	2.30587e-08	0.582074	0.0426171
CPR139	cuticular protein RR-2 motif 139	3.91904	0.00050271	0.400627	0.671276	0.73197	0.221559	0.666441	0.579806	0.73197	0.221559
CPR14	cuticular protein RR-1 motif 14	0.918926	0	-0.350655	0.847869	-0.231427	0.896331	-2.9483	0.259775	-0.231427	0.896331
CPR140	cuticular protein RR-2 motif 140	1.11161	0.481745	0.140733	0.848945	-2.76491	5.83975e-05	8.73755	6.03879e-33	-2.76491	5.83975e-05
CPR143	cuticular protein RR-2 motif 143	0.435561	0.529779	2.02006	3.22568e-36	-2.27416	8.9328e-53	1.91604	1.26246e-09	-2.27416	8.9328e-53
CPR146	collagen	-2.76469	2.78302e-06	-0.172583	0.8389	1.53902	0.00061754	7.54929	1.03928e-50	1.53902	0.00061754
CPR147	cuticular protein RR-3 motif 147	5.75184	1.31082e-05	-2.01201	2.53596e-159	1.37996	3.97999e-26	-5.69724	7.94018e-42	1.37996	3.97999e-26
CPR148	cuticular protein RR-3 motif 148	-2.13356	0.0262037	2.62768	7.78748e-260	-5.54086	1.96466e-10	-3.84701	2.37728e-44	-5.54086	1.96466e-10
CPR17	cuticular protein RR-1 motif 17	4.15575	0.00071895	1.40784	0.363175	2.36341	0.00014696	9.42588	6.33405e-52	2.36341	0.00014696
CPR18	cuticular protein RR-1 motif 18	2.00014	0.0367937	0.0557363	0.855056	-1.11692	0.00747808	-2.60893	2.147e-12	-1.11692	0.00747808
CPR19	cuticular protein RR-1 motif 19	0.21214	0.899259	0.796616	0.556186	-0.928864	0.374362	10.5873	2.54894e-21	-0.928864	0.374362
CPR2	cuticular protein RR-1 motif 2	-0.968534	0.0453287	0.195854	0.846598	3.67996	1.00481e-21	1.11309	0.251069	3.67996	1.00481e-21
CPR20	cuticular protein RR-1 motif 20	0.546517	0.731215	1.03992	0.27695	-1.70745	0.0310005	2.4574	0.0396065	-1.70745	0.0310005
CPR21	cuticular protein RR-1 motif 21	-3.20125	0.00227863	3.38097	5.45785e-10	-3.4567	2.76035e-14	-0.627463	0.272702	-3.4567	2.76035e-14
CPR23	cuticular protein RR-1 motif 23	-2.63174	6.86984e-05	-3.79413	0.00177194	3.41205	0.00571302	13.6464	5.76527e-51	3.41205	0.00571302
CPR25	cuticular protein RR-1 motif 25	6.17771	7.20633e-14	-1.56468	1.80693e-27	1.37922	8.40409e-08	-1.25221	0	1.37922	8.40409e-08
CPR27	cuticular protein RR-1 motif 27	-3.54875	0.0438922	-3.20752	1.05236e-09	-3.47062	0.00985278	-0.387578	0.820916	-3.47062	0.00985278
CPR28	cuticular protein RR-1 motif 28	-3.72051	0.00043996	1.01664	0.725525	-0.710676	0.726666	5.86264	0	-0.710676	0.726666
CPR3	cuticular protein RR-1 motif 3	-2.89624	8.74324e-06	-0.0067684	0.995293	1.4783	0.0481163	11.3278	1.85409e-46	1.4783	0.0481163
CPR32	cuticular protein RR-1 motif 32	0.752463	0.709818	-0.454945	0.00144462	-5.93385	1.81498e-09	5.47943	6.56284e-34	-5.93385	1.81498e-09
CPR33	cuticular protein RR-1 motif 33	-4.59689	0.0308655	-9.02244	8.6908e-82	-2.21412	0.0619445	13.1154	1.16538e-103	-2.21412	0.0619445
CPR34	cuticular protein RR-1 motif 34	-4.6463	4.25876e-14	-0.645967	0.0526031	-0.451509	0.476435	8.8866	4.80689e-149	-0.451509	0.476435
CPR36	cuticular protein RR-1 motif 36	-4.28537	1.25655e-11	-0.440167	0.839064	0.559623	0.711219	3.8902	0.00124233	0.559623	0.711219
CPR37	cuticular protein RR-1 motif 37	-1.29674	0.319069	0.570493	0.79177	-0.868859	0.561058	14.7242	2.66786e-45	-0.868859	0.561058
CPR38	cuticular protein RR-1 motif 38	-5.29604	0.00119288	-2.5463	0	2.95167	0.15857	12.6374	7.87803e-17	2.95167	0.15857
CPR4	cuticular protein RR-1 motif 4	-1.7359	0.00457393	0.3393	0.752575	4.46124	7.03932e-15	10.617	5.92007e-36	4.46124	7.03932e-15
CPR42	cuticular protein RR-1 motif 42	-1.50498	0.0289801	-0.803075	0.794067	10.6168	2.30143e-21	11.324	1.03092e-11	10.6168	2.30143e-21
CPR43	cuticular protein RR-1 motif 43	-4.23187	3.22519e-08	-1.81629	0.568932	3.22606	0.046547	16.2995	7.00936e-45	3.22606	0.046547
CPR45	cuticular protein RR-1 motif 45	-2.79639	0.0114126	-1.60939	0.334652	0.0112836	0.994982	7.9118	1.95658e-07	0.0112836	0.994982
CPR46	cuticular protein RR-1 motif 46	-2.6156	1.34846e-06	1.02497	0.510318	7.97781	6.54246e-26	9.85223	1.35447e-44	7.97781	6.54246e-26
CPR47	cuticular protein RR-1 motif 47	0.919198	0	-2.67631	2.48941e-10	-2.03843	0.00198788	3.88362	0.00017653	-2.03843	0.00198788
CPR48	cuticular protein RR-1 motif 48	3.2414	0.00794699	-0.139733	0.912796	0.908586	0.134896	12.438	1.06829e-38	0.908586	0.134896
CPR49	cuticular protein RR-1 motif 49	0.321451	0.789571	1.03911	0.299137	-0.279787	0.7576	3.00201	0.00050493	-0.279787	0.7576
CPR5	cuticular protein RR-1 motif 5	-3.05503	0.00023586	0.398414	0.886549	5.98646	5.98621e-14	8.66072	3.30653e-12	5.98646	5.98621e-14
CPR51	cuticular protein RR-1 motif 51	-3.95735	1.54535e-06	-7.96225	6.54878e-25	2.76408	0.0199797	7.6524	9.53409e-11	2.76408	0.0199797
CPR52	cuticular protein RR-1 motif 52	2.1756	0.127411	1.72117	0.0003415	-2.83126	3.16644e-09	5.81533	4.59537e-24	-2.83126	3.16644e-09
CPR53	cuticular protein RR-1 motif 53	-1.08784	0.449847	-2.90105	0.192895	2.51881	0.118817	6.76958	1.78317e-07	2.51881	0.118817
CPR54	cuticular protein RR-1 motif 54	1.6982	0.0942884	-1.71866	0.156678	2.67202	0.00414664	11.4882	4.93366e-26	2.67202	0.00414664
CPR55	cuticular protein RR-1 motif 55	1.01282	0.133451	-0.241629	0.703072	-1.68399	2.04042e-06	3.42598	7.88195e-25	-1.68399	2.04042e-06
CPR56	cuticular protein RR-1 motif 56	-2.55369	0	-1.52535	7.74329e-10	0.569195	0.281972	6.55655	2.93676e-123	0.569195	0.281972
CPR57	cuticular protein RR-1 motif 57	-0.84976	0.576809	1.32219	0.578612	-0.261482	0.843063	14.4389	7.49896e-27	-0.261482	0.843063
CPR59	cuticular protein RR-2 motif 59	-4.02191	0.101912	-3.22462	0.0525475	-1.25787	0	7.87691	1.95946e-07	-1.25787	0
CPR6	cuticular protein RR-1 motif 6	4.38136	0.00014275	0.507857	0.320374	0.195859	0.654984	-1.67632	0.161759	0.195859	0.654984
CPR60	cuticular protein RR-2 motif 60	-0.508209	0.788387	-1.51208	0.561069	1.14459	0.581519	4.88503	0.0126276	1.14459	0.581519
CPR61	cuticular protein RR-2 motif 61	1.68005	0.262204	-0.420274	0	2.58491	0.0755764	6.06742	0	2.58491	0.0755764
CPR62	cuticular protein RR-2 motif 62	1.01311	0.495109	-1.541	0	3.36771	0.0203877	5.37197	0.00592414	3.36771	0.0203877
CPR63	cuticular protein RR-2 motif 63	-1.47682	0.590858	-0.14154	0.938425	-1.25469	0.484769	9.87111	2.42322e-20	-1.25469	0.484769
CPR64	cuticular protein RR-2 motif 64	-0.38452	0.836256	-3.77275	0.0282516	1.9758	0.304677	1.56431	0	1.9758	0.304677
CPR67	cuticular protein RR-2 motif 67	8.13077	3.94276e-14	-1.24036	1.9783e-13	1.0667	1.17414e-10	3.95397	5.69352e-12	1.0667	1.17414e-10
CPR68	cuticular protein RR-2 motif 68	-4.85516	0.0218332	-6.11803	1.34065e-06	2.30126	0.329523	5.67217	5.79739e-05	2.30126	0.329523
CPR69	cuticular protein RR-2 motif 69	1.15222	0.438036	-0.0038014	0.995753	0.39523	0.44572	4.17131	1.66616e-06	0.39523	0.44572
CPR7	cuticular protein RR-1 motif 7	5.18531	4.50132e-08	-3.79259	3.29877e-56	2.67869	1.06355e-13	6.77506	1.15331e-18	2.67869	1.06355e-13
CPR70	cuticular protein RR-2 motif 70	-1.29607	0.23699	1.03086	0.217156	-2.41512	5.91124e-05	0.590787	0.526737	-2.41512	5.91124e-05
CPR72	cuticular protein RR-2 motif 72	1.5362	0.186838	-1.3003	1.16152e-06	-2.68971	5.1127e-15	5.75448	4.18005e-65	-2.68971	5.1127e-15
CPR74	cuticular protein RR-2 motif 74	3.79511	0.0012813	-1.98013	0.0009512	1.00438	0.12414	11.6312	3.42324e-27	1.00438	0.12414
CPR75	cuticular protein RR-2 motif 75	3.73031	5.8227e-07	-0.430281	0.753254	4.3495	6.53903e-18	1.65793	0.271527	4.3495	6.53903e-18
CPR76	cuticular protein RR-2 motif 76	3.61416	0.00936061	0.364845	0.916682	3.89093	0.00103505	1.92371	0.62603	3.89093	0.00103505
CPR77	cuticular protein RR-2 motif 77	9.42588	1.31962e-23	-0.463073	0.004349	2.75666	1.89504e-57	-6.26613	6.29134e-28	2.75666	1.89504e-57
CPR78	cuticular protein RR-2 motif 78	2.21776	0.10126	-0.209614	0.866621	-0.168008	0.873492	12.3054	4.72901e-46	-0.168008	0.873492
CPR79	cuticular protein RR-2 motif 79	5.46582	6.55794e-07	1.51834	0.00028776	0.530822	0.0344653	8.07508	1.59528e-133	0.530822	0.0344653
CPR8	cuticular protein RR-1 motif 8	1.44406	0.177373	-0.679974	0.155417	-0.254285	0.589679	5.11213	6.68961e-22	-0.254285	0.589679
CPR84	cuticular protein RR-2 motif 84	0.560333	0.726304	3.65398	0.0353062	-1.08964	0.320573	10.2307	1.30229e-75	-1.08964	0.320573
CPR89	cuticular protein RR-2 motif 89	-1.3699	0	-1.64816	0.204144	-1.31553	0.365307	9.56971	2.12352e-36	-1.31553	0.365307
CPR9	cuticular protein RR-1 motif 9	3.15125	0.0108362	-0.970019	0.52192	2.5903	0.00201608	10.9526	2.39751e-26	2.5903	0.00201608
CPR90	cuticular protein RR-2 motif 90	-12.6275	0	-4.06319	0.0249903	1.08379	0.624019	5.25797	3.91917e-05	1.08379	0.624019
CPR91	cuticular protein RR-2 motif 91	1.93407	0.117513	2.07571	0.00365437	-0.0682916	0.923427	12.3811	1.2653e-69	-0.0682916	0.923427
CPT1	cuticular protein tweedle motif 1	5.81962	5.86558e-19	-2.01031	1.52175e-39	1.40812	1.3683e-13	0.841896	0.349621	1.40812	1.3683e-13
CPT2	cuticular protein tweedle motif 2	2.9131	0.00326872	-1.91624	8.75039e-05	3.10403	6.51308e-09	10.8594	1.08595e-84	3.10403	6.51308e-09
CPT3	cuticular protein tweedle motif 3	1.87061	0.205516	2.2824	0.00012648	-2.42667	4.15611e-07	12.6592	3.34909e-246	-2.42667	4.15611e-07
CPT4	cuticular protein tweedle motif 4	3.48514	0.00011172	0.374757	0.65838	2.02663	1.41427e-06	6.09931	4.21007e-28	2.02663	1.41427e-06
Crabp	cellular retinoic acid binding protein	0.747753	0.390446	-0.524129	3.10602e-19	-0.589569	0.0450944	-2.37756	3.30116e-29	-0.589569	0.0450944
CREB	cAMP responsive element binding protein	-1.18472	2.46466e-09	0.0803198	0.277178	0.317594	0.0194543	0.617152	1.83223e-07	0.317594	0.0194543
CRF-DH	corticotropin-releasing factor-like diuretic hormone	3.09868	0.00615453	0.752999	2.70436e-07	0.220519	0.0941003	-1.41951	0.00012466	0.220519	0.0941003
croc	transcription factor crocodile	0.713517	0	0.128313	0.957739	0.0720888	0.973793	2.65015	0.00216892	0.0720888	0.973793
Crt	calreticulin	-0.552038	0.273723	0.257707	1.82708e-05	-0.558716	1.06365e-09	0.374075	0.00018028	-0.558716	1.06365e-09
cry1	cryptochrome 1	1.88972	1.54009e-08	0.914262	2.51146e-64	-1.45565	1.96695e-23	-1.76446	3.31711e-61	-1.45565	1.96695e-23
cry2	cryptochrome 2	-0.724222	0.0159657	-0.15849	0.0249947	0.645877	1.22013e-09	0.226378	0.0868463	0.645877	1.22013e-09
Crz	corazonin	0.0165857	0.991041	1.75654	0.10962	-1.08428	0.180995	5.89495	1.1936e-05	-1.08428	0.180995
CS-2	CS-2	3.08393	0.010982	0.649588	0.616923	1.08083	0.0794854	-3.79631	0.0121426	1.08083	0.0794854
CSP1	chemosensory protein 1	3.47484	1.30217e-07	2.22505	1.93734e-44	-2.42481	1.31154e-31	-6.07672	9.46164e-27	-2.42481	1.31154e-31
CSP10	chemosensory protein 10	-0.337988	0.786358	-1.95316	7.74125e-16	-2.10812	3.1182e-10	2.92653	4.64213e-06	-2.10812	3.1182e-10
CSP11	chemosensory protein 11	2.4754	6.8826e-12	-2.30608	2.12135e-08	1.84939	3.01612e-23	-1.2626	0.00728803	1.84939	3.01612e-23
CSP12	chemosensory protein 12	-1.34856	0.0199627	-0.79341	0.020138	-0.745819	0.0861048	0.152111	0.817264	-0.745819	0.0861048
CSP13	chemosensory protein 13	1.04951	0.329585	-2.26843	0.00097732	0.886428	0.165772	3.75096	1.85579e-08	0.886428	0.165772
CSP14	chemosensory protein 14	4.97383	0.00025157	-1.13444	9.71379e-12	1.35273	6.32068e-08	2.74589	0.00010823	1.35273	6.32068e-08
CSP16	chemosensory protein 16	-1.65856	7.9962e-07	-0.584056	0.0922556	0.605144	0.074459	6.97195	8.48886e-116	0.605144	0.074459
CSP3	chemosensory protein 3	1.17299	0.408193	-4.00005	2.71562e-10	-0.0883565	0.927995	5.35204	1.81804e-09	-0.0883565	0.927995
CSP4	chemosensory protein 4	-3.52509	0.00016543	-3.44125	1.07522e-73	-2.80797	4.41712e-12	1.92492	0.00258429	-2.80797	4.41712e-12
CSP5	chemosensory protein 5	-2.17527	0.0550791	-6.88321	2.36943e-08	5.95496	7.64439e-06	7.79219	6.85091e-06	5.95496	7.64439e-06
CSP6	chemosensory protein 6	-4.46151	2.05937e-18	-4.18097	4.03772e-288	-1.06058	0.00116604	6.90895	5.08673e-55	-1.06058	0.00116604
CSP7	chemosensory protein 7	-4.50438	3.05129e-12	-0.171434	0.719771	4.89481	3.43422e-38	2.06873	8.49877e-05	4.89481	3.43422e-38
CSP8	chemosensory protein 8	-2.17024	0.0181299	-2.30325	0.128057	3.35582	0.00143269	7.73338	1.18721e-08	3.35582	0.00143269
CSP9	chemosensory protein 9	-0.832519	0.139102	-0.773301	0.0133202	-1.87904	1.67304e-16	3.72881	6.09928e-08	-1.87904	1.67304e-16
CTL10	C-type lectin 10	-1.24036	0.0127505	-2.78504	2.16785e-30	0.989354	0.00111921	2.90644	5.47959e-14	0.989354	0.00111921
CTL11	C-type lectin 11	-3.48192	0.00033865	0.366115	0.529898	1.37735	3.7606e-05	3.73625	0	1.37735	3.7606e-05
CTL16	C-type lectin 16	0.757351	0.591194	1.05354	8.85975e-05	-0.987097	2.62045e-05	4.94734	5.54551e-18	-0.987097	2.62045e-05
CTL17	C-type lectin 17	0.978011	0.0139851	-0.51274	0.0320756	0.700948	0.00079705	4.02072	5.40958e-06	0.700948	0.00079705
CTL19	C-type lectin 19	-4.11908	3.37166e-09	-0.218397	0.859976	4.75777	9.90607e-19	0.673036	0.558659	4.75777	9.90607e-19
CTL4	C-type lectin 4	1.41627	0.00694143	0.273507	0.515989	1.33389	1.50345e-07	7.88811	1.10007e-67	1.33389	1.50345e-07
CTL5	C-type lectin 5	-2.80479	3.57198e-12	-0.861649	0.00948876	-1.13902	0.00348266	7.77649	2.59972e-137	-1.13902	0.00348266
CTL6	C-type lectin 6	5.22621	9.08694e-08	-0.740803	0.00196537	0.580719	0.00706511	-2.95678	0.0130665	0.580719	0.00706511
cts	cis, cis-muconate transporter protein	-0.771523	0.508532	-1.80784	0.00531407	0.596724	0.364376	5.2874	4.2473e-16	0.596724	0.364376
Cyca	cyclin A	2.1858	1.1994e-13	0.456092	6.96233e-19	0.0210205	0.915263	-2.37352	1.00257e-57	0.0210205	0.915263
Cycb	Cycle like factor b	-0.0222497	0.949873	-0.262356	0.00071544	0.0181941	0.925106	0.847175	2.92277e-06	0.0181941	0.925106
cycD	cyclin D	-1.21947	0.196739	0.541276	0.357924	-1.66922	0.00090646	-0.158369	0.815454	-1.66922	0.00090646
Cyce	cyclin E	0.649405	0.325971	0.507613	2.19627e-09	-0.408253	0.00178268	-0.18097	0.612768	-0.408253	0.00178268
Cyp18a1	cytochrome P450 18a1	-1.17575	0.0561758	-1.99266	7.04753e-09	1.90487	2.90975e-20	1.98271	1.21356e-09	1.90487	2.90975e-20
Cyp302a1	cytochrome P450 302A1	1.78987	9.12879e-05	-1.02758	1.40877e-15	-0.346325	0.136088	-1.83663	5.68862e-20	-0.346325	0.136088
Cyp305b1	cytochrome P450 Cyp305B1	2.93714	0.00181513	-1.06608	2.30904e-07	2.85129	1.3104e-68	4.24162	7.09417e-75	2.85129	1.3104e-68
Cyp306a1	cytochrome P450 monooxygenase	-2.51207	0.00060145	0.392122	0.0785837	-0.485384	0.072348	0.874789	0.00073321	-0.485384	0.072348
Cyp307a1	cytochrome P450	0.25881	0.803468	-0.548989	0.340911	0.788628	0.0403843	5.162	3.19106e-12	0.788628	0.0403843
Cyp314a1	ecdysone 20-hydroxylase	-0.943024	0.358629	0.0800647	0.706713	0.726184	0.00127026	1.87173	8.67815e-05	0.726184	0.00127026
Cyp315a1	cytochrome P450	-0.478914	0.497992	2.83269	5.3339e-77	-0.638617	0.0412114	-0.212671	0.789016	-0.638617	0.0412114
Cyp332a1	cytochrome P450 CYP332A1	-4.41228	1.31245e-06	-1.10196	0.0518478	0.951053	0.0482349	5.58531	1.95896e-12	0.951053	0.0482349
Cyp337a1	cytochrome P450	-6.10475	5.20923e-14	2.86621	6.20712e-44	-4.84694	1.33838e-78	0.571269	0.00482053	-4.84694	1.33838e-78
CYP337A2	cytochrome P450 6B1-like	-5.59743	2.73268e-08	0.446228	0.598603	-1.2247	0.101435	0.958588	0.254933	-1.2247	0.101435
CYP338A1	cytochrome P450 6B2-like	1.26906	0.365231	-0.424	0.800661	1.68562	0.109622	4.42568	5.21212e-05	1.68562	0.109622
Cyp339a1	cytochrome P450 CYP339A1	6.99343	2.51446e-10	0.109148	0.161563	0.265717	0.00328682	-8.41023	1.22259e-34	0.265717	0.00328682
CYP340	uncharacterized LOC101745204	3.81833	1.46883e-10	-0.818752	3.18447e-09	1.31815	2.79159e-10	-3.051	6.78522e-27	1.31815	2.79159e-10
CYP340A3	cytochrome P450 4c21-like	-1.75428	0.00664894	1.30365	1.03119e-19	-0.148125	0.43355	-5.34111	1.74404e-45	-0.148125	0.43355
CYP340C1	cytochrome P450 4C1-like	-2.66595	0.0180586	1.90978	3.32517e-05	-1.04854	0.00328701	-1.67846	0.00018069	-1.04854	0.00328701
CYP341B1	cytochrome P450 4C1-like	6.61758	4.6826e-08	0.97762	2.23043e-05	0.231705	0.575376	-4.7088	5.30857e-13	0.231705	0.575376
CYP354A1	cytochrome P450 9e2-like	1.39743	1.3227e-05	0.856251	8.23315e-30	0.865992	2.20902e-09	-1.51191	7.7752e-28	0.865992	2.20902e-09
Cyp366a1	cytochrome P450 CYP366A1	1.66306	0.117745	-0.501823	0.0642129	-1.91915	1.18522e-10	-3.11219	8.65356e-08	-1.91915	1.18522e-10
CYP367A1	cytochrome P450 4V2-like	0.100792	0.815729	1.30655	5.69328e-30	-2.53906	2.80309e-70	-3.90819	1.83179e-13	-2.53906	2.80309e-70
CYP49A1	probable cytochrome P450 49a1-like	6.79814	2.28569e-10	0.820631	1.7863e-05	0.920865	0.0554507	1.82917	7.05361e-06	0.920865	0.0554507
Cyp4g25	cytochrome P450 CYP4G25	0.0966285	0.870301	-0.261264	0.298146	1.67393	1.46162e-06	5.57971	3.60358e-83	1.67393	1.46162e-06
Cyp4l6	cytochrome P450 CYP4L6	-0.606722	0.446054	0.220936	0.507169	-0.301706	0.344587	3.42165	1.4626e-15	-0.301706	0.344587
Cyp4m5	cytochrome P450 monooxygenase Cyp4M5	-3.77539	6.97912e-06	-0.49983	0.0696	-0.198808	0.688108	0.855837	0.0688214	-0.198808	0.688108
Cyp4m9	cytochrome P450 CYP4M9	-4.1676	1.39256e-15	-0.300558	0.395025	-0.138745	0.753108	2.23554	1.28043e-11	-0.138745	0.753108
cyp6a8	cytochrome P450 Cyp6ae21	-3.57287	3.95817e-05	-2.8022	0.00027166	1.63163	0.0310077	4.70271	7.7959e-12	1.63163	0.0310077
Cyp6ab4	cytochrome P450 6AB4	-6.3803	4.38982e-21	0.769083	0.0118201	-3.66175	5.27655e-15	0.555156	0.243994	-3.66175	5.27655e-15
Cyp6ab5	cytochrome P450	-7.80216	4.04001e-71	0.204568	0.743518	0.972308	0.025411	0.60376	0.341474	0.972308	0.025411
Cyp6ae2	cytochrome P450 6ae2	-5.10921	7.48041e-16	-1.64034	0.47275	4.83163	2.00933e-06	4.02212	0.00046157	4.83163	2.00933e-06
Cyp6ae22	cytochrome P450 monooxygenase CYP6AE22	-2.55063	4.03199e-07	-2.09829	0.0147969	2.13809	0.00293725	-1.29861	0.376198	2.13809	0.00293725
Cyp6ae7	cytochrome P450 CYP6AE7	-2.90582	0.00970975	-1.46414	0.617639	2.11684	0.211012	3.10717	0.424374	2.11684	0.211012
Cyp6ae9	cytochrome P450 CYP6AE9	-4.09521	2.30347e-08	0.285204	0.696272	2.68424	1.83167e-10	1.7006	0.0027365	2.68424	1.83167e-10
CYP6AN2	cytochrome P450 6B7-like	-3.81875	1.73479e-07	0.0195296	0.98872	-0.251881	0.824659	6.98265	7.27218e-14	-0.251881	0.824659
Cyp6b29	cytochrome P450 Cyp6b29	-1.00048	0.0842478	-2.30895	2.906e-18	3.50891	3.78573e-33	-1.47654	0.0115135	3.50891	3.78573e-33
Cyp9a19	cytochrome P450	-4.26234	4.06332e-16	0.38964	0.664933	1.37869	0.00968315	4.35127	2.03529e-12	1.37869	0.00968315
Cyp9a20	cytochrome P450 9a20	-6.70453	1.1243e-25	-1.48068	0.0756025	2.62214	0.00011207	4.816	3.41352e-08	2.62214	0.00011207
Cyp9a21	cytochrome P450 CYP9A21	0.165538	0.812441	-4.55518	7.65834e-65	2.93255	1.42613e-11	4.29587	4.20396e-15	2.93255	1.42613e-11
Cyp9a22	cytochrome P450 CYP9A22	-0.541515	0.725418	0.403314	0.641786	-1.29902	0.0783971	2.00734	0.115742	-1.29902	0.0783971
Cyp9g3	cytochrome P450 9G3	0.0477236	0.963826	0.0584773	0.893762	1.65169	3.36633e-34	-0.49239	0.299234	1.65169	3.36633e-34
Cypa	cyclophilin A	-1.75759	1.69867e-08	-0.453777	1.75038e-17	0.686057	1.89573e-12	0.845647	1.85841e-09	0.686057	1.89573e-12
dapk	death associated protein kinase	-2.60981	2.88531e-09	0.506447	1.24147e-13	-0.646964	1.61069e-15	1.40973	1.17874e-09	-0.646964	1.61069e-15
dbt	double-time protein	-0.367272	0.0980809	0.230459	0.00022817	0.309982	3.26984e-05	-0.0633353	0.392711	0.309982	3.26984e-05
dcr-2	dicer-2	0.442643	0.0454377	0.337804	3.73357e-09	0.189603	0.106699	0.790859	1.31953e-08	0.189603	0.106699
Defensin	defensin-like protein	-3.67105	1.37362e-10	0.969592	2.94967e-10	-1.02502	0.0301031	0.328823	0.321702	-1.02502	0.0301031
Defensin2	defensin like protein 2	0.251977	0.893095	-1.33209	0.612431	1.83518	0.317693	5.37492	0	1.83518	0.317693
Desat1	acyl-CoA delta-11 desaturase/conjugase	-0.987205	0.425029	-1.56111	0.329712	1.82301	0.108708	3.94527	0.00045065	1.82301	0.108708
Desat3	acyl-CoA desaturase	-4.25525	1.07274e-20	1.58005	2.46214e-17	0.442299	0.160922	-0.436629	0.497637	0.442299	0.160922
DESAT4	fatty acid desaturase	-1.06783	9.61956e-06	1.03156	1.09449e-39	-0.249572	0.0157346	-0.169943	0.403347	-0.249572	0.0157346
Dfd	transcription factor deformed	-0.349806	0.852342	1.02634	0.559413	-1.36884	0.230982	0.64903	0.69883	-1.36884	0.230982
Dh31	diuretic hormone 31	2.11682	0.285896	1.10184	0.0751769	-2.29145	0.0102791	-0.310986	0.699725	-2.29145	0.0102791
Dhdds	dehydrodolichyl diphosphate synthase	2.22064	9.12087e-15	0.227814	0.0436827	1.86972	2.46097e-52	-1.58562	6.03418e-17	1.86972	2.46097e-52
Dhr-1	diapause hormone receptor-1	-1.48963	0.0948427	-0.46143	0.596855	-0.918957	0.284292	3.81851	1.04626e-05	-0.918957	0.284292
Dhs	deoxyhypusine synthase	-0.565568	0.16538	-0.553519	3.28291e-12	0.369017	0.00021996	-0.0067892	0.960747	0.369017	0.00021996
dimm	class A basic helix-loop-helix protein 15-like	-10.0191	5.72075e-188	-0.0394732	0.903459	-1.74193	1.20171e-10	3.51705	3.0024e-25	-1.74193	1.20171e-10
Dl	delta	1.92646	0.00018115	1.20713	1.60134e-08	-0.951172	0.00010389	1.87552	4.86608e-07	-0.951172	0.00010389
DLDH	dihydrolipoamide dehydrogenase	-2.12444	3.72754e-28	0.0596189	0.326255	-0.364066	2.37168e-08	1.09819	8.43769e-14	-0.364066	2.37168e-08
Dmc1	Dmc1 homolog	5.5727	2.90645e-26	0.0862466	0.682059	1.56257	3.65831e-26	-6.2882	1.13099e-22	1.56257	3.65831e-26
DnaJ-1	DnaJ (Hsp40) homolog 1	-0.501815	0.00086015	-0.0377053	0.61375	0.136337	0.0766587	-0.111547	0.172701	0.136337	0.0766587
DnaJ-10	DnaJ (Hsp40) homolog 10	0.175691	0.610869	-0.298345	2.06734e-05	0.63579	3.10128e-09	-1.10786	2.45706e-11	0.63579	3.10128e-09
DnaJ-11	DnaJ (Hsp40) homolog 11	1.80018	3.98051e-16	0.51301	4.27067e-15	-0.115889	0.530548	-2.08524	6.8912e-50	-0.115889	0.530548
DnaJ-12	DnaJ (Hsp40) homolog 12	-2.11487	6.62637e-20	0.246322	0.0180453	-0.956818	3.30648e-17	0.895774	3.17204e-08	-0.956818	3.30648e-17
DnaJ-13	DnaJ (Hsp40) homolog 13	2.50496	1.11913e-11	0.322123	1.65547e-05	-0.265993	0.0868872	-3.09023	1.90842e-61	-0.265993	0.0868872
DnaJ-14	protein tumorous imaginal discs, mitochondrial-like	0.913674	0.0923079	-0.258863	9.22541e-05	0.393397	2.82574e-08	0.135216	0.498328	0.393397	2.82574e-08
DnaJ-15	dnaJ homolog subfamily C member 17-like	0.0776806	0.736124	0.200004	0.0757439	0.873524	3.69615e-13	-0.601107	0.00036595	0.873524	3.69615e-13
DnaJ-16	dnaJ homolog subfamily C member 21-like	-0.658172	0.191883	0.137945	0.168046	0.353068	0.00206595	-0.0672902	0.634905	0.353068	0.00206595
DnaJ-17	dnaJ homolog subfamily C member 11-like	0.909542	0.0581722	-0.773569	6.00396e-30	0.998131	4.93004e-24	0.684729	2.28963e-06	0.998131	4.93004e-24
DnaJ-18	dnaJ homolog subfamily C member 22-like	-0.259496	0.601452	-0.562008	7.53199e-07	0.788395	1.235e-06	0.228831	0.386171	0.788395	1.235e-06
DnaJ-19	translocation protein SEC63 homolog	-1.47437	0.00065617	0.178295	0.00379106	0.0115353	0.913414	0.775959	3.07622e-19	0.0115353	0.913414
DnaJ-2	DnaJ (Hsp40) homolog 2	-0.0719195	0.822659	-0.301672	2.16629e-09	0.184425	0.0708433	-0.554164	3.20331e-07	0.184425	0.0708433
DnaJ-21	dnaJ homolog subfamily C member 8-like	1.52188	1.11864e-18	0.616563	4.40161e-15	0.374962	1.16917e-05	-1.24415	3.8146e-17	0.374962	1.16917e-05
DnaJ-3	DnaJ (Hsp40) homolog 3	-0.169263	0.587657	-0.232427	0.00379827	0.0590723	0.58862	-0.0716648	0.609114	0.0590723	0.58862
DnaJ-4	DnaJ (Hsp40) homolog 4	2.02601	9.53039e-17	0.00528271	0.938191	0.408498	5.32036e-15	-2.01773	2.15424e-37	0.408498	5.32036e-15
DnaJ-5	DnaJ (Hsp40) homolog 5	0.377089	0.0461803	-0.275815	1.06864e-08	0.933648	1.88532e-18	0.391912	0.0338073	0.933648	1.88532e-18
DnaJ-6	DnaJ (Hsp40) homolog 6	-1.53981	5.84872e-06	-0.101846	0.301745	0.147367	0.16214	0.777193	4.1653e-06	0.147367	0.16214
DnaJ-7	DnaJ (Hsp40) homolog 7	-0.297101	0.279046	0.0923447	0.34186	0.169137	0.208679	-0.004418	0.976292	0.169137	0.208679
DnaJ-8	DnaJ (Hsp40) homolog 8	-0.235549	0.609844	-0.143463	0.120472	0.212705	0.0395773	-0.927823	4.71493e-16	0.212705	0.0395773
DnaJ-9	DnaJ (Hsp40) homolog 9	0.860168	5.31095e-11	0.436611	2.34908e-12	0.115917	0.333186	-0.262237	0.0253868	0.115917	0.333186
Dnmt1	DNA cytosine-5 methyltransferase	0.608645	0.00676007	-0.0358053	0.73954	0.59131	1.33619e-09	-0.0726675	0.685395	0.59131	1.33619e-09
Dnmt2	DNA cytosine-5 methyltransferase	-0.518685	0.094367	-0.335544	0.00010316	0.584189	7.15099e-10	-0.457419	8.29241e-07	0.584189	7.15099e-10
Dohh	deoxyhypusine hydroxylase/monooxygenase	-0.128478	0.671092	-0.221381	0.00336937	0.56775	1.25856e-08	0.0682905	0.761123	0.56775	1.25856e-08
Dopr1	dopamine receptor-1	4.98762	1.22958e-05	0.766429	0.229691	0.910437	0.0406437	-2.67226	0.00116268	0.910437	0.0406437
Dopr2	dopamine receptor 2	1.6606	0.145948	-1.18632	0.232696	0.649213	0.32446	-2.10748	0.116073	0.649213	0.32446
Dorsal	embryonic polarity protein dorsal	-1.09129	1.3742e-07	0.36075	2.33985e-06	-0.466106	3.58397e-05	1.88759	5.63206e-31	-0.466106	3.58397e-05
Dpp	decapentaplegic	-3.35973	4.71122e-22	-1.41584	1.74616e-06	-1.10895	0.00114819	4.75745	7.16861e-52	-1.10895	0.00114819
Dredd	death related ced-3/Nedd2-like protein	0.187884	0.482655	0.273974	0.0268023	0.0536041	0.778491	0.0917044	0.484939	0.0536041	0.778491
DRK	DRK protein	0.61475	0.0263403	-0.149736	0.0836349	-0.189825	0.323752	0.337662	0.00031116	-0.189825	0.323752
Drp	death-related protein	-3.78349	1.27975e-32	0.80585	5.46065e-20	-0.273477	0.0940515	0.742725	0.00080589	-0.273477	0.0940515
Dsclp	death-associated small cytoplasmic leucine-rich protein	0.788345	0.00487902	-0.257218	7.86396e-05	0.792411	1.70678e-16	0.265924	0.251082	0.792411	1.70678e-16
Dsx	doublesex	-0.0823606	0.778069	-0.414334	7.79043e-06	-0.79445	3.56843e-05	-0.0305297	0.915586	-0.79445	3.56843e-05
E(spl)malpha	enhancer of split malpha	-1.50976	0.334884	-5.56875	5.71724e-05	2.22428	0	6.46095	2.77524e-07	2.22428	0
E(spl)mbeta	enhancer of split mbeta	-2.28894	3.28213e-07	1.03883	3.25364e-07	-1.10314	0.00145654	0.980692	1.25114e-06	-1.10314	0.00145654
E2f1	E2F transcription factor 1	0.378306	0.271936	-0.140934	0.0936169	0.241724	0.259136	0.270915	0.11818	0.241724	0.259136
E74	transcription factor E74	-4.84419	5.74506e-16	-1.4394	8.72386e-83	-0.27517	0.145337	3.0452	1.91572e-59	-0.27517	0.145337
E75	nuclear hormone receptor E75	-3.21513	2.44666e-10	-0.310517	0.0107688	-2.0397	5.66237e-15	1.6705	1.19068e-39	-2.0397	5.66237e-15
e96h-0303	juvenile hormone binding protein e96h-0303	1.6813	0.0591183	-3.05478	5.3946e-66	3.02283	2.64488e-29	0.0209047	0.966919	3.02283	2.64488e-29
EAAT-1	amino acid transporter-like protein	5.27244	1.164e-10	-0.758106	0.00047483	2.65755	2.60082e-21	3.5923	2.13564e-28	2.65755	2.60082e-21
EAAT-2	glutamate transporter	1.07139	0.128174	-0.989164	1.45086e-09	0.790478	0.0007828	0.747207	0.0502791	0.790478	0.0007828
EAP30	ELL complex EAP30 subunit	-0.596841	0.00641923	0.159217	0.02876	-0.167179	0.141328	-1.04605	3.384e-05	-0.167179	0.141328
Ebony	ebony protein	-1.98011	0.00833404	0.108182	0.645767	-2.43098	7.4101e-45	3.17947	1.13572e-15	-2.43098	7.4101e-45
EcR	ecdysone receptor	-2.43639	5.9442e-07	-0.885423	2.69501e-20	-0.751694	1.6343e-05	2.23091	8.49997e-22	-0.751694	1.6343e-05
Ef-1d	elongation factor 1 delta	-3.73321	3.62e-22	-0.222537	0.00792197	0.224879	0.0870761	0.308813	0.00531558	0.224879	0.0870761
Ef-1g	elongation factor 1 gamma	-3.50569	9.1991e-73	0.059844	0.299014	-0.0463122	0.777617	1.35064	1.94716e-22	-0.0463122	0.777617
EF1a	elongation factor 1 alpha	-3.78995	3.00361e-38	0.524777	1.4434e-13	-0.459642	0.0731785	1.29343	1.4814e-29	-0.459642	0.0731785
Ef1beta	elongation factor 1 beta'	-4.28654	2.2118e-35	0.330854	5.58067e-05	-0.372094	0.251721	1.48164	5.28758e-21	-0.372094	0.251721
EH	eclosion hormone	3.5788	0.00399529	-1.1152	0.0310305	1.1287	0.0344179	5.11672	6.00676e-08	1.1287	0.0344179
Eif-4a	eukaryotic translation initiation factor 4A	-1.97693	2.50725e-15	0.0807978	0.214243	0.212442	0.168345	0.76706	6.50489e-22	0.212442	0.168345
Eif2g	translation initiation factor 2 gamma subunit	-1.21869	0.0168759	0.217595	0.0021494	0.0717017	0.297486	0.61332	5.32872e-08	0.0717017	0.297486
eIF3-S7	eukaryotic translation initiation factor 3 subunit 7	-1.30378	5.70916e-21	-0.176108	0.00064521	0.159748	0.0437381	1.19579	4.51186e-16	0.159748	0.0437381
eIF3-S9	eukaryotic translation initiation factor 3 subunit 9	-1.63167	6.36082e-21	0.346407	1.58888e-12	0.0761622	0.506108	0.350481	0.0270033	0.0761622	0.506108
eIF3c	Eukaryotic translation initiation factor 3 subunit C	-1.45988	0.00079337	0.0168547	0.839038	-0.0226426	0.844613	0.910208	4.35175e-19	-0.0226426	0.844613
eIF3g	Eukaryotic translation initiation factor 3 subunit G	-2.40073	1.66886e-26	-0.133288	0.0464954	-0.140627	0.296623	0.0553015	0.616976	-0.140627	0.296623
eIF3h	eukaryotic translation initiation factor 3 subunit H	-1.97302	2.31798e-13	0.168181	0.0114184	0.613974	7.51879e-07	0.231078	0.217575	0.613974	7.51879e-07
eIF3i	Eukaryotic translation initiation factor 3 subunit I	-1.58261	1.06347e-12	0.270139	4.96699e-05	0.222586	0.00701337	0.0358171	0.652281	0.222586	0.00701337
eIF4AIII	eukaryotic initiation factor 4A-III	-1.12755	0.00067971	-0.0846916	0.34186	0.0423366	0.658029	0.297183	0.0802485	0.0423366	0.658029
Elav	Elav protein	-2.74289	1.18194e-07	0.547718	1.19734e-07	-0.258935	0.0475068	0.19974	0.0636464	-0.258935	0.0475068
Elf	Ef1alpha-like factor	-1.76789	1.00201e-05	0.375988	9.06922e-14	-0.501256	6.19482e-19	0.180237	0.0878011	-0.501256	6.19482e-19
Elp1	elongator complex protein 1	0.594993	0.337468	0.0423233	0.615439	0.184747	0.00518802	-0.458635	0.0182374	0.184747	0.00518802
Enb2	antibacterial peptide enbocin 2	-1.13568	0.492747	-1.23819	0.00447698	-3.14524	4.63049e-06	5.58597	3.1094e-07	-3.14524	4.63049e-06
Enb3	antibacterial peptide enbocin 3	-1.64132	0.376127	0.132456	0.962001	0.00781477	0.996782	9.03876	1.92968e-11	0.00781477	0.996782
Era.3	chorion protein gene ErA.3	0.958474	0	-1.90337	0.0889252	0.0680979	0.957163	-2.65422	0.158827	0.0680979	0.957163
Era.4	chorion protein gene ErA.4	1.54798	0.344585	2.64455	0.287958	0.865118	0.46573	-2.46615	0.35073	0.865118	0.46573
Erb.1	chorion protein gene ErB.1	2.39827	0.103657	3.1927	0.122336	1.15079	0.25164	-3.02201	0.137754	1.15079	0.25164
ERD2	KDEL endoplasmic reticulum protein retention receptor 2	-3.28963	2.57887e-34	-0.137464	0.069942	-0.365047	0.00963703	0.805425	1.0206e-05	-0.365047	0.00963703
Erk	extracellular regulated MAP kinase	-1.00172	0.00043006	0.264544	0.0164498	-0.827494	2.03656e-06	0.71289	1.57564e-06	-0.827494	2.03656e-06
Ero1	endoplasmic reticulum oxidoreduction 1-like	-0.810261	0.00284408	-0.559444	5.01065e-18	-0.0063281	0.969083	0.0174349	0.960838	-0.0063281	0.969083
ERp57	protein disulfide-isomerase like protein ERp57	-2.67234	5.20579e-05	-0.0737058	0.492318	-0.299866	0.151893	1.05221	6.32582e-18	-0.299866	0.151893
ESC	extra sex combs	1.31644	4.67479e-14	-0.043974	0.716678	0.482071	0.0002183	-1.54292	3.13553e-07	0.482071	0.0002183
ETH	ecdysis triggering hormone	-3.75865	0	-2.60378	2.48495e-07	-0.0287379	0.975449	6.55117	1.29199e-24	-0.0287379	0.975449
Ethr	ecdysis triggering hormone receptor	0.975506	0.303024	-1.50715	3.40266e-10	2.11365	4.88112e-12	2.67915	1.1087e-10	2.11365	4.88112e-12
Ets	transcription factor Ets	-0.74095	0.289791	-0.733421	0.00161187	-0.295015	0.355202	3.4533	1.64394e-09	-0.295015	0.355202
Faah	fumarylacetoacetate hydrolase	0.189891	0.420698	-0.460982	2.77625e-05	0.548394	8.57339e-05	1.09354	1.43532e-12	0.548394	8.57339e-05
Fah	fumarylacetoacetate hydrolase	-0.514618	0.0512088	-0.166213	0.180254	0.739459	9.75846e-08	2.67702	3.60167e-50	0.739459	9.75846e-08
FaMeT7	putative proline-rich receptor-like protein kinase PERK11-like	-6.06194	2.23615e-16	1.78793	1.69055e-08	-4.25248	2.14485e-32	3.77086	8.67928e-37	-4.25248	2.14485e-32
FANCD2	Fanconi anemia, complementation group D2	2.23223	6.23251e-19	0.668477	3.88677e-07	0.595788	0.00111287	-2.37533	1.72237e-22	0.595788	0.00111287
FANCI	Fanconi anemia, complementation group I	1.37007	9.91688e-07	-0.571763	7.93033e-08	0.584168	0.00034922	-0.234582	0.0962389	0.584168	0.00034922
FANCL	Fanconi anemia, complementation group L	2.2534	1.3516e-12	-0.007683	0.94048	-1.37577	1.85974e-43	-4.33358	3.39207e-28	-1.37577	1.85974e-43
Far	fatty-acyl reductase	-1.9767	0.0804039	1.3251	0.11813	-0.859906	0.224365	-0.388482	0.825105	-0.859906	0.224365
FaR	FMRFamide receptor	-2.29909	0.00127198	-1.29608	0.00683077	0.224073	0.719554	4.77141	5.66019e-30	0.224073	0.719554
Fatp	fatty acid transport protein	1.14248	0.0368506	1.88296	3.52094e-213	-2.3069	1.04622e-09	-2.17439	1.38002e-33	-2.3069	1.04622e-09
Fau	fau protein	-0.842926	0.394002	2.05938	3.81678e-15	0.259747	0.605687	5.8696	1.59727e-185	0.259747	0.605687
FDL	fused lobes	0.481709	0.143867	0.245319	0.145139	0.181698	0.209445	1.17084	1.09429e-17	0.181698	0.209445
Fib-l	silk fibroin light chain	-14.7403	8.75418e-155	0.116394	0.373132	-1.97082	1.39873e-24	-4.77822	2.70604e-16	-1.97082	1.39873e-24
FIBH	silk fibroin heavy chain	-12.485	4.97676e-51	0.140661	0.757258	1.16154	0	0.381644	0.721475	1.16154	0
Fkbp12	FK506-binding protein	-0.917523	0.00798756	-0.303768	1.10442e-07	-0.259798	0.107438	-0.200775	0.367318	-0.259798	0.107438
Fkbp13	FK506-binding protein	-0.206869	0.735507	0.489601	0.135833	-0.0181588	0.909286	3.38565	1.90857e-151	-0.0181588	0.909286
Fkbp45	45 kDa immunophilin FKBP45	-0.790002	0.341583	-0.322403	9.45104e-07	0.196868	0.218233	0.491941	0.230927	0.196868	0.218233
Fln	flightin	1.38867	0.0220007	0.49065	0.129123	0.0158516	0.959626	2.492	0.00118586	0.0158516	0.959626
Fmbp-1	fibroin-modulator-binding protein-1	0.755699	0.0209048	0.392538	0.00031732	0.167806	0.221846	-0.753488	1.21856e-06	0.167806	0.221846
FMO1	flavin-dependent monooxygenase FMO1	-1.2503	0.0218617	-0.303549	0.472367	-0.780568	0.0616244	5.24211	7.99302e-26	-0.780568	0.0616244
FMO2	flavin-dependent monooxygenase FMO2	-2.94661	1.78535e-15	-0.515408	0.00035633	0.236148	0.465587	1.03535	9.54789e-06	0.236148	0.465587
FMO3	flavin-dependent monooxygenase FMO3	4.96903	0	2.43904	2.4691e-08	-0.434477	0	3.60178	8.64983e-30	-0.434477	0
Fmxg18c17	odorant binding protein fmxg18C17	3.66124	0.00609675	1.35782	0.519801	2.97739	0.00071637	-2.46528	0.350886	2.97739	0.00071637
fmxg9M19	odorant binding protein LOC100301497	-1.39435	0.0657517	-1.56512	0.117174	0.840821	0.166363	-2.65481	0.0674233	0.840821	0.166363
Fng	fringe	3.1585	9.81263e-17	0.316943	0.00134528	-0.0475435	0.807974	0.496284	0.00024542	-0.0475435	0.807974
FNSI	flavone synthase I	-4.21244	2.52311e-26	0.171352	0.163379	-1.42616	1.24397e-10	2.02405	3.19069e-39	-1.42616	1.24397e-10
Foxg1	forkfead transcription factor G1	-7.05552	9.0012e-09	-1.75036	0.0883827	1.38869	0.121472	5.10271	1.23462e-17	1.38869	0.121472
Fpps2	farnesyl diphosphate synthase 2	3.52874	0.00187413	0.384532	0.517426	0.0939479	0.845482	1.75188	8.15097e-05	0.0939479	0.845482
Fpps3	farnesyl diphosphate synthase 3	0.851209	0.0304189	-0.312977	0.00179152	0.694734	1.25134e-11	0.622101	0.00393528	0.694734	1.25134e-11
Fps	farnesyl pyrophosphate syntase	-2.47387	1.88778e-14	1.53975	1.82071e-92	-1.47865	6.20632e-09	-0.583487	3.65997e-05	-1.47865	6.20632e-09
FRSA	phenylalanyl-tRNA synthetase alpha subunit	-1.10307	0.0022142	0.0478865	0.580732	-0.795578	5.90481e-26	-0.273765	0.107283	-0.795578	5.90481e-26
FRSB	phenylalanyl-tRNA synthetase beta subunit	-0.294094	0.527028	0.296622	3.67927e-06	0.372772	0.00775066	0.366544	0.0214598	0.372772	0.00775066
Ftz-f1	nuclear hormone receptor FTZ-F1	-2.76182	1.46749e-26	1.21311	5.499e-17	0.174648	0.487408	3.70814	6.36182e-18	0.174648	0.487408
G3pdh-1	glycerol-3-phosphate dehydrogenase-1	-0.252949	0.623111	-1.10266	1.23224e-44	0.535134	8.9516e-09	0.654557	0.0108095	0.535134	8.9516e-09
Gal	beta-galactosidase	-1.57289	0.0129973	-0.361633	1.19675e-07	0.801532	1.79999e-05	1.94166	7.51499e-20	0.801532	1.79999e-05
Galpha12	G protein alpha subunit	1.03971	0.00077204	0.03369	0.733135	0.0990368	0.617395	0.10786	0.477046	0.0990368	0.617395
Galpha73b	G protein alpha subunit 73B-like protein	1.92748	0.0848012	-0.31721	0.502719	0.617523	0.166026	-0.398673	0.54215	0.617523	0.166026
gas2	growth arrest-specific protein 2	-5.54764	3.12517e-28	0.35398	0.0731546	-0.524501	0.0691585	3.20877	3.21751e-31	-0.524501	0.0691585
Gata-beta	transcription factor BCFI	-1.34264	0.0122743	0.399575	1.23642e-06	-1.43843	1.87036e-06	0.988743	3.52135e-23	-1.43843	1.87036e-06
GC-a1	soluble guanylyl cyclae alpha-1 subunit	1.1669	0.0068211	-1.00535	7.09961e-07	0.763808	2.95656e-06	-0.306503	0.681632	0.763808	2.95656e-06
GC-b1	soluble guanylyl cyclae beta-1 subunit	-2.15015	0.00688875	0.309487	0.346266	-1.83564	4.7501e-08	-0.838962	0.184296	-1.83564	4.7501e-08
Gcy	receptor type guanylyl cyclase	-2.65222	7.663e-05	1.01258	7.11747e-14	-0.729959	0.00333224	0.65337	4.47384e-07	-0.729959	0.00333224
GDAP1	ganglioside-induced differentiation-associated-protein	-1.34165	0.0313741	-0.361762	0.017831	0.529512	0.00534941	0.487179	0.00943541	0.529512	0.00534941
Ggamma30A	G protein gamma subunit	1.67885	0.00063419	0.190651	0.122464	-1.51739	2.72284e-42	1.77238	2.26092e-10	-1.51739	2.72284e-42
Gk	glycerol kinase	-0.669747	0.00121693	-0.621889	2.22948e-20	0.994867	1.11666e-23	-0.10596	0.616598	0.994867	1.11666e-23
Gk-2	Glycerol kinase-2	1.18563	7.15762e-06	0.114228	0.187508	-0.682785	2.27235e-09	-1.67895	7.68739e-56	-0.682785	2.27235e-09
Gklp	glycerol kinase-like protein	-1.97111	9.0892e-08	-1.19804	2.86697e-25	1.07248	1.0821e-16	1.85053	1.36414e-36	1.07248	1.0821e-16
GlcNAcase1	beta-N-acetylglucosaminidase 1	-8.34246	3.29456e-11	2.3314	1.09233e-65	-1.62536	1.77862e-12	3.52369	7.98424e-09	-1.62536	1.77862e-12
GlcNAcase2	beta-N-acetylglucosaminidase 2	-0.530047	0.439501	-2.14442	3.92438e-12	4.09513	8.84912e-54	1.72091	0.0155974	4.09513	8.84912e-54
GlcNAcase3	beta-N-acetylglucosaminidase 3	5.64924	8.57016e-30	-0.709782	6.4021e-10	2.65269	5.56442e-48	-1.2663	0.0606527	2.65269	5.56442e-48
Glob1	globin 1	-2.66311	3.14245e-12	-0.333813	0.00522166	-0.362294	0.177383	1.9334	6.77247e-15	-0.362294	0.177383
Glpq	glycerophosphoryl diester phosphodiesterase	1.18385	0.155104	3.1138	8.14312e-72	0.16221	0.663	-2.12279	0.00017714	0.16221	0.663
glv1	gloverin 1	-1.45235	0.212564	1.2008	0.34925	0.573417	0.440101	6.34991	6.24194e-11	0.573417	0.440101
glv2	gloverin 2	4.41212	0.070792	2.71662	0.187852	-2.10863	0.347688	-8.3033	3.00681e-05	-2.10863	0.347688
glv3	gloverin 3	-5.66286	7.06029e-12	-0.776163	0	2.66459	4.36675e-08	3.14377	0.0009051	2.66459	4.36675e-08
glv4-like	gloverin 4-like	0.706078	0.465054	-4.21083	0.00033531	6.64616	6.96623e-12	5.30948	0.00085452	6.64616	6.96623e-12
gly	acetylglucosaminyltransferase	-0.939844	0.25929	0.661891	1.48049e-18	-0.935832	1.93568e-28	0.513081	0.150308	-0.935832	1.93568e-28
Glyp	glycogen phosphorylase	-1.43322	3.73522e-26	0.531295	9.26233e-15	-0.590457	8.2878e-12	0.727358	2.83949e-05	-0.590457	8.2878e-12
Go	G protein alpha subunit Go	0.139213	0.62158	0.198802	0.018993	-0.27291	0.183901	1.151	8.78169e-24	-0.27291	0.183901
GOBP1	general odorant binding protein 1	5.02487	0.00011847	-0.905716	0.180494	1.98061	0.00090646	-0.858447	0.352843	1.98061	0.00090646
GOBP2	general odorant binding protein 2	-1.19369	0.444217	0.356415	0.69557	-2.04744	0.00499208	-0.29969	0.693188	-2.04744	0.00499208
Gogat	glutamate synthase	-3.05089	5.49224e-27	0.188031	0.0186664	0.511738	5.38388e-11	1.22892	2.61761e-30	0.511738	5.38388e-11
GPA2	glycoprotein hormone alpha 2	6.18461	1.33794e-08	0.748471	8.80606e-06	-0.811091	1.89194e-05	-8.77846	8.78944e-17	-0.811091	1.89194e-05
GPB5	glycoprotein hormone beta 5	3.44117	0.00435288	0.97504	0.00069257	-2.95958	1.03957e-21	-4.21904	2.78716e-13	-2.95958	1.03957e-21
Gpd	glycerol-3-phosphate dehydrogenase	-1.79115	2.84024e-05	1.23819	2.33914e-08	-0.21596	0.442891	4.44167	7.68989e-29	-0.21596	0.442891
Gpx	glutathione peroxidase	-2.27022	7.28741e-17	-0.593081	6.70344e-10	0.441004	0.00374882	1.25464	7.14842e-12	0.441004	0.00374882
Gq	G protein alpha q	0.715553	0.00061361	-0.0398702	0.56749	0.287557	0.0552796	0.218261	0.0121061	0.287557	0.0552796
Gr68	gustatory receptor 68	6.699	8.43315e-10	-3.04683	3.727e-10	3.65137	3.38756e-17	-4.11415	0.00909194	3.65137	3.38756e-17
Gr8	gustatory receptor 8	4.46468	3.29723e-07	0.111926	0.938465	4.17263	1.62451e-21	-3.91754	0.0141767	4.17263	1.62451e-21
Gr9	gustatory receptor 9	1.28555	0.315799	0.256725	0.734194	-0.570917	0.321767	-2.37015	0.0398488	-0.570917	0.321767
Grf	nuclear receptor GRF	0.950636	0.0789909	1.52351	2.00332e-173	-4.03779	7.49353e-37	1.9993	2.82832e-14	-4.03779	7.49353e-37
Grina	glutamate [NMDA] receptor-associated protein 1	0.332212	0.464775	-0.341509	3.97359e-09	0.547976	7.08852e-11	0.288449	0.10962	0.547976	7.08852e-11
Gro	groucho	-2.27071	6.17081e-09	-0.0246041	0.830118	-1.37258	2.18345e-10	1.75733	1.17934e-59	-1.37258	2.18345e-10
GSTd1	glutathione S-transferase delta 1	0.823871	0.252853	0.685329	0.00802592	-1.56955	1.2952e-09	-2.67916	8.98934e-12	-1.56955	1.2952e-09
GSTd2	glutathione S-transferase delta 2	-0.48862	0.567612	2.37958	9.43703e-125	0.153191	0.217342	2.80951	9.49224e-18	0.153191	0.217342
GSTd3	glutathione S-transferase delta 3	0.739925	0.00212375	-0.220295	0.205987	0.706949	4.86864e-05	0.025886	0.953266	0.706949	4.86864e-05
GSTe1	glutathione S-transferase epsilon 1	1.53711	0.0103606	2.16401	5.34722e-35	-1.07712	0.00219367	-0.88353	0.00447247	-1.07712	0.00219367
GSTe2	glutathione S-transferase epsilon 2	-1.20329	0.402468	5.31468	1.23947e-13	-4.99714	1.2433e-18	1.01099	0.542794	-4.99714	1.2433e-18
GSTe3	glutathione S-transferase epsilon 3	-0.87559	0.0693853	0.679205	0.541552	2.26687	1.57638e-05	5.10621	1.47013e-08	2.26687	1.57638e-05
GSTe5	glutathione S-transferase epsilon 5	8.61346	1.01318e-14	0.345629	0.200401	0.852563	0.0047161	2.31686	4.0376e-08	0.852563	0.0047161
GSTe6	glutathione S-transferase epsilon 6	-2.20499	5.16543e-06	-1.29081	1.0203e-13	-0.535363	0.0381674	-0.776908	0.0933048	-0.535363	0.0381674
GSTo1	glutathione S-transferase omega 1	-0.149791	0.518164	-0.443595	2.30392e-10	0.859164	4.66741e-27	0.253751	0.0747155	0.859164	4.66741e-27
GSTo2	glutathione S-transferase omega 2	-0.0106151	0.971396	1.40029	1.88616e-34	1.09743	1.31847e-23	0.782931	9.10936e-07	1.09743	1.31847e-23
GSTo3	glutathione S-transferase omega 3	-2.77956	2.08307e-44	-1.02679	9.73455e-22	-0.478316	0.0129225	2.17025	6.14817e-09	-0.478316	0.0129225
GSTo4	glutathione S-transferase omega 4	-2.12603	1.56052e-05	0.959042	0.205779	1.73079	1.52958e-05	2.61707	1.3644e-09	1.73079	1.52958e-05
GSTs1	glutathione S-transferase sigma 1	-3.26931	0.00025319	-2.50535	0.00089351	4.69421	5.29647e-21	-0.288629	0.779676	4.69421	5.29647e-21
GSTs2	glutathione S-transferase sigma 2	1.13882	0.00222283	0.783854	8.02298e-33	-0.568475	8.06346e-07	-0.55296	0.0362661	-0.568475	8.06346e-07
GSTt1	glutathione S-transferase theta 1	-0.48264	0.0261331	0.340323	0.00508761	-0.281031	0.0392076	-0.258716	0.169353	-0.281031	0.0392076
GSTu1	glutathione S-transferase unclassified 1	6.6772	1.08278e-11	1.18385	2.94157e-09	0.383136	0.127678	3.58744	2.8631e-06	0.383136	0.127678
GSTz1	glutathione S-transferase zeta 1	-0.253596	0.423059	0.48451	2.0809e-09	-0.79514	1.38968e-10	-1.05422	2.14385e-27	-0.79514	1.38968e-10
GSTz2	glutathione S-transferae zeta 2	-1.51515	2.80072e-09	2.47396	1.26417e-20	-1.23594	1.59352e-07	-2.73088	6.78002e-11	-1.23594	1.59352e-07
H2a-l2	histone H2A-like protein 2	1.07609	0.548743	0.6148	0.800711	1.3887	0.349881	1.25833	0.437114	1.3887	0.349881
H2ax-l	histone H2AX-like protein	5.88182	1.63922e-05	-1.09236	3.9442e-22	3.03328	4.27919e-160	-4.87659	2.30873e-19	3.03328	4.27919e-160
H4-l	histone H4-like protein	0.746713	0.311281	2.60388	0	0.222647	0.858344	3.25804	0.0102277	0.222647	0.858344
Hel	hatching enzyme-like protein	2.73424	4.69985e-05	1.52226	7.70687e-10	-1.90215	4.40494e-12	-1.58654	0.023822	-1.90215	4.40494e-12
HELII	hatching enzyme-like II	4.8628	0.0001079	-0.318219	0.0821765	-3.22297	4.34747e-20	-7.88418	7.14734e-19	-3.22297	4.34747e-20
Hepa	heparanase-like protein	-0.700168	0.0545879	-0.492166	1.60521e-05	0.494886	0.00021311	0.674328	3.93467e-05	0.494886	0.00021311
hibadh	3-hydroxyisobutyrate dehydrogenase	-3.01796	2.42745e-14	0.912797	1.04879e-08	1.1862	0.00061077	2.12888	7.62815e-08	1.1862	0.00061077
Hig	hikaru genki	2.46963	1.63662e-26	-0.748602	3.3556e-08	1.47337	1.67955e-25	-0.490769	0.0185078	1.47337	1.67955e-25
his2Av	H2A histone family member V	-1.34602	0.00017366	-0.283658	1.15542e-05	-0.0616658	0.785947	0.642137	0.00837167	-0.0616658	0.785947
hJHBP	hemolymph juvenile hormone binding protein	-2.3933	1.45721e-05	0.264215	0.642087	2.15676	2.98233e-06	4.32618	3.31867e-09	2.15676	2.98233e-06
Hlh54f	basic helix-loop-helix type transcription factor HLH54F	3.78973	7.26115e-10	1.51218	4.68287e-97	-3.48524	7.70727e-127	-5.37224	1.41321e-110	-3.48524	7.70727e-127
Hmg-r	3-hydroxy-3-methylglutaryl-CoA reductase	1.87469	3.60093e-09	-0.0875506	0.338778	0.448231	0.00408135	1.87939	7.39071e-13	0.448231	0.00408135
Hmg-s	3-hydroxy-3-methylglutaryl-CoA synthase	1.00233	0.0030504	0.68839	2.08388e-14	-0.226413	0.0842728	-0.274246	0.138088	-0.226413	0.0842728
Hmga	high mobility group protein A	2.23312	5.91809e-07	-0.113507	0.159831	-0.488095	0.0582747	0.237666	0.384219	-0.488095	0.0582747
Hmgc	hydroxymethylglutaryl-CoA lyase	-1.93599	5.78932e-09	-0.0199616	0.923837	-0.717785	0.00333329	0.978907	5.58799e-07	-0.717785	0.00333329
Hnf-4	hepatocyte nuclear factor 4	-0.347325	0.357248	-0.410872	5.94714e-09	-0.170475	0.352108	0.522944	0.00417013	-0.170475	0.352108
Hop	Hsc70/Hsp90-organizing protein HOP	0.870315	0.00017223	-0.412023	2.06428e-15	0.393964	4.53521e-10	-0.0602273	0.74555	0.393964	4.53521e-10
Hp1b-l	heterochromatin protein 1beta-like protein	-0.111775	0.785194	-0.0957885	0.361459	0.255544	0.143926	0.184981	0.55553	0.255544	0.143926
HPO	serine-threonine kinase-like protein	1.55922	7.77444e-10	-0.0987444	0.246408	-0.54857	2.99346e-06	-0.155066	0.498235	-0.54857	2.99346e-06
Hr3	hormone receptor 3	0.489916	0.570536	0.983529	2.27671e-18	-1.23404	3.05526e-17	2.68496	1.10121e-57	-1.23404	3.05526e-17
Hrp28	hnRNPA/B-like 28	-0.191341	0.459337	-0.0785603	0.0770041	-0.0299043	0.873306	0.858558	3.24559e-07	-0.0299043	0.873306
Hsc70-4	heat shock cognate protein	-1.94417	1.04597e-45	0.0922705	0.124415	0.225204	0.00399005	0.595219	1.9493e-07	0.225204	0.00399005
HSFd	heat shock factor-d	-2.46686	1.43509e-22	0.449877	1.05239e-06	-0.227346	0.0543324	0.104278	0.444869	-0.227346	0.0543324
Hsp19.9	heat shock protein hsp 19.9	3.66115	3.53776e-13	-0.132798	0.253914	1.62902	5.11635e-37	-3.05996	5.36177e-11	1.62902	5.11635e-37
Hsp20.1	heat shock protein hsp20.1	0.810341	0.00020479	0.335872	9.27049e-06	-0.211102	0.287459	-2.43369	7.46065e-07	-0.211102	0.287459
Hsp20.4	heat shock protein 20.4	-2.10234	0.027158	0.905181	2.27893e-16	0.650152	2.09565e-06	-1.60872	1.90229e-05	0.650152	2.09565e-06
Hsp20.8	heat shock protein hsp20.8	-3.98944	6.37178e-08	0.2052	0.165204	0.270316	0.188305	2.85129	8.4639e-16	0.270316	0.188305
Hsp21.4	heat shock protein hsp21.4	-4.53886	5.02223e-20	0.263208	0.00725016	0.29642	0.376022	2.61536	1.63679e-32	0.29642	0.376022
Hsp23.7	heat shock protein hsp23.7	2.50046	8.4405e-30	-0.498032	2.41389e-12	1.25004	1.43338e-42	-2.29801	7.52966e-10	1.25004	1.43338e-42
Hsp70	heat shock protein 70	7.48348	1.26641e-21	-0.0538395	0.780533	2.91498	3.05926e-57	-2.87587	9.68956e-11	2.91498	3.05926e-57
HSP70	heat shock 70 kD protein cognate	-0.994999	0.00023775	-0.382105	2.27609e-10	-0.305609	0.00049442	1.6284	1.16761e-66	-0.305609	0.00049442
Hsp70-14	heat shock 70 kDa protein 14-like	-0.11449	0.83532	-0.482939	1.17172e-06	0.718313	1.03243e-10	-0.100637	0.589075	0.718313	1.03243e-10
Hsp90	90-kDa heat shock protein	1.84621	0.00412177	-0.327621	1.8682e-09	0.460361	5.1691e-08	-0.486342	0.0156432	0.460361	5.1691e-08
htra2	high temperature requirement protein A2	-1.3584	3.39812e-21	-0.0287237	0.774077	-0.0618187	0.579119	1.19619	6.31197e-05	-0.0618187	0.579119
Hyi	hydroxypyruvate isomerase	-2.88527	1.2773e-15	-0.234125	0.0797202	1.19693	5.44228e-06	0.966874	3.1054e-06	1.19693	5.44228e-06
Iap	inhibitor of apoptosis protein	0.915483	0.00164337	0.38235	5.52868e-18	-0.374362	2.05259e-09	0.0324829	0.902653	-0.374362	2.05259e-09
iap2	inhibitor of apoptosis 2	-1.11685	2.15812e-15	0.285518	2.11423e-06	-0.319643	8.64279e-05	0.0616425	0.427058	-0.319643	8.64279e-05
Iap2	inhibition of apoptosis protein 2	4.1988	1.04664e-20	-0.208094	0.0153446	0.0960038	0.370231	-2.80485	7.67566e-31	0.0960038	0.370231
Ibm1	IAP-binding motif 1	-0.753775	0.388289	0.725517	2.39871e-05	-2.03348	2.29108e-12	0.628596	0.0222719	-2.03348	2.29108e-12
IBP2	insulin-related peptide binding protein	-1.10396	0.225057	0.665009	0.506549	0.867647	0.179276	7.37143	5.37435e-14	0.867647	0.179276
ICE	ICE protein	-1.60268	0.0683738	-1.19949	0.210626	2.74733	1.16798e-05	6.26581	7.26243e-19	2.74733	1.16798e-05
Idgf	imaginal disk growth factor	-1.72768	0.00171645	-0.104447	0.18167	0.0575607	0.85221	1.32099	1.14141e-29	0.0575607	0.85221
ie1	integument esterase 1	-11.0815	1.43626e-22	-0.773311	0.0974016	-5.21721	2.27081e-67	1.64256	0.000707	-5.21721	2.27081e-67
ie2	integument esterase 2	-2.76115	0.00011953	-1.78125	0.0257613	0.875654	0.11556	8.04992	0	0.875654	0.11556
Igflp	IGF-like peptide	-1.82032	0.238307	0.475167	0.00161126	-9.4166	4.97385e-97	2.31931	7.64958e-10	-9.4166	4.97385e-97
IIM1	insect intestinal mucin	6.46272	4.4557e-09	0.470838	0.379701	1.78109	3.68044e-09	-0.745301	0.25371	1.78109	3.68044e-09
InR	insulin receptor	0.71496	0.315102	1.12364	3.19047e-21	0.668648	7.49033e-06	0.801307	0.00063834	0.668648	7.49033e-06
Inv	invected homeodomain	-5.86565	9.06609e-05	-0.681159	0.0211156	-1.91747	9.0706e-12	1.91443	1.13051e-10	-1.91747	9.0706e-12
Inx2	innexin 2	1.98019	1.47692e-05	0.847891	7.16527e-27	-1.59603	1.35413e-09	-0.323843	0.00018765	-1.59603	1.35413e-09
Inx3	innexin 3	2.84351	8.32481e-07	0.474795	0.00018093	0.227257	0.617153	0.959738	2.00735e-06	0.227257	0.617153
Inx4	innexin 4	7.71067	8.45119e-35	-0.295344	0.0010341	1.4115	2.38126e-21	-8.18876	9.0716e-92	1.4115	2.38126e-21
Ippi	isopentenyl-diphosphate delta isomerase	-0.340837	0.00291304	-0.20498	0.00368729	0.34958	8.85763e-05	1.37991	2.03832e-18	0.34958	8.85763e-05
irp2	immune-related protein 2	3.61232	0.0580235	1.76445	7.02747e-06	-2.01893	0.0194695	4.84603	6.58503e-14	-2.01893	0.0194695
itg	ITG-containing peptide	2.6584	0.0372137	-1.96403	0.0137042	0.620173	0.445816	4.07921	1.67867e-07	0.620173	0.445816
ITP	ion-transport peptide	3.17157	4.74807e-16	-0.494007	0.0423082	1.76446	3.63606e-17	2.77699	1.46837e-21	1.76446	3.63606e-17
Ivd	isovaleryl coenzyme A dehydrogenase	-4.43256	4.91271e-14	-0.644426	1.36326e-05	-0.644712	0.0564896	1.59656	1.96996e-10	-0.644712	0.0564896
ix	intersex	1.26627	3.97265e-06	0.268405	0.00868864	0.358761	0.0250975	-1.70939	1.14148e-28	0.358761	0.0250975
Jafrac1	thiol peroxiredoxin	0.448362	0.223942	0.31492	0.00019737	-0.0107327	0.956809	-0.693334	1.33794e-17	-0.0107327	0.956809
Jhamt	juvenile hormone acid methyltransferase	1.29906	0.359101	3.17658	0.0328526	0.166008	0.878034	-3.55622	0.0487286	0.166008	0.878034
jhe1	juvenile hormone esterase 1	-3.32175	7.44467e-07	-1.83424	0.00052398	1.5492	8.50157e-09	2.91609	2.53767e-16	1.5492	8.50157e-09
Jheh-lp1	juvenile hormone epoxide hydrolase-like protein 1	1.83594	0.251297	0.0040844	0.995555	-1.55816	0.0202839	-2.76045	0.00890097	-1.55816	0.0202839
Jheh-lp2	juvenile hormone epoxide hydrolase-like protein 2	-5.70018	2.06528e-05	1.16314	0.00589792	0.347843	0.451038	3.61795	0.00092393	0.347843	0.451038
Jheh-lp3	juvenile hormone epoxide hydrolase-like protein 3	0.881336	3.35704e-07	-0.262441	0.0004524	-0.344453	1.07608e-05	0.0253394	0.869519	-0.344453	1.07608e-05
Jheh-lp4	juvenile hormone epoxide hydrolase-like protein 4	-6.76357	2.44022e-12	-2.3693	0.109711	0.307278	0.870631	3.6352	0.0324461	0.307278	0.870631
jheh-lp5	juvenile hormone epoxide hydrolase-like protein 5	-2.51371	0.00561477	1.95315	0.00400881	1.27856	0.00034346	-1.30462	0.0726721	1.27856	0.00034346
Jheh2	juvenile hormone epoxide hydrolase	-2.57956	0.00170373	0.05085	0.765867	0.362924	0.28925	-0.214485	0.664215	0.362924	0.28925
Jm	JAB-MPN domain protein	0.673161	0.0330494	-0.293272	4.06635e-05	0.0891229	0.359239	-1.0652	1.67755e-20	0.0891229	0.359239
Jnk	c-Jun NH2-terminal kinase	-1.5353	7.60515e-06	-0.0498998	0.559524	-0.0948523	0.430209	-0.0377777	0.745783	-0.0948523	0.430209
K3	K3 protein	3.48523	5.65175e-12	-0.330485	4.01206e-06	0.888328	3.14692e-15	-2.33053	1.00983e-51	0.888328	3.14692e-15
K5	putative neuropeptide precursor protein	0.48025	0.761764	-0.0153811	0.881197	-5.08329	3.42281e-06	-2.61514	6.18179e-14	-5.08329	3.42281e-06
Kal-1	Kal-1 protein	1.80479	0.0932606	-3.69173	0	-0.0646919	0.918223	2.56032	0	-0.0646919	0.918223
Kettin	kettin protein	-4.15721	6.32119e-22	1.35113	2.62661e-12	-0.11344	0.689801	6.67831	4.90236e-95	-0.11344	0.689801
Khc	kinesin heavy chain	-0.581914	0.143787	0.0329295	0.616201	0.389403	0.028323	0.0327231	0.711984	0.389403	0.028323
Kin	leucokinin	7.59357	1.08227e-10	0.843542	1.62428e-08	0.346031	0.63291	-6.5161	2.38829e-46	0.346031	0.63291
Kmo	kynurenine 3-monooxygenase	-4.59691	1.3924e-10	0.643339	0.295552	1.99644	1.13224e-06	1.94691	0.00014944	1.99644	1.13224e-06
Kr-h1	Kruppel homolog 1	1.71948	2.86479e-05	4.17954	2.29988e-51	-1.53319	2.90638e-09	-1.22304	0.00616285	-1.53319	2.90638e-09
Kynu	kynureninase	-14.0005	2.66197e-28	0.351894	0.894721	-0.83496	0.680637	11.3542	1.62061e-34	-0.83496	0.680637
L(b002)	pyruvate dehydrogenase	-1.07607	0.00310557	0.0204955	0.807446	0.451565	2.32243e-05	0.411183	0.0414048	0.451565	2.32243e-05
L130	uncharacterized 100270783	7.27507	1.02949e-07	-0.0632116	0.368563	0.721848	1.66562e-09	-8.55243	7.45896e-29	0.721848	1.66562e-09
Lac2	laccase 2	-2.09877	1.95097e-07	0.548649	2.10448e-05	-2.12597	1.41645e-14	5.95891	2.45311e-46	-2.12597	1.41645e-14
Lark	RNA-binding protein lark	-1.38109	3.14906e-10	-0.0945687	0.227781	-0.171155	0.11558	0.824636	2.12147e-08	-0.171155	0.11558
lasp	LIM and SH3 domain protein Lasp	-0.997718	8.32371e-07	0.186834	0.0421098	-0.0818367	0.46595	0.989883	1.86915e-05	-0.0818367	0.46595
Ldh	lactate dehydrogenase	-0.578916	0.234939	-2.01475	7.81995e-174	-0.904587	0.0025555	0.218336	0.640679	-0.904587	0.0025555
Ldlr	low density lipoprotein receptor	-0.543016	0.679733	1.60984	2.14867e-09	-4.20028	8.33243e-31	3.08763	6.29509e-34	-4.20028	8.33243e-31
Leb3	lebocin	-3.54152	2.92954e-05	-2.53826	0.0191132	3.72099	0.00030419	7.84034	8.92133e-11	3.72099	0.00030419
Let-2	collagen, type IV	-1.85142	0.00181884	0.548977	5.34305e-09	-1.55376	4.18418e-06	2.11702	4.3421e-21	-1.55376	4.18418e-06
Lgr	leucine-rich repeat G protein-coupled receptor	-1.12177	0.272341	-1.72626	1.6974e-66	-1.5044	1.1817e-26	0.52524	0.12536	-1.5044	1.1817e-26
Lix1	Lix1 protein	-3.62038	4.11722e-05	-3.11083	8.69137e-87	-1.54168	0.00023572	2.94207	7.00365e-41	-1.54168	0.00023572
Lkb1	serine/threonine kinase LKB1	2.79484	1.32639e-12	0.528147	5.84113e-11	-0.633925	5.87243e-10	-3.72035	4.14067e-165	-0.633925	5.87243e-10
Llp1	lysozyme-like protein 1	4.2081	0.000831	-0.354884	0.676377	1.17745	0.0787143	3.98395	1.1257e-17	1.17745	0.0787143
LOC100036587	small nuclear ribonucleoprotein sm d2	0.825538	0.0887893	-0.0170965	0.874107	0.0277915	0.891029	-0.74511	0.00127443	0.0277915	0.891029
LOC100037420	LSM1-like protein	0.291231	0.389667	-0.216669	0.0129301	0.181344	0.151618	-1.65302	6.05043e-15	0.181344	0.151618
LOC100037421	NADPH oxidoreductase	-4.14406	0.0269037	-1.53984	0.397992	0.287779	0.886504	3.40915	0.0050541	0.287779	0.886504
LOC100037422	vacuolar ATP synthase subunit B	-1.9432	3.14842e-12	-0.300272	0.00106646	0.140089	0.216284	2.01228	5.54814e-56	0.140089	0.216284
LOC100037424	vacuolar ATP synthase catalytic subunit A	-2.15411	1.17147e-10	-0.352732	3.38875e-09	0.234544	0.0448795	2.28852	4.84907e-190	0.234544	0.0448795
LOC100037426	enolase	-1.90613	8.67903e-25	-0.306331	5.54511e-06	-0.538896	0.00014868	0.591666	2.9701e-10	-0.538896	0.00014868
LOC100037427	eukaryotic initiation factor 4E-1	-4.17856	8.4238e-17	0.463792	0.048396	-0.551351	0.134601	3.07769	8.59654e-64	-0.551351	0.134601
LOC100037428	eukaryotic initiation factor 4E-2	-0.939056	0.0579876	-0.556161	1.48226e-05	0.0432774	0.809895	1.26682	2.43949e-16	0.0432774	0.809895
LOC100037435	odorant receptor 12	-0.553405	0.743975	2.93719	0.105899	-0.310739	0.781903	-2.81591	0.0714079	-0.310739	0.781903
LOC100037444	mitochondrial import inner membrane translocase	0.515231	0.337844	-0.761084	1.03221e-29	0.897798	8.11514e-16	1.44456	2.2402e-25	0.897798	8.11514e-16
LOC100101152	ubiquinone biosynthesis protein COQ7-like protein	1.05522	2.70242e-05	0.562976	8.49242e-11	0.343821	0.00164868	-0.217869	0.26595	0.343821	0.00164868
LOC100101153	beta-tubulin	7.01775	5.50928e-07	-2.87394	9.80143e-15	3.80139	2.34362e-31	-8.80718	1.06007e-28	3.80139	2.34362e-31
LOC100101154	ecdysteroid-regulated 16 kDa protein precursor	-2.53789	3.90205e-12	-0.0897445	0.464412	0.484993	0.00350871	1.65717	1.63306e-06	0.484993	0.00350871
LOC100101155	nuclear Y/CCAAT-box binding factor C subunit NF/YC	-1.98094	1.33611e-08	-0.0169483	0.890731	-0.136277	0.287111	0.589372	0.00491658	-0.136277	0.287111
LOC100101157	eukaryotic translation initiation factor 1A	-0.78249	0.189892	0.339829	1.01703e-06	-0.656894	2.05844e-08	-1.39988	1.91592e-60	-0.656894	2.05844e-08
LOC100101159	Prpk-binding protein	2.4527	2.29319e-09	-1.02456	1.92045e-34	1.47532	2.63905e-09	-1.6884	7.15628e-15	1.47532	2.63905e-09
LOC100101160	translocon-associated protein gamma	-4.84798	1.54643e-12	-0.0203857	0.832039	-0.53185	2.70472e-06	0.985575	7.62068e-19	-0.53185	2.70472e-06
LOC100101161	mobility group protein 1B	1.22099	0.00121218	0.124706	0.0814805	0.832508	8.2663e-15	-0.165285	0.339891	0.832508	8.2663e-15
LOC100101162	ring finger protein 5	-1.7003	1.57877e-19	-0.174816	0.0502008	0.0288786	0.833534	-0.0179438	0.931318	0.0288786	0.833534
LOC100101163	methyltransferase	-0.414725	0.467582	0.070767	0.582711	-0.722581	7.64427e-09	0.708283	1.53936e-07	-0.722581	7.64427e-09
LOC100101164	NADPH-specific isocitrate dehydrogenase	-5.33641	3.74607e-22	-0.318213	0.00043588	-0.0206038	0.937053	2.67879	1.9862e-110	-0.0206038	0.937053
LOC100101165	H+ transporting ATP synthase delta subunit	-0.630526	0.129053	0.0784144	0.268132	0.246952	0.0335841	1.25578	3.4126e-10	0.246952	0.0335841
LOC100101166	proteasome beta subunit	0.415629	0.0190206	-0.0221409	0.813904	0.270543	0.0321691	-0.631728	7.22974e-07	0.270543	0.0321691
LOC100101168	ociad protein	5.41841	1.1632e-28	0.374573	2.79095e-08	0.0969706	0.534638	-3.98691	3.93457e-85	0.0969706	0.534638
LOC100101169	phosphatidylethanolamine binding protein	-2.11393	1.08975e-06	1.58458	4.56761e-46	-3.3232	1.43664e-41	-1.50045	1.1015e-17	-3.3232	1.43664e-41
LOC100101171	scolexin	-1.94337	0.00075928	-2.21219	9.27663e-36	3.49339	3.87324e-15	2.48109	5.17296e-10	3.49339	3.87324e-15
LOC100101172	ribosomal protein L24	0.464094	0.479164	-1.47222	2.68047e-12	1.28007	2.54676e-10	1.86168	1.24206e-08	1.28007	2.54676e-10
LOC100101173	S-adenosyl-L-homocysteine hydrolase	-1.10835	0.012293	0.261451	2.49839e-07	-0.303021	1.63841e-08	-0.369684	0.0014935	-0.303021	1.63841e-08
LOC100101174	tropomyosin	-1.71757	4.37314e-24	0.139821	0.0431715	-0.165433	0.113379	3.65188	8.4163e-32	-0.165433	0.113379
LOC100101176	glia maturation factor beta	-0.507422	0.244572	0.032247	0.75608	-0.000268	0.998158	-0.112783	0.811576	-0.000268	0.998158
LOC100101177	myo-inositol oxygenase	-8.22393	7.77007e-21	3.2877	0.155128	-0.0878429	0.955691	7.64424	8.31174e-14	-0.0878429	0.955691
LOC100101178	small nuclear ribonucleoprotein protein F	-0.209882	0.718767	-0.907524	1.482e-25	0.173416	0.480208	-0.350528	0.380688	0.173416	0.480208
LOC100101180	actin-depolymerizing factor 1	-1.38276	2.48425e-05	-0.421775	4.19585e-12	0.607077	1.0778e-06	1.62666	2.73423e-84	0.607077	1.0778e-06
LOC100101181	H+ transporting ATP synthase subunit d	-1.09464	3.02362e-05	-0.0344425	0.680973	0.368109	0.00319229	2.27236	2.2754e-16	0.368109	0.00319229
LOC100101182	malate dehydrogenase	4.09054	4.93475e-49	0.106605	0.217021	1.35055	1.81862e-30	-0.619794	0.0113822	1.35055	1.81862e-30
LOC100101183	vesicle amine transport protein	3.11003	1.85029e-08	0.0553966	0.522343	0.111463	0.68156	-0.0525158	0.850732	0.111463	0.68156
LOC100101185	mRNA transport regulator 3	0.755595	0.0601657	-0.300453	0.00325039	0.459374	0.00078146	-1.01671	2.21432e-09	0.459374	0.00078146
LOC100101186	abnormal wing disc-like protein	-3.57878	4.3419e-37	-0.328475	0.00092894	0.336001	0.06506	1.15571	3.94829e-15	0.336001	0.06506
LOC100101187	coiled-coil-helix-coiled-coil-helix domain-containing protein 2, mitochondrial-like	0.804625	7.43161e-05	0.579519	6.54535e-26	-0.647908	3.20346e-09	-1.0613	1.1366e-13	-0.647908	3.20346e-09
LOC100101188	transmembrane protein 14C	-0.471348	0.0213133	-0.430434	9.09334e-05	-0.208882	0.136171	-0.0747871	0.685599	-0.208882	0.136171
LOC100101189	NADH dehydrogenase 1 alpha subcomplex subunit 5	0.219231	0.602857	-0.352658	0.00058192	0.804965	5.81717e-12	0.927235	0.00079005	0.804965	5.81717e-12
LOC100101194	dynein molecular motor protein light chain 1	0.144332	0.543503	0.406249	1.57097e-10	-0.562494	0.0001005	-1.88431	3.77536e-87	-0.562494	0.0001005
LOC100101201	cAMP-dependent protein kinase R1	-0.115608	0.415315	-0.0610277	0.564497	0.189942	0.0384353	-0.512751	3.23133e-05	0.189942	0.0384353
LOC100101209	double-stranded RNA-specific editase 1	-2.30076	1.49281e-11	0.0757041	0.524557	-0.150912	0.461126	2.6964	5.29127e-30	-0.150912	0.461126
LOC100101210	cAMP-dependent protein kinase C1	-0.537464	0.194519	-0.0580392	0.597426	-0.043757	0.793373	1.34511	3.4236e-34	-0.043757	0.793373
LOC100101222	AMP-activated protein kinase	1.55004	7.93115e-13	-0.0123842	0.896084	0.707733	1.24408e-08	-0.17983	0.132785	0.707733	1.24408e-08
LOC100101223	adiponectin receptor	-1.52456	0.000234	0.249097	0.0026907	-0.191175	0.0864303	-0.540665	0.0168778	-0.191175	0.0864303
LOC100101225	methylated DNA-protein cysteine methyltransferase	-0.156168	0.876909	-0.466821	0.0486623	-1.05567	0.00235913	-2.2591	4.51015e-07	-1.05567	0.00235913
LOC100101226	heterogeneous nuclear ribonucleoprotein A1	-0.4759	0.225726	-0.231343	2.12302e-05	0.416375	2.26079e-08	0.223534	0.0107448	0.416375	2.26079e-08
LOC100125602	mitochondrial ribosomal protein L54	1.44554	0.0157104	-1.1056	9.10048e-29	1.19445	5.38934e-29	-0.371267	0.253007	1.19445	5.38934e-29
LOC100125608	nanos-like protein	-6.42012	1.61329e-10	1.20556	0.0135073	-2.57307	5.44412e-09	1.81836	6.05495e-05	-2.57307	5.44412e-09
LOC100126177	AMP-activated protein kinase beta subunit	-0.172231	0.534244	0.204734	0.0027619	0.35657	2.34933e-09	0.692655	2.12831e-07	0.35657	2.34933e-09
LOC100126204	cyclin 3	5.8251	3.2106e-21	-0.36421	5.56215e-09	0.605053	0.00852978	-3.63897	1.68696e-18	0.605053	0.00852978
LOC100126867	FancJ-like protein	0.547286	0.00641716	-0.261989	0.00573659	0.187407	0.0591306	-1.05479	0.00028797	0.187407	0.0591306
LOC100127019	calpain protein	0.62159	0.0255902	0.111015	0.0758225	-1.44	2.46376e-66	-0.909367	2.21738e-14	-1.44	2.46376e-66
LOC100127051	high-affinity octopamine transporter protein	1.20611	0.125541	3.29581	3.5788e-32	-2.46462	7.60895e-14	-4.43075	1.52585e-14	-2.46462	7.60895e-14
LOC100127100	1-cadherin	0.914556	0.0605009	0.806737	2.94924e-32	-1.03963	5.61903e-09	0.40586	5.85989e-05	-1.03963	5.61903e-09
LOC100127115	cytochrome P450	-9.62292	1.94897e-08	0.494242	0.720976	-1.83225	0.106181	8.55416	3.76325e-19	-1.83225	0.106181
LOC100127126	aquaporin	-4.98126	1.48228e-20	-1.86173	7.0097e-05	1.38923	0.0148982	5.67373	5.0629e-59	1.38923	0.0148982
LOC100127128	cytochrome c1	-1.59151	2.8361e-09	0.0588108	0.444288	0.467012	2.489e-16	2.72357	1.69343e-18	0.467012	2.489e-16
LOC100127129	cytochrome b5	-4.43979	5.15785e-14	-0.94677	4.311e-08	-0.664406	0.00190362	-0.659547	0.202889	-0.664406	0.00190362
LOC100127130	cytochrome P450	1.89808	0.00123467	0.720633	2.5656e-10	-2.14966	8.16942e-08	-3.11524	6.35445e-37	-2.14966	8.16942e-08
LOC100134918	sid-1-related gene2	-0.344636	0.291256	-0.0052387	0.951887	0.315413	4.70007e-06	0.262399	0.00887064	0.315413	4.70007e-06
LOC100134921	ubiquinol-cytochrome c reductase	-1.49109	8.91063e-24	0.237816	0.00248203	0.057085	0.711528	3.00038	1.47508e-25	0.057085	0.711528
LOC100134922	cytochrome b5	-9.2663	4.8222e-111	-3.40875	3.15048e-11	0.294817	0.754368	4.88342	2.45106e-07	0.294817	0.754368
LOC100134924	cadherin-2	-0.557817	0.324463	0.431227	0.0393069	-0.18416	0.488738	2.75292	1.13743e-36	-0.18416	0.488738
LOC100134926	cytochrome c oxidase polypeptide Vb	-2.00441	3.56968e-07	-0.148842	0.141633	0.396249	0.0266648	3.01505	2.17297e-32	0.396249	0.0266648
LOC100134927	cytochrome c oxidase subunit Va	-1.14804	0.00010839	0.340823	0.00026476	-0.0543685	0.749043	0.606776	0.0437822	-0.0543685	0.749043
LOC100134928	antennal binding protein	-3.88791	2.14738e-12	-0.166036	0.840048	2.19084	7.4916e-10	3.92666	0.00029838	2.19084	7.4916e-10
LOC100134929	carboxypeptidase inhibitor	-7.08704	2.81554e-44	0.4554	0.0549176	0.0705769	0.872459	1.12587	0.00079385	0.0705769	0.872459
LOC100141438	serine/threonine protein kinase Akt	-1.56137	3.31255e-05	-0.0823614	0.250946	-1.13502	5.51696e-36	0.653006	0.0029609	-1.13502	5.51696e-36
LOC100141456	uncharacterized LOC100141456	-0.388694	0.350965	-1.11576	1.05121e-12	1.02878	1.03663e-07	1.84026	7.54518e-08	1.02878	1.03663e-07
LOC100141506	heat shock protein 25.4	-0.854988	0.150106	0.495475	0.00766329	-0.580728	0.0258673	0.730741	0.0702414	-0.580728	0.0258673
LOC100144579	YAP65-like protein	-2.50897	5.48352e-14	-0.06472	0.556554	-0.680176	0.00026958	1.64535	1.42566e-29	-0.680176	0.00026958
LOC100144626	urbain	5.26427	7.50072e-05	-0.565581	1.50592e-10	-0.159638	0.14213	2.47658	0.0125179	-0.159638	0.14213
LOC100174820	uncharacterized LOC100174820	-2.64674	0.0106541	0.117199	0.937594	-0.271902	0.805419	0.98776	0.304521	-0.271902	0.805419
LOC100174822	uncharacterized LOC100174822	-0.809298	0.00050023	0.573432	1.88921e-16	-0.386533	0.0130336	-0.699328	3.5811e-06	-0.386533	0.0130336
LOC100174824	fez1	1.0286	0.0147531	-0.0979605	0.561388	-0.464207	0.0778639	2.19519	1.78717e-20	-0.464207	0.0778639
LOC100174848	paramyosin	1.02109	0.181287	-0.755093	7.36582e-06	2.07111	2.70414e-25	8.19766	4.62783e-122	2.07111	2.70414e-25
LOC100174850	glucuronyltransferase	1.29692	6.23253e-06	-0.807268	4.66848e-32	0.709019	1.99014e-11	-0.957435	0.018688	0.709019	1.99014e-11
LOC100174851	lethal(3)neo18	-0.666294	0.0113774	-0.0311225	0.727768	0.222321	0.00260564	0.875267	0.00075533	0.222321	0.00260564
LOC100174852	ribosomal protein S6 kinase	-0.0794089	0.831147	-0.0284735	0.703895	0.529245	2.11178e-14	0.54656	3.6972e-09	0.529245	2.11178e-14
LOC100174976	multicopper oxidase 1	-1.77367	0.011719	0.0771028	0.693887	-1.32392	3.03376e-07	1.7393	5.75112e-20	-1.32392	3.03376e-07
LOC100188939	dolichyl-diphosphooligosaccharide--protein glycosyltransferase subunit 4	-1.05688	0.0125918	-0.880109	8.7366e-07	0.785827	0.00037726	-0.97047	0.0122977	0.785827	0.00037726
LOC100188972	myosin heavy chain	-0.150332	0.879191	2.0832	6.26817e-56	0.130022	0.599105	8.19049	1.23094e-122	0.130022	0.599105
LOC100216350	autophagy related protein Atg4-like protein	0.390122	0.27413	-0.563312	2.8647e-13	0.925377	1.87194e-16	-0.762313	9.71547e-12	0.925377	1.87194e-16
LOC100216351	autophagy related protein Atg3-like protein	1.1326	5.12819e-05	-0.24763	0.00032673	0.505124	3.44971e-05	-1.07425	2.61134e-22	0.505124	3.44971e-05
LOC100216352	autophagy related protein Atg6	-0.136356	0.306735	0.496168	2.37819e-10	-0.111265	0.260791	-1.07437	2.17012e-15	-0.111265	0.260791
LOC100216353	autophagy related protein Atg12-like protein	-0.702392	9.24046e-06	-0.310968	0.00862246	0.24781	0.0905946	-0.0906365	0.680731	0.24781	0.0905946
LOC100216501	uncharacterized LOC100216501	-0.366952	0.714812	-0.402206	7.52537e-05	0.368474	0.0205021	0.150872	0.742534	0.368474	0.0205021
LOC100270770	GTP cyclohydrolase I	-0.594545	0.406858	-0.26014	0.0423871	-0.147841	0.711928	1.9293	1.3453e-07	-0.147841	0.711928
LOC100270780	bystin	-0.524484	0.455605	-0.0887021	0.457869	0.264134	0.00541836	-0.410778	0.00585886	0.264134	0.00541836
LOC100270786	ubiquitin-activating enzyme E1-like protein	-1.666	3.43465e-07	-0.0263142	0.781575	-0.224959	0.113243	0.14464	0.62603	-0.224959	0.113243
LOC100271899	DDRGK superfamily protein	-2.42877	9.13545e-10	0.21444	0.00129573	-0.171426	0.0800898	-0.272707	0.0313207	-0.171426	0.0800898
LOC100272001	serine protease inhibitor 27	4.14448	1.71883e-06	-0.31292	0.0431715	-0.637204	0.0170321	1.57519	0.00030201	-0.637204	0.0170321
LOC100286767	32 kDa apolipoprotein	4.30642	0.00049518	-1.60883	0.00573777	1.37838	0.0137305	4.69453	2.95061e-14	1.37838	0.0137305
LOC100286771	uncharacterized LOC100286771	0.205062	0.653386	0.148943	0.0543233	0.867643	4.78476e-20	-0.342631	0.0214737	0.867643	4.78476e-20
LOC100301505	carboxypeptidase B-like	1.54395	0.475098	3.61321	2.46501e-71	-3.18374	0.00241331	3.11589	0.00036188	-3.18374	0.00241331
LOC100301507	male reproductive organ serine protease 2	2.15163	0.086917	-0.131562	0.906988	0.133142	0.879926	9.81933	3.0066e-14	0.133142	0.879926
LOC100301511	uncharacterized LOC100301511	-6.06669	1.8768e-19	-0.813441	0.746281	0.121608	0.947832	1.22426	0.597981	0.121608	0.947832
LOC100301978	putative cold-induced protein	-4.78322	5.52819e-28	0.411741	7.87388e-05	0.483199	0.00011444	1.50041	4.1574e-22	0.483199	0.00011444
LOC100302108	uncharacterized LOC100302108	0.08939	0.835728	-0.974469	5.9166e-55	0.984358	9.62118e-29	0.871347	0.00173119	0.984358	9.62118e-29
LOC100302602	transcription factor AP-2	-0.243098	0.883156	1.17268	0.00041694	0.154314	0.530838	0.39735	0.226212	0.154314	0.530838
LOC100302603	enhancer of split mbeta-2	-0.209986	0.620504	0.942507	0.00010235	-1.49823	6.34761e-12	-0.190993	0.401782	-1.49823	6.34761e-12
LOC100302605	enhancer of split mgamma	3.88656	0.00022882	1.33196	9.33256e-17	-1.01938	0.00707975	-1.30302	7.20576e-06	-1.01938	0.00707975
LOC100302610	prospero	-4.70221	1.13027e-39	1.47973	8.43935e-09	-0.154819	0.589314	3.66364	6.63475e-72	-0.154819	0.589314
LOC100302628	cold-related protein	-4.35113	2.0802e-08	0.997786	0.015568	2.58529	2.44099e-13	-0.306178	0.68055	2.58529	2.44099e-13
LOC100302629	ecdysone oxidase	-10.5195	2.04055e-09	0.102247	0.971481	-0.375715	0.865614	0.306586	0.89942	-0.375715	0.865614
LOC100302733	sarco/endoplasmic reticulum calcium ATPase	-0.163189	0.678824	0.258678	4.41329e-06	0.0792865	0.58949	3.34935	2.43913e-11	0.0792865	0.58949
LOC100306947	cacophony	3.24254	4.15501e-14	-1.24602	7.43114e-34	1.06276	0.00020615	-0.0521347	0.91179	1.06276	0.00020615
LOC100307012	odorant binding protein LOC100307012	1.96516	0.212724	3.30641	8.30033e-13	-5.00941	2.10235e-22	2.61312	0.0507683	-5.00941	2.10235e-22
LOC100313491	sugar transporter protein	-7.37065	1.91876e-62	-2.83453	4.32472e-08	0.89035	0.231623	-0.72511	0.511574	0.89035	0.231623
LOC100313947	integrin beta subunit 1	-0.585781	0.0612847	0.238676	4.96872e-05	-0.613866	1.91421e-15	1.10614	6.99357e-33	-0.613866	1.91421e-15
LOC100313953	integrin beta subunit 2	-0.579519	0.270946	-0.910492	0.016693	2.49768	5.92801e-17	4.02595	3.22606e-10	2.49768	5.92801e-17
LOC100316860	cyclin dependent kinase 4	0.00975543	0.984262	-0.430313	0.00285591	-0.413713	0.0882281	-0.806915	0.0372425	-0.413713	0.0882281
LOC100316861	cyclin dependent kinase 5	1.47577	1.53334e-07	0.977631	1.868e-14	1.29554	2.6951e-46	0.393435	0.0303942	1.29554	2.6951e-46
LOC100327241	uncharacterized LOC100327241	0.0322557	0.98056	-1.12996	0.0741269	2.20431	0.0003325	3.42389	5.37141e-09	2.20431	0.0003325
LOC100329145	gamma-glutamyltransferase	0.197318	0.8009	2.3724	6.01232e-21	0.507912	0.062052	-3.18192	2.20677e-19	0.507912	0.062052
LOC100329146	isocitrate dehydrogenase	0.166354	0.71539	0.622981	5.89549e-30	-0.657793	7.54622e-22	0.591443	0.0572843	-0.657793	7.54622e-22
LOC100329149	aliphatic nitrilase	-2.91805	2.82146e-06	2.29683	7.18358e-188	-2.02606	1.77076e-10	0.247453	0.504736	-2.02606	1.77076e-10
LOC100359389	adipose triglyceride lipase brummer	0.369857	0.530988	1.44287	9.5897e-61	-0.880214	5.52898e-09	0.299315	0.313234	-0.880214	5.52898e-09
LOC100431171	orthodenticle	5.03773	3.39127e-09	0.393643	0.286828	1.34905	1.29823e-11	-1.76976	0.00208625	1.34905	1.29823e-11
LOC100462952	antennal esterase	-0.816789	0.29461	-0.816926	0.00972402	-1.72918	4.598e-07	3.47526	6.16826e-13	-1.72918	4.598e-07
LOC100463493	geranylgeranyltransferase type I beta subunit	0.431894	0.0674335	0.0965353	0.314071	0.276638	3.72449e-05	-1.53147	2.62484e-43	0.276638	3.72449e-05
LOC100463494	N-acetyltransferase 2	-2.4722	0.0627157	-0.0192961	0.991704	-1.30587	0.330257	-1.34241	0.542309	-1.30587	0.330257
LOC100500745	uncharacterized LOC100500745	-3.9093	3.17966e-10	-1.95912	2.30887e-10	1.37753	0.00931076	5.48597	1.05103e-26	1.37753	0.00931076
LOC100500750	Bm8 interacting protein 2d-2	-1.51588	0.00054915	0.348281	0.110729	-0.470282	0.232476	0.871691	0.00203638	-0.470282	0.232476
LOC100500751	Bm8 interacting protein 2d-4	-0.0532325	0.928853	-1.93371	1.87337e-09	-0.112766	0.792362	4.15633	3.40451e-18	-0.112766	0.792362
LOC100500759	alpha amylase	-4.73933	3.44013e-13	0.160577	0.723513	0.763737	0.070438	0.741134	0.458073	0.763737	0.070438
LOC100500925	ionotropic GABA-aminobutyric acid receptor RDL3	1.39068	0.0187766	1.90104	6.24073e-32	-0.769453	9.66624e-10	0.85087	0.0136348	-0.769453	9.66624e-10
LOC100500929	ligand-gated chloride channel-like3 protein	4.96862	6.51924e-06	0.391069	0.395095	1.15249	0.00596816	-2.8352	1.16522e-06	1.15249	0.00596816
LOC100500931	ionotropic GABA-aminobutyric acid receptor GRD	-0.699453	0.541956	-0.100283	0.132378	-6.90062	6.33502e-234	-8.9353	4.25947e-100	-6.90062	6.33502e-234
LOC100500932	inorganic phosphate co-transporter	-2.62588	3.02566e-14	0.111827	0.27228	0.869653	4.15604e-09	2.57563	3.28193e-127	0.869653	4.15604e-09
LOC100526764	glucose transporter	-3.57355	5.7961e-06	0.557032	0.00377937	-0.784717	1.14394e-05	0.36108	0.382392	-0.784717	1.14394e-05
LOC100526775	phosphotriesterase-like protein	-2.34787	1.24301e-12	-0.491177	0.0259154	1.31383	7.47218e-08	0.687397	0.202117	1.31383	7.47218e-08
LOC100527944	HOP	-0.901995	3.48374e-05	-0.118017	0.367906	0.442293	0.00078004	0.526264	0.00153636	0.442293	0.00078004
LOC100529205	sodium-dependent phosphate transporter	0.975176	0.194905	1.04336	0.0166042	-1.29036	0.0011725	-0.027496	0.968825	-1.29036	0.0011725
LOC100529218	endonuclease G, mitochondrial	0.935781	0.00288754	-0.245953	0.0324624	1.95347	1.42619e-63	1.88136	2.12724e-30	1.95347	1.42619e-63
LOC100529232	amyloid precursor protein	5.35701	9.95667e-31	-0.402149	3.22419e-07	-0.74466	3.42172e-10	1.40688	3.14875e-53	-0.74466	3.42172e-10
LOC100529235	fkhr	-3.29238	3.40191e-13	-0.648203	0.00420476	0.183364	0.552677	2.02626	8.22889e-13	0.183364	0.552677
LOC100529236	fadd	-2.66853	9.16914e-11	0.19701	0.146479	-0.207564	0.344494	1.91008	6.34113e-26	-0.207564	0.344494
LOC100529238	daxx	2.32357	9.70861e-52	-0.183769	0.00450525	0.0836538	0.425229	-2.58303	5.50657e-50	0.0836538	0.425229
LOC100533205	histone demethylase	1.71819	1.57584e-10	0.542375	5.81704e-23	-0.0498296	0.655133	-1.77067	3.34088e-93	-0.0498296	0.655133
LOC100533206	buffy	-2.59883	2.37572e-09	-1.18889	4.38243e-17	-3.5059	1.66617e-46	0.842716	0.0008632	-3.5059	1.66617e-46
LOC100620062	71 kDa protein	-1.81824	0.008093	-0.314995	0.00577077	0.283359	0.0428455	0.927477	9.09189e-09	0.283359	0.0428455
LOC100736431	ABC transporter	-6.51239	0	0.162679	0.745359	1.12171	1.35063e-05	3.38678	1.36022e-14	1.12171	1.35063e-05
LOC100739997	Hermansky-Pudlak syndrome 5	0.777327	0.0159526	-0.0534715	0.565338	0.141867	0.491914	-0.362692	0.00223278	0.141867	0.491914
LOC100846980	Bphl-like protein	-1.44809	0.00013724	0.0315079	0.857948	-1.20335	1.59038e-18	-0.332679	0.0767497	-1.20335	1.59038e-18
LOC100852386	ubiquitin-conjugating enzyme E2 J1-like	-0.833235	0.0388493	-0.10017	0.217068	-0.0927751	0.275382	-0.69038	5.43826e-07	-0.0927751	0.275382
LOC100852387	luciferin 4-monooxygenase	-4.52686	3.56837e-09	-1.57966	2.79905e-58	-3.37304	1.52608e-20	-0.0150741	0.987658	-3.37304	1.52608e-20
LOC100861566	putative membrane protein	-3.06894	0.0401777	-2.46206	0.110567	-0.144842	0.951003	1.76992	0.401438	-0.144842	0.951003
LOC100861590	thrombospondin type-1 domain-containing protein 4-like	-6.72016	1.24751e-09	-1.2606	0.00037876	-1.59252	8.32313e-05	3.21151	4.80265e-124	-1.59252	8.32313e-05
LOC100862655	tyrosine-protein kinase Src42A-like	0.587713	0.112938	0.417146	7.99436e-12	0.359508	2.03038e-05	0.742402	1.69033e-05	0.359508	2.03038e-05
LOC100862708	ecdysone oxidase	-2.21294	0.00072933	-1.45496	0.0244737	1.38099	0.00721974	5.61377	3.53847e-29	1.38099	0.00721974
LOC100862709	3-dehydroecdysone 3alpha-reductase	-4.86615	8.07469e-07	1.30703	0.492695	0.0448427	0.971466	3.12485	4.07079e-05	0.0448427	0.971466
LOC100862746	polycomb protein suz12-B	1.94555	1.17452e-22	-0.221787	0.00052883	0.362251	0.0030527	-1.31746	2.00275e-14	0.362251	0.0030527
LOC100862747	polycomb protein Sfmbt	1.58377	3.74873e-15	0.683884	1.90933e-28	-0.337021	0.00472388	-2.36113	4.25896e-68	-0.337021	0.00472388
LOC100862749	polycomb protein Pcl	1.58705	0.00109207	-0.0939015	0.156596	0.613806	6.15358e-18	-0.405992	0.0100993	0.613806	6.15358e-18
LOC100862750	atf2	0.425741	0.147738	0.462127	6.83207e-06	0.0999211	0.353995	-1.13105	1.7623e-07	0.0999211	0.353995
LOC100862751	glycogen synthase kinase-3 beta	0.981195	5.27332e-07	0.362802	1.45547e-10	-0.162652	0.147137	-0.794792	2.11022e-30	-0.162652	0.147137
LOC100862752	survivin-1	1.53113	1.28833e-06	0.018055	0.865681	0.0475175	0.881753	-0.54995	1.35079e-05	0.0475175	0.881753
LOC100862753	mkk7	-0.15671	0.62625	-0.659651	1.04755e-15	0.156927	0.445492	0.32664	0.0217834	0.156927	0.445492
LOC100862754	poly [ADP-ribose] polymerase	0.85938	5.18329e-12	0.184049	0.00765839	0.923992	1.74127e-31	0.0949206	0.281559	0.923992	1.74127e-31
LOC100862755	TNFSF5	0.582398	0.379243	0.0123319	0.954711	-1.387	1.30949e-08	0.541436	0.0505737	-1.387	1.30949e-08
LOC100862756	TNFSF13	0.963224	0.110295	0.0760612	0.696327	0.648625	0.00419154	1.90537	3.27565e-13	0.648625	0.00419154
LOC100862757	TRAF6	-0.544599	0.0819744	0.705964	3.40295e-15	-0.937313	3.87461e-18	-0.629453	1.03623e-06	-0.937313	3.87461e-18
LOC100862758	TRAF3	-3.54149	4.09902e-05	-0.409539	0.661463	0.969312	0.20454	6.31165	8.54994e-30	0.969312	0.20454
LOC100862759	KDM4	0.780459	0.0194127	0.278186	8.65435e-05	0.23835	0.0115401	-0.396869	3.21615e-05	0.23835	0.0115401
LOC100862761	ATP-binding cassette transporter subfamily G member Bm3	0.279281	0.739404	0.961526	7.40762e-28	-2.64226	1.42478e-17	0.185379	0.658413	-2.64226	1.42478e-17
LOC100862762	dynein light chain roadblock-type 2	-2.91159	2.3815e-28	-0.127735	0.187961	-0.263825	0.139676	0.347199	0.0115865	-0.263825	0.139676
LOC100862767	uncharacterized LOC100862767	5.44439	0.00103735	-0.603378	1.11529e-34	0.556277	5.32682e-09	-7.37489	2.83906e-29	0.556277	5.32682e-09
LOC100862769	SoxE	5.45343	5.11733e-15	-0.291089	2.83497e-06	0.170556	0.651466	-3.68494	7.55978e-95	0.170556	0.651466
LOC100862770	uncharacterized LOC100862770	0.130468	0.670325	-0.659763	5.636e-25	-0.469505	4.85484e-08	-1.92894	2.83555e-80	-0.469505	4.85484e-08
LOC100862771	ken and barbie protein	-1.7421	7.79287e-06	0.422939	0.0171055	-3.16169	3.69625e-32	1.59467	6.64218e-10	-3.16169	3.69625e-32
LOC100862772	heat shock protein 68	3.26929	0.00030505	-1.39153	2.44394e-06	2.48889	3.78854e-29	0.722841	0.113378	2.48889	3.78854e-29
LOC100862773	HMGB protein	-0.111546	0.75391	0.387591	1.68091e-10	-0.171147	0.0483304	0.205428	0.0209894	-0.171147	0.0483304
LOC100862774	nuclear valosin-containing protein-like	0.305194	0.0977754	0.18046	0.0227787	0.179671	0.123605	0.611746	0.00703922	0.179671	0.123605
LOC100862776	gamma-glutamyl transpeptidase	3.77544	7.92199e-16	1.2276	5.19153e-112	-0.555699	2.25655e-09	-5.91341	0	-0.555699	2.25655e-09
LOC100862779	putative gustatory receptor 28a	3.84614	0.00143558	0.172423	0.738827	-0.748918	0.0745477	-4.97758	1.07046e-05	-0.748918	0.0745477
LOC100862790	ABC transporter	7.91763	7.08088e-14	0.210294	0.102384	0.966802	1.46401e-08	-4.4235	4.44261e-48	0.966802	1.46401e-08
LOC100862791	apolipophorins	0.0926231	0.879367	0.540145	6.7127e-07	-1.53358	1.79761e-07	-0.870413	0.00865164	-1.53358	1.79761e-07
LOC100862792	spatzle-like protein	0.622999	0.588065	1.36517	5.22942e-06	-0.4076	0.120607	3.84432	4.27526e-12	-0.4076	0.120607
LOC100862796	putative methyltransferase WBSCR22-like protein	-1.33148	0.00089036	-0.103894	0.331838	0.144233	0.224303	-0.138139	0.218791	0.144233	0.224303
LOC100862797	antennal esterase	-0.883267	0.223812	-3.2677	0.010262	3.35454	0.0002343	1.89953	0.417142	3.35454	0.0002343
LOC100862799	acyl-CoA Delta(11) desaturase	4.31808	0.00014102	9.41011	1.36016e-114	-7.26347	5.03291e-238	-4.65313	4.19161e-09	-7.26347	5.03291e-238
LOC100862812	UDP-glucosyltransferase 2	0.462888	0.637912	-0.0267063	0.980118	0.441898	0.485654	1.69637	0.00920186	0.441898	0.485654
LOC100862813	UDP-glucosyltransferase 2	3.4635	0.00513018	0.328354	0.777615	1.00354	0.151863	1.49007	0.332701	1.00354	0.151863
LOC100862822	UDP-glucosyltransferase 2	-8.45834	1.95986e-41	3.80435	1.52612e-39	-4.88716	3.72621e-54	-0.725646	0.0835003	-4.88716	3.72621e-54
LOC100862825	ATP-dependent RNA helicase DDX54-like protein	-0.568743	0.203319	-0.286965	0.00580732	0.639696	7.0167e-08	1.71145	4.03658e-15	0.639696	7.0167e-08
LOC100862827	akirin protein	0.949044	4.52843e-06	-0.267165	1.43153e-09	0.551183	1.77805e-05	-0.966802	9.45448e-34	0.551183	1.77805e-05
LOC100862834	serine protease HP21	-1.44189	0.0103938	0.259362	0.0897068	-0.169002	0.426993	1.8811	4.54648e-05	-0.169002	0.426993
LOC100862837	laminin beta-2 chain	1.20872	0.0871097	0.900836	1.59315e-43	-0.772221	1.18173e-10	0.8669	0.00079041	-0.772221	1.18173e-10
LOC100862840	synoviolin-like protein	-2.43726	3.02844e-10	0.447886	6.00835e-12	-0.389778	3.22526e-05	0.278543	0.0959965	-0.389778	3.22526e-05
LOC100884166	chitin synthase A	-0.315213	0.653434	-2.0918	2.21047e-62	-0.0895324	0.713024	6.4252	4.95753e-102	-0.0895324	0.713024
LOC101735303	crossover junction endonuclease MUS81	0.711576	0.00221223	0.220234	0.0797374	0.0261869	0.827742	-1.13368	5.18026e-13	0.0261869	0.827742
LOC101735304	alpha-1,6-mannosyl-glycoprotein 2-beta-N-acetylglucosaminyltransferase	-2.8998	8.62666e-06	-0.600156	5.32142e-16	0.310005	0.00900313	1.01044	1.04965e-07	0.310005	0.00900313
LOC101735305	uncharacterized LOC101735305	1.36104	0.284928	0.415355	0.540618	0.485294	0.152568	10.3697	3.70037e-43	0.485294	0.152568
LOC101735306	transient-receptor-potential-like protein	3.93589	6.17636e-13	-0.319279	0.0620603	0.40122	0.00501417	-0.436925	0.68507	0.40122	0.00501417
LOC101735307	carboxypeptidase B	-1.83668	0.0132802	-1.69765	2.31516e-78	-0.124836	0.604324	1.68285	4.96414e-09	-0.124836	0.604324
LOC101735308	NEDD8 ultimate buster 1	0.199643	0.426542	-0.585939	6.20485e-10	0.338717	0.0290164	-0.162779	0.31605	0.338717	0.0290164
LOC101735309	uncharacterized LOC101735309	-1.45816	0.149359	0.49101	0.664427	-0.190593	0.802951	1.52618	0.144457	-0.190593	0.802951
LOC101735312	uncharacterized LOC101735312	0.869261	0.1227	-0.348535	0.0399203	-0.0777184	0.718092	-1.53273	1.51705e-08	-0.0777184	0.718092
LOC101735314	transcriptional activator protein Pur-alpha	-0.437415	0.0971218	-0.0167869	0.875526	-0.702157	7.908e-10	2.1205	8.98659e-11	-0.702157	7.908e-10
LOC101735315	thioredoxin domain-containing protein 5 homolog	-1.09096	1.91262e-10	-0.0300351	0.769498	0.167712	0.0659132	-0.342523	0.00040693	0.167712	0.0659132
LOC101735316	trypsin delta	-2.35811	0.0331705	-1.14905	0.721689	1.4817	0.463553	3.39462	0.0774855	1.4817	0.463553
LOC101735317	ELAV-like protein 4	-1.40955	0.0206679	-0.0947758	0.861872	-0.829141	0.032074	2.69889	1.93674e-13	-0.829141	0.032074
LOC101735318	serine/threonine-protein phosphatase 2A 56 kDa regulatory subunit epsilon isoform	0.728053	0.0001191	-0.257943	4.08524e-08	0.583264	9.17585e-13	0.512858	4.36257e-17	0.583264	9.17585e-13
LOC101735319	T-complex protein 1 subunit eta	0.655662	0.177514	-0.814664	1.56051e-39	0.268469	0.00918579	-0.176353	0.491191	0.268469	0.00918579
LOC101735320	26S proteasome non-ATPase regulatory subunit 11	-1.35306	2.34729e-08	0.0716239	0.270853	-0.298566	0.00809696	-0.10985	0.192584	-0.298566	0.00809696
LOC101735322	15-hydroxyprostaglandin dehydrogenase [NAD(+)]	-7.37855	1.12299e-15	-0.649211	0.820657	0.790017	0.694086	6.20179	5.27181e-05	0.790017	0.694086
LOC101735323	BRCA1-associated RING domain protein 1	2.26677	5.64489e-07	0.204015	0.0245941	-0.300408	0.00274535	-1.58429	1.16349e-23	-0.300408	0.00274535
LOC101735324	leucine-rich repeat-containing protein 40	5.23268	1.37836e-25	0.394244	7.69026e-15	-0.161875	0.342803	-5.30063	3.20896e-102	-0.161875	0.342803
LOC101735325	talin-2	2.07616	5.72417e-05	-0.159484	0.182304	0.4725	0.128448	-0.252568	0.661893	0.4725	0.128448
LOC101735326	protein phosphatase methylesterase 1	-0.0724281	0.902618	-1.52146	1.68149e-150	-0.421646	5.28603e-05	-0.531499	1.54761e-10	-0.421646	5.28603e-05
LOC101735327	leucine-rich repeat-containing protein 49	3.05814	0.00143976	-0.473887	7.68486e-07	-1.01534	6.08521e-05	-4.00648	2.93939e-43	-1.01534	6.08521e-05
LOC101735329	katanin p80 WD40 repeat-containing subunit B1	2.33924	2.64572e-18	0.353788	3.15427e-06	0.426684	4.19539e-06	-1.78465	2.25726e-52	0.426684	4.19539e-06
LOC101735330	uncharacterized LOC101735330	0.90074	0.0213747	0.323646	0.00011927	0.0648631	0.676318	-1.10642	3.94138e-15	0.0648631	0.676318
LOC101735331	zinc finger protein OZF	3.1678	5.42513e-18	-0.0341304	0.658366	0.757039	1.60839e-08	-2.65357	6.26593e-20	0.757039	1.60839e-08
LOC101735332	N-alpha-acetyltransferase 38, NatC auxiliary subunit	1.20458	0.0158354	-0.448858	2.75823e-08	0.572929	2.55494e-05	-1.72073	2.39015e-15	0.572929	2.55494e-05
LOC101735334	uncharacterized LOC101735334	3.35403	0.00021495	-0.956021	0.639102	5.12043	2.6763e-10	8.28991	1.12715e-25	5.12043	2.6763e-10
LOC101735335	gamma-aminobutyric acid type B receptor subunit 1	4.02198	9.21773e-10	-0.972217	0.0584969	2.89054	1.9887e-24	2.27278	6.11463e-10	2.89054	1.9887e-24
LOC101735336	calcium/calmodulin-dependent protein kinase kinase 2	-0.256863	0.740907	0.0899137	0.473439	-1.62789	2.05217e-06	0.0548413	0.920414	-1.62789	2.05217e-06
LOC101735337	protein muscleblind	0.532403	0.0654747	-0.798714	4.73279e-41	0.683688	0.00035261	0.785862	7.80685e-11	0.683688	0.00035261
LOC101735338	acylphosphatase-2	-1.57565	0.464205	-0.170679	0.942635	-0.809133	0.638757	7.21888	9.6574e-13	-0.809133	0.638757
LOC101735339	uncharacterized LOC101735339	-1.45562	0.0106234	-0.130592	0.457854	-3.21126	1.07094e-30	-1.61343	6.80379e-09	-3.21126	1.07094e-30
LOC101735340	membrane-bound transcription factor site-1 protease	1.5513	4.78481e-11	-1.00636	4.16931e-42	1.7578	4.04862e-31	0.840868	3.89229e-19	1.7578	4.04862e-31
LOC101735341	gametogenetin-binding protein 2-like	-1.01544	1.07783e-09	0.213374	0.0133302	0.0136548	0.923019	0.561994	1.42799e-07	0.0136548	0.923019
LOC101735342	neuropeptide CCHamide-1	1.19697	0.198051	0.561025	0.702322	2.54381	0.00265295	1.89968	0.141203	2.54381	0.00265295
LOC101735343	ankyrin-3	1.66373	0.00968843	-0.672606	0.00310177	0.468281	0.0718237	1.85467	4.27412e-08	0.468281	0.0718237
LOC101735345	uncharacterized LOC101735345	-1.71754	6.1886e-09	-0.320663	0.0001899	-0.858684	1.04215e-11	2.04632	5.85108e-40	-0.858684	1.04215e-11
LOC101735346	pupal cuticle protein C1B	-3.42499	0.0563255	-9.35589	1.51844e-36	-0.0260673	0.984729	4.85325	2.10194e-07	-0.0260673	0.984729
LOC101735348	MAP7 domain-containing protein 1	3.17991	1.619e-31	0.954608	4.32115e-50	-0.0605811	0.755517	-1.99804	9.41085e-44	-0.0605811	0.755517
LOC101735349	uncharacterized LOC101735349	7.09674	1.13214e-05	0.606382	3.73916e-19	0.241423	0.055743	-8.01727	2.23609e-32	0.241423	0.055743
LOC101735350	notchless protein homolog 1	-0.446413	0.276253	-0.0405801	0.72437	0.10788	0.249983	-0.0715534	0.763488	0.10788	0.249983
LOC101735351	translation initiation factor IF-2	-2.00289	0	-2.0937	0.258543	-0.931997	0.722787	0.120742	0.970219	-0.931997	0.722787
LOC101735353	uncharacterized LOC101735353	-2.03063	0.00470857	-1.89402	5.63682e-40	-1.23369	0.00058363	4.49955	9.33303e-88	-1.23369	0.00058363
LOC101735354	methanethiol oxidase	-2.69776	2.0022e-08	2.83019	3.19381e-147	-4.28951	1.13317e-47	-2.10104	5.70294e-35	-4.28951	1.13317e-47
LOC101735355	homeotic protein empty spiracles	-2.05278	4.73878e-06	-2.05015	3.38748e-12	1.13488	4.50228e-05	6.63992	1.40212e-129	1.13488	4.50228e-05
LOC101735358	uncharacterized LOC101735358	8.36439	5.95518e-26	1.93244	0.0279348	-0.63626	0.518797	-3.20839	0.00099917	-0.63626	0.518797
LOC101735359	uncharacterized LOC101735359	-2.7809	0.00142618	-0.644945	4.94684e-09	-1.24572	1.01869e-06	-0.472417	0.548306	-1.24572	1.01869e-06
LOC101735363	uncharacterized LOC101735363	5.56599	0.00155163	1.18028	1.1976e-73	-2.5963	2.52268e-150	-8.33104	7.15698e-21	-2.5963	2.52268e-150
LOC101735365	uncharacterized LOC101735365	4.64916	0.00015523	-4.09373	2.27809e-52	3.17799	2.45663e-36	-4.84655	2.56839e-08	3.17799	2.45663e-36
LOC101735366	ran-binding protein 10	-1.97003	1.83063e-15	-0.496765	1.21223e-10	-0.0182948	0.928706	1.63018	9.12234e-30	-0.0182948	0.928706
LOC101735367	zonadhesin	-6.89461	1.11812e-13	0.355458	0.073481	1.17217	0.00030845	0.85733	0.0288464	1.17217	0.00030845
LOC101735368	basic proline-rich protein	4.78642	9.94218e-06	0.981392	1.00364e-07	-1.6312	1.22773e-24	-6.5181	1.59788e-17	-1.6312	1.22773e-24
LOC101735369	neural cell adhesion molecule 2	0.415882	0.364498	0.71043	5.19266e-12	-3.11754	1.23258e-110	-0.0046088	0.991515	-3.11754	1.23258e-110
LOC101735370	chorion class A protein L11-like	2.86354	0.0402012	-0.989984	0.666916	2.70574	0.0281279	0.443321	0.915091	2.70574	0.0281279
LOC101735373	uncharacterized LOC101735373	5.94504	1.36154e-08	0.295886	5.98107e-08	-0.804563	1.06358e-06	-8.3438	1.42364e-24	-0.804563	1.06358e-06
LOC101735374	serine/threonine-protein kinase RIO2	-0.754987	0.156753	0.738429	2.23337e-15	-0.974755	4.37488e-10	-0.500831	0.00155118	-0.974755	4.37488e-10
LOC101735375	rab3 GTPase-activating protein non-catalytic subunit	-0.273792	0.258806	0.553996	1.35673e-14	-0.204356	0.0458197	-0.384329	0.00025213	-0.204356	0.0458197
LOC101735376	N-alpha-acetyltransferase 80	-0.597462	0.317117	0.507119	0.0188742	-1.19994	6.26426e-08	0.255462	0.351522	-1.19994	6.26426e-08
LOC101735377	nucleolar complex protein 3 homolog	-0.355417	0.333444	0.202727	0.0120858	0.275997	0.00239198	0.176152	0.383035	0.275997	0.00239198
LOC101735378	uncharacterized LOC101735378	-0.551122	0.508901	-2.61142	4.10198e-17	0.733988	0.0118443	2.36101	1.08335e-10	0.733988	0.0118443
LOC101735379	glutamate receptor ionotropic, kainate 2	-0.306023	0.755449	-0.21524	0.0223176	-3.60215	5.20204e-25	-2.70488	5.02783e-08	-3.60215	5.20204e-25
LOC101735380	caytaxin	0.702187	0.336246	0.0736375	0.561458	-1.59513	2.53508e-25	-2.75318	1.04671e-46	-1.59513	2.53508e-25
LOC101735381	THAP domain-containing protein 5	5.81925	4.01684e-35	0.438209	5.42344e-12	0.55602	1.56286e-08	0.0883862	0.694877	0.55602	1.56286e-08
LOC101735383	28 kDa heat- and acid-stable phosphoprotein	0.356349	0.469716	0.358573	8.13252e-09	-0.0894483	0.61433	-1.76923	1.27902e-77	-0.0894483	0.61433
LOC101735384	late histone H2B.L4	2.66567	0.0366059	1.48383	0.28227	1.48704	0.0234683	-3.6823	0.0104216	1.48704	0.0234683
LOC101735385	uncharacterized LOC101735385	-1.28467	2.33355e-09	0.371829	1.22245e-06	-0.65543	2.56693e-05	0.442793	0.00013761	-0.65543	2.56693e-05
LOC101735386	piRNA biogenesis protein EXD1-like	-0.515335	0.0260322	-0.669388	8.80561e-16	0.656075	3.28391e-11	0.172965	0.195725	0.656075	3.28391e-11
LOC101735387	proton-coupled amino acid transporter-like protein pathetic	3.08391	0.00481668	-1.90682	0.00205081	3.57437	2.36877e-13	5.63857	4.32454e-12	3.57437	2.36877e-13
LOC101735388	uncharacterized LOC101735388	-5.42043	7.04024e-12	1.01851	0.00192809	-0.919527	0.00522804	1.53261	6.32207e-07	-0.919527	0.00522804
LOC101735389	apyrase	4.34473	9.07846e-08	-4.34553	4.45066e-165	3.64538	1.61804e-22	-3.17808	1.61371e-06	3.64538	1.61804e-22
LOC101735390	optomotor-blind protein	3.25925	1.30569e-06	-1.50374	9.4704e-92	-0.720568	0.0327101	-3.10169	1.45679e-60	-0.720568	0.0327101
LOC101735392	FERM domain-containing protein 5	0.552431	0.0730575	0.0350921	0.810653	0.268961	0.0513046	-0.238093	0.0389146	0.268961	0.0513046
LOC101735393	uncharacterized LOC101735393	0.359983	0.675613	-4.27408	3.73358e-17	-1.59933	9.40016e-05	7.73302	2.86217e-19	-1.59933	9.40016e-05
LOC101735394	protein outspread	1.7661	8.66201e-09	1.08076	6.24938e-73	-0.314545	8.25374e-05	0.545206	3.78507e-05	-0.314545	8.25374e-05
LOC101735395	facilitated trehalose transporter Tret1-2 homolog	0.201592	0.878808	-2.95689	4.04603e-41	1.03325	5.30301e-09	-1.50982	0.0159257	1.03325	5.30301e-09
LOC101735396	acidic amino acid decarboxylase GADL1	1.73109	0.0133502	-0.657091	1.51907e-23	-2.26657	1.22732e-08	-1.59486	1.32565e-05	-2.26657	1.22732e-08
LOC101735397	condensin complex subunit 1	3.20074	8.056e-09	0.808679	1.76331e-37	-1.88048	5.67369e-37	-3.95967	1.10635e-32	-1.88048	5.67369e-37
LOC101735398	queuine tRNA-ribosyltransferase accessory subunit 2	-0.592035	0.297605	-1.10581	7.89795e-27	0.275525	0.35841	-0.0002716	0.999189	0.275525	0.35841
LOC101735399	nuclear autoantigenic sperm protein	-0.362849	0.316197	0.550934	6.43687e-18	0.194106	0.0136916	-0.288345	0.213436	0.194106	0.0136916
LOC101735402	uncharacterized LOC101735402	-1.93505	0.502033	-2.35065	0.057264	-3.02947	0.0405921	1.63837	0.284242	-3.02947	0.0405921
LOC101735404	uncharacterized LOC101735404	2.07057	0.140319	-1.63814	9.50828e-09	0.600049	0.0652301	3.12782	5.88468e-24	0.600049	0.0652301
LOC101735405	glucose dehydrogenase [FAD, quinone]	0.624194	0.0233886	-0.5185	4.94032e-06	-0.119041	0.45402	-0.658946	0.00056763	-0.119041	0.45402
LOC101735406	probable sodium/potassium/calcium exchanger CG1090	6.31108	8.32916e-09	-0.245343	0.00226754	0.702618	0.00519594	-4.60015	8.3692e-62	0.702618	0.00519594
LOC101735407	uncharacterized LOC101735407	4.40786	0.00091036	2.49989	1.15775e-39	-5.49098	8.50483e-45	-2.30193	4.75825e-05	-5.49098	8.50483e-45
LOC101735408	FIGNL1-interacting regulator of recombination and mitosis	2.3484	2.72073e-25	-0.088909	0.505158	0.259353	0.0456895	-2.07421	1.58875e-23	0.259353	0.0456895
LOC101735409	uncharacterized LOC101735409	0.0533684	0.965703	-0.626791	0.0415615	0.639196	0.0670015	8.24214	1.40965e-65	0.639196	0.0670015
LOC101735410	phosphatidylinositol-binding clathrin assembly protein LAP	-0.612142	0.0481118	-0.102768	0.121668	-0.307087	0.0925365	-0.204974	0.0117207	-0.307087	0.0925365
LOC101735411	protein Wnt-4	5.48299	1.20934e-08	0.250231	0.00454659	-0.742841	0.00011123	-3.39397	7.82365e-20	-0.742841	0.00011123
LOC101735413	general vesicular transport factor p115	-1.51716	3.96008e-10	0.280412	2.27713e-05	-0.415409	0.00035177	0.569761	2.36726e-11	-0.415409	0.00035177
LOC101735414	meiotic nuclear division protein 1 homolog	4.68773	8.21528e-06	0.213869	0.637498	2.48644	1.12648e-20	-4.43275	8.73352e-08	2.48644	1.12648e-20
LOC101735415	CAAX prenyl protease 2	0.768817	0.151954	-0.539275	2.29714e-16	-0.522859	0.00213993	-2.29727	6.87641e-34	-0.522859	0.00213993
LOC101735416	serine protease gd	-2.15954	0.0293239	-1.22205	0.108782	2.53582	4.06716e-08	0.338325	0.587395	2.53582	4.06716e-08
LOC101735417	protein SDA1 homolog	-0.777512	0.310859	0.139828	0.11806	0.170175	0.205529	0.276557	0.215226	0.170175	0.205529
LOC101735419	uncharacterized LOC101735419	-9.68106	5.21601e-119	-2.90972	0.00078648	2.64549	0.00457846	-0.310469	0.897356	2.64549	0.00457846
LOC101735420	inhibin beta A chain-like	-1.06086	0.160951	-0.589668	0.00212568	1.40993	1.88513e-11	-0.38196	0.557095	1.40993	1.88513e-11
LOC101735422	fatty acid synthase	-4.65357	0.0026154	-0.304455	0.701748	1.07383	0.0433332	5.09022	2.45309e-15	1.07383	0.0433332
LOC101735423	proton channel OtopLc	-1.42669	0.0564911	0.744564	0.338092	0.169861	0.750217	3.75507	2.33118e-11	0.169861	0.750217
LOC101735425	serine/threonine-protein kinase mig-15	0.652945	0.0279346	-0.0033058	0.960882	0.154355	0.284678	0.306565	0.0431248	0.154355	0.284678
LOC101735426	mitochondrial inner membrane protease subunit 2	3.41443	2.80865e-24	-0.0357244	0.733507	0.492962	0.00123087	-2.60278	3.4376e-37	0.492962	0.00123087
LOC101735428	cyclic AMP-responsive element-binding protein 3-like protein 3-B	-2.55444	6.70551e-58	0.00637247	0.949254	0.135439	0.144338	1.30849	2.02545e-20	0.135439	0.144338
LOC101735429	organic cation transporter protein	-0.0610771	0.901569	-2.806	0	-0.770004	0.00011674	0.24114	0.0714652	-0.770004	0.00011674
LOC101735430	multidrug resistance protein homolog 49	3.49991	2.10708e-06	-1.47736	3.86908e-20	1.83718	9.74733e-12	1.2945	4.0354e-07	1.83718	9.74733e-12
LOC101735431	protein mono-ADP-ribosyltransferase PARP16	6.28171	1.14868e-09	1.39246	2.08944e-130	-1.49306	8.09723e-36	-8.62367	2.23721e-16	-1.49306	8.09723e-36
LOC101735432	leucine-rich repeat-containing protein 70	-1.19485	2.55762e-09	0.640723	1.43876e-08	-0.248286	0.139924	0.536542	0.00781734	-0.248286	0.139924
LOC101735433	uncharacterized LOC101735433	7.38649	3.45103e-34	-2.55173	5.23714e-259	2.95884	2.28281e-95	-2.81679	4.51037e-44	2.95884	2.28281e-95
LOC101735434	exonuclease mut-7 homolog	0.022117	0.973083	-0.471629	5.47331e-07	0.288271	0.00276406	-0.927958	9.90554e-08	0.288271	0.00276406
LOC101735436	glutamine synthetase 2 cytoplasmic	7.4414	4.11118e-10	1.23926	7.4186e-100	-0.406954	5.89003e-05	-8.62589	1.35485e-40	-0.406954	5.89003e-05
LOC101735438	erythroid differentiation-related factor 1	0.359164	0.297112	-0.0147036	0.904047	-0.306674	0.0087752	-0.470102	0.00341317	-0.306674	0.0087752
LOC101735439	phytanoyl-CoA dioxygenase domain-containing protein 1	-1.47457	0.00044934	-1.1116	1.07841e-61	-0.168472	0.61657	0.459348	0.0148968	-0.168472	0.61657
LOC101735440	uncharacterized LOC101735440	0.652784	0.408354	0.957446	1.04604e-11	0.597528	0.00118177	0.616158	0.0430618	0.597528	0.00118177
LOC101735441	uncharacterized LOC101735441	0.679027	0.00182948	0.462462	4.83827e-13	0.106289	0.386969	0.215196	0.0274772	0.106289	0.386969
LOC101735445	porimin	0.309599	0.241121	0.484625	3.38997e-32	0.0656254	0.617796	-0.406995	0.00185623	0.0656254	0.617796
LOC101735446	uncharacterized LOC101735446	9.3694	2.63567e-23	-0.524597	0.0174242	2.27533	5.08729e-19	-7.51752	2.32447e-22	2.27533	5.08729e-19
LOC101735447	low molecular mass 30 kDa lipoprotein 19G1-like	-4.93662	2.4679e-16	-1.28485	0.106164	7.95471	3.13213e-39	2.40068	0	7.95471	3.13213e-39
LOC101735450	ubiquitin-fold modifier 1	-2.49672	7.81141e-12	-0.349559	0.0139692	0.13431	0.510096	0.635526	0.00442618	0.13431	0.510096
LOC101735452	protein enabled	0.883602	0.0392684	-0.0929966	0.232329	0.120935	0.372071	1.00508	1.08302e-17	0.120935	0.372071
LOC101735453	trithorax group protein osa	-0.4167	0.0383905	-0.132764	0.025705	-0.354233	0.00490002	1.90421	2.18768e-102	-0.354233	0.00490002
LOC101735454	heterogeneous nuclear ribonucleoprotein Q	1.55821	2.11604e-09	0.274314	4.45571e-05	0.411008	0.0272746	-1.20813	1.48735e-17	0.411008	0.0272746
LOC101735455	GTP-binding protein 128up	0.060514	0.931757	-0.895706	2.31979e-20	1.407	9.60001e-17	0.681802	0.011265	1.407	9.60001e-17
LOC101735456	uncharacterized LOC101735456	3.05718	4.8244e-07	0.384222	0.163826	1.01419	1.65958e-06	9.90731	0	1.01419	1.65958e-06
LOC101735457	elongation of very long chain fatty acids protein 4	1.75257	0.0396763	0.950433	0.309638	0.615558	0.224031	1.04842	0.17453	0.615558	0.224031
LOC101735458	cytoplasmic dynein 2 intermediate chain 2	6.62077	6.40213e-05	-0.116169	0.065702	0.606222	0.00081664	-7.29082	3.82551e-58	0.606222	0.00081664
LOC101735459	uncharacterized LOC101735459	1.48428	1.52991e-08	0.2778	1.1984e-05	0.515481	1.53913e-08	-0.525004	5.44598e-05	0.515481	1.53913e-08
LOC101735460	ubiquitin-like domain-containing CTD phosphatase 1	-0.682381	0.00316097	-1.07132	1.13059e-48	0.104917	0.377855	-0.351723	0.117388	0.104917	0.377855
LOC101735462	uncharacterized LOC101735462	7.90632	9.03514e-12	-1.03917	0.0211369	3.79044	9.14432e-25	-3.90291	0.00012065	3.79044	9.14432e-25
LOC101735465	probable ATP-dependent RNA helicase DHX35	2.15086	3.79965e-17	0.338798	0.0250169	-0.636842	0.00025752	-1.7909	1.46599e-13	-0.636842	0.00025752
LOC101735468	protein toll	-2.51719	6.66572e-11	0.226271	0.0756066	-1.39243	7.90059e-11	2.00714	6.04187e-31	-1.39243	7.90059e-11
LOC101735469	THO complex subunit 2	0.107465	0.652831	0.00487238	0.955456	0.160909	0.220841	0.325366	0.00342496	0.160909	0.220841
LOC101735470	integrator complex subunit 11	1.23883	9.21086e-13	0.00111368	0.99139	0.47522	2.02577e-09	-0.496432	0.00590621	0.47522	2.02577e-09
LOC101735473	uncharacterized LOC101735473	2.94858	0.0216309	-0.463364	0.425374	-0.858015	0.104681	2.33865	2.97168e-06	-0.858015	0.104681
LOC101735474	bromodomain-containing protein 3	-0.226277	0.373677	0.293104	8.15901e-08	-0.177975	0.136957	0.518495	7.33685e-09	-0.177975	0.136957
LOC101735476	BTB/POZ domain-containing protein 9	2.07649	1.73294e-24	-0.434025	9.98454e-14	0.650077	7.47098e-10	-0.489676	0.0889883	0.650077	7.47098e-10
LOC101735477	protein CEBPZOS	2.29927	1.92358e-10	0.388049	5.72452e-06	0.268879	0.00234218	-1.52268	6.1069e-26	0.268879	0.00234218
LOC101735478	breast cancer type 1 susceptibility protein homolog	2.11592	5.69473e-19	0.678555	8.64468e-33	-0.454407	1.25115e-06	-2.55157	6.23459e-66	-0.454407	1.25115e-06
LOC101735479	uncharacterized LOC101735479	4.35161	0.00011419	-0.316446	0.734194	1.87482	0.0039652	0.455905	0.655111	1.87482	0.0039652
LOC101735480	ribosome maturation protein SBDS	0.250116	0.361336	-0.526522	2.00975e-09	0.346215	0.00248107	-1.07176	2.67875e-13	0.346215	0.00248107
LOC101735481	calexcitin-1	-2.2632	0.00363782	-3.22122	1.10527e-12	-0.159536	0.829739	3.72458	6.66877e-09	-0.159536	0.829739
LOC101735482	26S proteasome complex subunit SEM1	-0.937677	0.0190421	-1.49137	1.13345e-61	0.605087	4.30118e-06	-1.02848	0.125902	0.605087	4.30118e-06
LOC101735483	cyclin-K	-1.04661	3.53273e-10	-0.0959944	0.442082	-0.094444	0.51734	0.813499	0.00069481	-0.094444	0.51734
LOC101735484	thiosulfate sulfurtransferase/rhodanese-like domain-containing protein 3	-0.22917	0.686565	-1.30178	3.46642e-25	1.00187	1.1828e-13	-0.146002	0.670815	1.00187	1.1828e-13
LOC101735486	anamorsin homolog	1.56488	5.02576e-10	-0.0021234	0.976813	0.414429	9.88104e-09	-1.32403	9.09814e-18	0.414429	9.88104e-09
LOC101735487	chitin deacetylase 1	2.46012	0.00159043	0.0658973	0.82532	-1.21527	0.00069782	2.96745	0.00068902	-1.21527	0.00069782
LOC101735490	alkaline phosphatase	0.509986	0.384745	-0.400515	0.0985023	-1.1911	2.23905e-06	0.279548	0.485677	-1.1911	2.23905e-06
LOC101735491	beta-1,4-galactosyltransferase 7	-0.699637	0.17741	-0.360184	0.00111154	-0.596771	1.89112e-07	-0.133166	0.462076	-0.596771	1.89112e-07
LOC101735492	receptor-type tyrosine-protein phosphatase kappa	4.58885	1.41024e-14	0.555371	0.0299672	1.37425	1.1817e-05	0.510481	0.164714	1.37425	1.1817e-05
LOC101735493	DNA polymerase epsilon subunit 2	1.06973	0.00040294	-0.326336	0.00010317	0.10034	0.280749	-0.749416	4.49608e-05	0.10034	0.280749
LOC101735494	segmentation protein cap'n'collar	0.2668	0.363142	-0.746172	1.45326e-15	0.0515293	0.709642	-0.40019	0.062116	0.0515293	0.709642
LOC101735495	B-cell receptor-associated protein 31	-2.22392	5.16191e-07	-0.398225	8.43863e-08	0.104265	0.374745	0.413996	8.67486e-05	0.104265	0.374745
LOC101735496	uncharacterized LOC101735496	1.27629	8.32438e-08	0.383219	7.95783e-05	0.291017	0.00602529	-0.508205	0.0153242	0.291017	0.00602529
LOC101735497	WD repeat-containing protein 89	-0.128415	0.553927	0.125326	0.263973	0.501592	7.63388e-05	0.478501	0.0537545	0.501592	7.63388e-05
LOC101735499	nuclear pore complex protein Nup154	0.465258	0.292738	-0.727316	3.36442e-26	0.221145	0.0434658	0.266798	0.146501	0.221145	0.0434658
LOC101735500	chorion class A protein L11-like	1.8147	0.0992457	-3.79327	0.0182713	5.64387	1.20953e-05	1.56431	0	5.64387	1.20953e-05
LOC101735503	cationic amino acid transporter 2	-0.218249	0.568906	-2.16435	8.92123e-76	0.147302	0.427296	-0.041141	0.869398	0.147302	0.427296
LOC101735505	EEF1A lysine methyltransferase 1	0.642019	0.0494349	-0.271362	0.0101047	0.265106	0.0157784	-1.78125	5.32892e-41	0.265106	0.0157784
LOC101735506	plectin	4.27343	1.01782e-07	0.0900185	0.419287	-0.265917	0.169866	-3.17613	1.63131e-19	-0.265917	0.169866
LOC101735509	uncharacterized LOC101735509	5.93189	6.62701e-06	1.19496	1.64568e-50	-1.41287	0.169866	-6.57946	3.73839e-31	-1.41287	0.169866
LOC101735510	elongation of very long chain fatty acids protein AAEL008004	5.00356	1.77518e-12	-1.00476	0.0783588	4.39808	2.23994e-40	0.697594	0.48642	4.39808	2.23994e-40
LOC101735514	uncharacterized LOC101735514	4.01246	0.00015584	0.801038	7.56371e-20	-0.983987	6.01764e-07	-8.95021	9.74448e-135	-0.983987	6.01764e-07
LOC101735515	glutamine-dependent NAD(+) synthetase	-2.55944	1.11948e-26	0.200145	0.099508	-1.19068	2.27877e-39	0.0264617	0.845843	-1.19068	2.27877e-39
LOC101735516	polyprenol reductase	1.05395	0.00898251	-0.295294	0.00113544	0.207017	0.0443746	0.264877	0.0166235	0.207017	0.0443746
LOC101735517	potassium voltage-gated channel protein eag	3.84346	2.57178e-05	-0.413913	0.470615	1.65481	2.00933e-06	0.0634876	0.944357	1.65481	2.00933e-06
LOC101735518	sulfiredoxin	-5.86322	2.00421e-14	-0.831552	0.00058876	0.546039	0.183663	1.60674	6.07818e-06	0.546039	0.183663
LOC101735519	cell cycle control protein 50A	-0.872051	0.132422	-0.555278	2.29533e-15	0.544848	4.28921e-06	0.256786	0.0289113	0.544848	4.28921e-06
LOC101735520	alpha-tocopherol transfer protein-like	-6.5913	7.30962e-34	3.16175	1.59389e-05	-3.15214	1.79387e-11	2.54433	1.39851e-21	-3.15214	1.79387e-11
LOC101735521	pre-mRNA-splicing factor CWC22 homolog	1.57303	3.60093e-09	0.104349	0.141502	0.50792	8.02733e-06	-0.717255	0.00027083	0.50792	8.02733e-06
LOC101735522	uncharacterized LOC101735522	3.04269	1.80767e-05	1.51457	0.00063914	0.217499	0.485891	7.84284	1.30284e-17	0.217499	0.485891
LOC101735524	solute carrier organic anion transporter family member 5A1	-0.884467	0.0448693	0.45756	2.64479e-06	0.239716	0.137377	0.701044	4.54156e-05	0.239716	0.137377
LOC101735525	uncharacterized LOC101735525	7.78918	3.86703e-12	-1.4946	6.01731e-06	2.80803	2.64322e-14	-6.77546	3.67749e-08	2.80803	2.64322e-14
LOC101735526	WD repeat-containing protein 36	-0.219631	0.662964	-0.672296	1.80425e-30	-0.342717	0.0829885	-0.49613	0.0737094	-0.342717	0.0829885
LOC101735527	ATPase WRNIP1	1.94431	1.04223e-16	-0.433549	9.20346e-05	0.574766	0.00010122	-0.375469	0.0305047	0.574766	0.00010122
LOC101735528	guanine deaminase	4.5737	5.76842e-20	0.459589	5.58847e-19	0.543637	0.0100439	-5.27885	9.11973e-109	0.543637	0.0100439
LOC101735529	cryptochrome-1	0.113648	0.826601	-0.314872	0.00562309	0.383564	0.0869002	-1.07433	1.04111e-06	0.383564	0.0869002
LOC101735531	uncharacterized LOC101735531	2.42111	0.072684	-2.32477	1.51443e-46	-4.09506	4.39158e-38	-4.05243	1.64357e-12	-4.09506	4.39158e-38
LOC101735536	uncharacterized LOC101735536	7.1629	1.69997e-07	-1.39341	1.70874e-09	2.19922	2.60655e-24	-9.17491	2.01724e-41	2.19922	2.60655e-24
LOC101735537	intermembrane lipid transfer protein VPS13D	-0.649286	0.101667	0.0177442	0.891735	0.0845458	0.791231	1.19162	4.18686e-08	0.0845458	0.791231
LOC101735538	geranylgeranyl transferase type-2 subunit beta	-2.54674	2.7617e-27	-0.242393	0.0688479	-0.47178	0.00830041	0.29995	0.110484	-0.47178	0.00830041
LOC101735539	zinc finger protein 184	5.38632	9.90566e-07	-0.236525	0.637634	0.817988	0.00501417	-6.35637	4.48795e-08	0.817988	0.00501417
LOC101735540	guanine nucleotide-binding protein-like 1	0.813335	0.0140042	-0.399089	6.4743e-11	-0.0164322	0.843877	-0.387165	0.0924866	-0.0164322	0.843877
LOC101735542	2-acylglycerol O-acyltransferase 2-A-like	-4.07747	2.77588e-33	-0.354627	0.366372	0.601259	0.163814	1.48405	0.00065732	0.601259	0.163814
LOC101735543	serine protease 55	7.08307	9.36926e-13	-0.262396	0.00293288	1.27514	6.09536e-35	-8.52655	5.47774e-73	1.27514	6.09536e-35
LOC101735544	polyribonucleotide nucleotidyltransferase 1, mitochondrial	2.24569	4.81117e-07	-0.342534	8.66552e-06	0.0889143	0.632483	-1.05744	6.3668e-05	0.0889143	0.632483
LOC101735545	chitin deacetylase 8-like	1.78627	0.225108	0.0617202	0.968088	-0.0080518	0.993569	-1.51694	0.242973	-0.0080518	0.993569
LOC101735547	vesicle transport through interaction with t-SNAREs homolog 1A	-0.767385	0.00041667	-0.342776	0.00062107	-0.328271	0.00246619	-0.262782	0.568338	-0.328271	0.00246619
LOC101735548	polyglutamine-binding protein 1	0.897946	3.42989e-05	-0.266312	0.00324038	0.714463	1.53525e-13	-0.0589199	0.812565	0.714463	1.53525e-13
LOC101735549	uncharacterized LOC101735549	-1.48033	0.00140198	0.514689	1.45678e-06	-1.38714	4.12726e-07	0.749656	2.75389e-07	-1.38714	4.12726e-07
LOC101735550	WD repeat domain phosphoinositide-interacting protein 3	0.811356	0.00164295	-0.0087359	0.941853	0.231685	0.138531	-1.04514	5.06805e-07	0.231685	0.138531
LOC101735551	regulator of G-protein signaling 20	4.62058	1.05051e-05	-2.63924	4.80649e-19	1.80557	1.51908e-05	3.13408	9.17811e-08	1.80557	1.51908e-05
LOC101735552	uncharacterized LOC101735552	0.545897	0.531035	-0.674655	0.284016	-0.0489672	0.940242	-3.77752	0.00276508	-0.0489672	0.940242
LOC101735553	ATP-binding cassette sub-family D member 1	-3.30481	9.27466e-17	0.122154	0.360538	-0.630048	0.00100265	2.48421	2.2077e-06	-0.630048	0.00100265
LOC101735554	facilitated trehalose transporter Tret1-like	-9.97297	7.20537e-22	2.36881	6.99233e-06	-4.41401	2.17199e-13	3.46332	7.3414e-17	-4.41401	2.17199e-13
LOC101735555	nucleolar protein 10	-0.306829	0.359052	0.403745	2.06277e-06	0.0582506	0.643925	-0.309265	0.440259	0.0582506	0.643925
LOC101735556	uncharacterized LOC101735556	2.9648	0.0170083	-1.21063	0.145139	0.706233	0.290821	-4.04408	0.0106643	0.706233	0.290821
LOC101735557	histone-lysine N-methyltransferase KMT5B	2.06558	1.55874e-46	0.314969	4.84181e-06	0.390246	3.88398e-06	-2.18343	1.64898e-105	0.390246	3.88398e-06
LOC101735558	protein O-mannosyl-transferase TMTC1	6.9321	3.39541e-10	1.53724	4.76832e-09	1.30956	0.00055516	-2.47173	3.63549e-19	1.30956	0.00055516
LOC101735559	ceramide synthase 6	1.92706	1.05608e-21	1.2878	6.90368e-82	-0.198751	0.0780528	0.279696	0.0959645	-0.198751	0.0780528
LOC101735561	uncharacterized LOC101735561	7.0078	6.87544e-06	0.221573	8.31973e-05	-0.320387	0.0125164	-8.10691	1.93189e-19	-0.320387	0.0125164
LOC101735562	organic cation transporter protein	-4.58974	9.0674e-11	3.00584	3.99065e-59	-1.89768	7.83722e-39	0.574465	0.136761	-1.89768	7.83722e-39
LOC101735564	aryl hydrocarbon receptor nuclear translocator homolog	-0.0668304	0.709946	0.260538	0.0017811	-0.289595	0.0110787	0.281348	0.012102	-0.289595	0.0110787
LOC101735565	voltage-dependent calcium channel subunit alpha-2/delta-3	-1.83571	0.00148639	-0.710325	0.00063781	-0.307486	0.221846	1.0732	0.0174637	-0.307486	0.221846
LOC101735566	angiotensin-converting enzyme	2.39399	0.001346	1.10826	8.93976e-32	-1.44495	0.00114607	-2.11385	5.09113e-43	-1.44495	0.00114607
LOC101735567	26S proteasome non-ATPase regulatory subunit 6	-1.50805	2.64973e-07	-0.380202	2.31041e-08	0.0404422	0.722787	0.297506	0.00078935	0.0404422	0.722787
LOC101735568	hemicentin-1	6.7346	2.72981e-08	1.70211	4.38581e-44	1.09055	4.32168e-07	-4.28077	7.75678e-50	1.09055	4.32168e-07
LOC101735569	ATP-dependent DNA helicase Q4	1.07548	0.00803695	-0.323457	9.70143e-05	0.0769643	0.602216	-0.956889	8.81698e-06	0.0769643	0.602216
LOC101735570	uncharacterized LOC101735570	-3.79105	3.50357e-09	-0.371266	0.54345	-2.49604	1.76632e-05	0.599892	0.32209	-2.49604	1.76632e-05
LOC101735572	something about silencing protein 10	0.206355	0.642154	0.12793	0.0475831	0.131963	0.276327	-1.21536	1.35468e-33	0.131963	0.276327
LOC101735573	juvenile hormone-binding protein	-2.91752	0.00861574	-1.60455	0.0896098	0.687669	0.549934	2.82469	0.00076584	0.687669	0.549934
LOC101735575	uncharacterized LOC101735575	8.3672	8.81031e-28	-2.86333	1.64456e-129	4.2352	1.02749e-124	-7.09196	2.81834e-12	4.2352	1.02749e-124
LOC101735576	uncharacterized LOC101735576	-3.53116	7.27447e-14	-1.20445	2.66765e-08	0.936852	0.00178679	4.24211	4.15047e-72	0.936852	0.00178679
LOC101735578	ribitol 5-phosphate transferase FKRP	6.50676	3.51128e-18	-1.61545	1.16179e-13	3.44573	2.10091e-39	-1.13104	0.00163008	3.44573	2.10091e-39
LOC101735584	protein toll	-2.02388	0.00713492	0.293345	0.00607453	-0.868727	0.00128863	0.930036	8.94967e-08	-0.868727	0.00128863
LOC101735585	semaphorin-1A	1.77742	4.58804e-11	0.142298	0.11813	-0.135073	0.37597	1.79289	3.18281e-17	-0.135073	0.37597
LOC101735586	bridge-like lipid transfer protein family member 3B	1.17108	2.68456e-05	-0.0148408	0.86365	0.56426	0.00356359	-0.054144	0.76455	0.56426	0.00356359
LOC101735588	uncharacterized LOC101735588	-2.98586	0.0187407	-1.88862	0.181736	2.0361	0.0819272	7.3141	9.90004e-08	2.0361	0.0819272
LOC101735589	transmembrane channel-like protein 7	0.649513	0.0128089	0.264929	0.00068391	-1.67928	1.25412e-49	-1.10402	1.63647e-09	-1.67928	1.25412e-49
LOC101735590	BMP-binding endothelial regulator protein	1.09833	0.0436544	-2.19362	1.76209e-114	-2.1191	2.67018e-11	0.0631039	0.780486	-2.1191	2.67018e-11
LOC101735591	epidermal growth factor receptor kinase substrate 8	-2.67242	2.12554e-34	1.4285	8.42938e-56	-1.14039	1.64682e-28	2.00256	3.54768e-09	-1.14039	1.64682e-28
LOC101735592	TELO2-interacting protein 1 homolog	-1.10102	0.00947327	0.556508	1.23369e-06	-0.0828187	0.383034	0.652766	6.10706e-05	-0.0828187	0.383034
LOC101735593	uncharacterized LOC101735593	-0.38747	0.63102	2.04095	0.00045549	-0.327886	0.508346	1.18458	0.00194453	-0.327886	0.508346
LOC101735594	hyaluronidase	1.09146	0.177066	-0.142809	0.793531	-1.34477	2.43747e-06	2.28436	0.00016379	-1.34477	2.43747e-06
LOC101735595	elongation of very long chain fatty acids protein 7	1.53894	0.299974	-1.44737	9.84912e-16	0.687706	0.00041416	-3.44714	3.50518e-06	0.687706	0.00041416
LOC101735596	myoneurin	1.96025	0.00017795	-0.754038	2.3762e-06	0.622064	3.08925e-08	-0.279132	0.589171	0.622064	3.08925e-08
LOC101735597	protein yippee-like	-1.14228	0.0021764	0.305568	2.11915e-05	-0.537036	3.05006e-07	0.782611	0.00064784	-0.537036	3.05006e-07
LOC101735601	zinc finger protein 62 homolog	2.08278	3.32756e-11	-0.258323	0.0434048	0.821037	1.17984e-11	-1.47704	8.02021e-06	0.821037	1.17984e-11
LOC101735602	paired box protein Pax-5	-2.36455	0.144021	-3.43959	0.208776	1.58849	0.512537	8.87488	3.40713e-14	1.58849	0.512537
LOC101735603	uncharacterized LOC101735603	7.26354	2.58747e-08	0.67787	1.03235e-28	0.00914523	0.952652	-8.22803	5.52016e-24	0.00914523	0.952652
LOC101735607	prostatic acid phosphatase	3.13693	0	0.246684	0.814249	1.02713	0.375449	2.84032	0	1.02713	0.375449
LOC101735608	mitochondrial uncoupling protein 4	-2.33717	1.68749e-05	1.22079	1.21365e-13	-0.924664	0.00108757	1.02605	1.4012e-09	-0.924664	0.00108757
LOC101735609	Bardet-Biedl syndrome 7 protein homolog	3.55663	1.6655e-14	1.76148	5.11122e-23	1.1559	1.44404e-12	-5.72065	4.33741e-30	1.1559	1.44404e-12
LOC101735610	3-oxoacyl-[acyl-carrier-protein] reductase FabG	-1.30026	0.471828	1.56504	0.224163	-1.75048	0.122647	-0.0004587	0.999624	-1.75048	0.122647
LOC101735612	peroxisome assembly protein 12	0.0336766	0.931365	0.0843625	0.698856	0.381056	0.0226704	-0.179185	0.283376	0.381056	0.0226704
LOC101735613	N-acetylgalactosaminyltransferase 7	1.85161	4.09835e-32	-0.399541	9.18921e-12	0.934417	1.29214e-18	0.610385	0.00263508	0.934417	1.29214e-18
LOC101735614	cell adhesion molecule Dscam2	1.39726	5.05243e-14	1.25434	2.86986e-68	-1.73416	2.4449e-122	0.863324	4.61154e-06	-1.73416	2.4449e-122
LOC101735616	putative aldehyde dehydrogenase family 7 member A1 homolog	-3.22894	8.98525e-18	1.14798	1.32121e-22	-1.50269	1.77017e-08	1.74235	7.31006e-54	-1.50269	1.77017e-08
LOC101735617	leucine-rich repeat-containing protein 34	6.44934	3.93586e-11	0.0978914	0.0827773	0.0266456	0.855162	-8.67319	2.43062e-238	0.0266456	0.855162
LOC101735618	tyrosine-protein phosphatase non-receptor type 21	1.55493	3.56307e-06	0.0911361	0.413826	0.684582	0.00504858	0.311351	0.163786	0.684582	0.00504858
LOC101735619	rhodanese domain-containing protein CG4456	1.06819	7.28098e-05	0.538189	2.19466e-14	0.402203	4.24769e-07	-2.5828	2.31043e-124	0.402203	4.24769e-07
LOC101735621	transmembrane protein 42	0.620885	0.394575	-0.174657	0.0698846	0.277053	0.0128335	-0.789245	2.72917e-06	0.277053	0.0128335
LOC101735622	histone-lysine N-methyltransferase PRDM16	2.99677	0.00185517	1.67625	9.76224e-17	-4.19602	3.95793e-47	1.19007	0.00022707	-4.19602	3.95793e-47
LOC101735623	SLIT and NTRK-like protein 4	-2.0376	1.13293e-05	-1.03278	6.84534e-08	-1.18354	0.00101209	2.91168	6.37966e-12	-1.18354	0.00101209
LOC101735624	BLOC-1-related complex subunit 8 homolog	1.05113	0.00952961	-0.58046	2.97154e-16	0.0550693	0.573838	-1.28941	1.01616e-06	0.0550693	0.573838
LOC101735625	hydroxyacylglutathione hydrolase, mitochondrial	0.619667	1.28865e-05	0.102943	0.177087	0.0841743	0.447179	-1.574	1.41931e-15	0.0841743	0.447179
LOC101735627	beta-1,4-galactosyltransferase 7	-0.815048	0.570076	1.32217	0.0998547	-2.33628	5.70506e-06	-0.35184	0.471753	-2.33628	5.70506e-06
LOC101735628	carboxylic ester hydrolase	-2.76677	2.21593e-05	3.0683	3.62583e-13	-2.90525	2.52588e-18	-6.08915	3.18192e-09	-2.90525	2.52588e-18
LOC101735629	alpha-N-acetylgalactosaminidase	0.2688	0.316298	0.102425	0.463464	0.225269	0.0865513	-1.10734	2.96298e-09	0.225269	0.0865513
LOC101735630	protein PALS2	0.514177	0.00652364	0.555603	1.85034e-16	-0.234479	0.00684298	0.506466	8.80804e-06	-0.234479	0.00684298
LOC101735632	protein HEXIM1	-0.0094426	0.971399	0.380156	1.56424e-07	0.398571	0.00118733	-0.659287	1.62663e-14	0.398571	0.00118733
LOC101735633	malate synthase	-0.852431	0.00815242	0.445277	1.99273e-05	-0.19107	0.421259	-0.281691	0.509327	-0.19107	0.421259
LOC101735634	RNA pseudouridylate synthase domain-containing protein 1	3.79372	6.07298e-11	0.652477	7.74867e-30	-0.0418471	0.799118	-5.83843	3.08352e-307	-0.0418471	0.799118
LOC101735635	protein artichoke	1.62544	0.0235734	0.33874	0.417996	1.27288	2.81182e-05	3.75969	2.72277e-30	1.27288	2.81182e-05
LOC101735636	zonadhesin	-2.4919	6.34795e-07	0.0550002	0.957739	5.25846	1.23174e-22	0.63267	0.470006	5.25846	1.23174e-22
LOC101735637	tRNA methyltransferase 10 homolog A	-0.426869	0.183462	0.510144	1.33965e-12	-0.315825	0.0607322	-2.18939	4.47871e-32	-0.315825	0.0607322
LOC101735638	chorion class A protein L11-like	0.793012	0.584873	1.96345	0.388029	0.838009	0.437267	-2.47412	0.329958	0.838009	0.437267
LOC101735640	zinc finger SWIM domain-containing protein 8 homolog	1.63581	4.9092e-10	0.202677	0.00341117	0.0696387	0.743669	0.296431	0.0511869	0.0696387	0.743669
LOC101735641	uncharacterized LOC101735641	5.41689	2.14983e-10	-2.78055	1.34496e-22	2.85037	2.2956e-17	-5.77121	1.3877e-06	2.85037	2.2956e-17
LOC101735642	protein sidekick-1	3.00123	0.0210829	0.500987	0.58389	0.0619085	0.939364	0.378962	0.624034	0.0619085	0.939364
LOC101735645	adipocyte plasma membrane-associated protein Hemomucin-like	0.673294	0.449101	4.62438	7.63448e-15	-4.04573	3.92916e-16	-0.69003	0.468567	-4.04573	3.92916e-16
LOC101735646	1-phosphatidylinositol 4,5-bisphosphate phosphodiesterase epsilon-1	2.7067	1.14959e-06	0.355183	0.0549444	0.144183	0.626352	-2.48864	1.60667e-07	0.144183	0.626352
LOC101735648	uncharacterized LOC101735648	-3.82588	1.08635e-33	0.655549	1.26039e-17	-2.38428	2.75288e-41	1.40731	2.4544e-16	-2.38428	2.75288e-41
LOC101735649	uncharacterized LOC101735649	-0.191736	0.450078	0.741342	2.50262e-20	-0.703093	9.20688e-07	0.402633	0.00386863	-0.703093	9.20688e-07
LOC101735651	ADP-ribosylation factor-like protein 1	-2.09591	1.56681e-09	-0.433616	9.61502e-10	0.287673	0.00217651	0.56644	2.82928e-07	0.287673	0.00217651
LOC101735652	ice-structuring glycoprotein	1.33095	0.427251	-2.0461	1.45864e-18	0.916095	0.00012741	-4.85045	4.36013e-12	0.916095	0.00012741
LOC101735653	fork head domain transcription factor slp2	5.71159	2.38789e-05	0.0699587	0.613059	-0.773067	0.00110535	-7.44914	4.05858e-31	-0.773067	0.00110535
LOC101735654	spectrin alpha chain	0.499697	0.023147	0.13119	0.047144	0.113425	0.425027	0.645279	4.39882e-16	0.113425	0.425027
LOC101735655	squamous cell carcinoma antigen recognized by T-cells 3	-0.638427	0.0014934	0.469662	6.44879e-11	0.382167	2.0914e-05	0.472178	1.67955e-06	0.382167	2.0914e-05
LOC101735656	adenosine deaminase 2	-5.85607	2.25739e-06	-2.75708	0.19835	0.38821	0.868606	4.47643	0.00038015	0.38821	0.868606
LOC101735657	retinol-binding protein pinta	-5.25921	1.25183e-32	2.24308	7.65016e-11	-2.9717	1.47386e-22	1.86284	1.116e-25	-2.9717	1.47386e-22
LOC101735658	type II inositol 1,4,5-trisphosphate 5-phosphatase	1.33261	5.24382e-06	-0.280612	0.00051637	0.75097	1.10629e-08	-0.879175	3.43405e-20	0.75097	1.10629e-08
LOC101735659	uncharacterized LOC101735659	2.42032	0.0624285	-3.552	0.0535649	4.04951	0.00147778	9.55706	2.65552e-11	4.04951	0.00147778
LOC101735660	acyl-coenzyme A diphosphatase NUDT19	0.883172	0.00457393	0.0334508	0.665961	0.340492	0.0250753	-0.761326	3.24934e-06	0.340492	0.0250753
LOC101735661	death-inducer obliterator 1	-0.0375154	0.894053	0.382957	1.5141e-07	-0.110218	0.281245	0.116722	0.302753	-0.110218	0.281245
LOC101735662	peroxisomal acyl-coenzyme A oxidase 3	-3.55529	3.29122e-05	-0.746265	2.02859e-19	0.152362	0.122201	0.575596	0.00012245	0.152362	0.122201
LOC101735663	splicing factor 3A subunit 3	-0.750233	0.00712244	0.0758339	0.362752	0.110935	0.101648	-0.333748	0.00970772	0.110935	0.101648
LOC101735664	protein O-glucosyltransferase 2	-0.180787	0.575325	0.052511	0.666626	0.0950191	0.464314	-0.275602	0.115532	0.0950191	0.464314
LOC101735665	probable ATP-dependent RNA helicase DDX43	2.59192	7.84568e-21	-0.131934	0.0406221	0.377024	1.08882e-10	-1.09217	6.00185e-11	0.377024	1.08882e-10
LOC101735666	transcription initiation factor TFIID subunit 11	1.00373	2.89066e-10	-0.229006	0.00298815	0.50847	1.55989e-07	-1.90995	6.21262e-71	0.50847	1.55989e-07
LOC101735667	prisilkin-39	-0.459363	0.688075	-0.541354	0.0747345	-3.33908	5.88191e-17	2.12008	0	-3.33908	5.88191e-17
LOC101735668	spermatogenesis-associated protein 6	2.93924	1.69112e-19	-0.0178616	0.819482	0.00835499	0.944092	-3.12482	1.32563e-77	0.00835499	0.944092
LOC101735669	exportin-6	1.286	1.73632e-10	-0.579341	9.88898e-27	0.0047196	0.972116	-1.01894	1.45166e-23	0.0047196	0.972116
LOC101735670	uncharacterized protein CG1161	-0.498219	0.155657	-0.280455	8.45159e-08	0.475575	1.30078e-05	0.258046	0.157918	0.475575	1.30078e-05
LOC101735671	zinc finger TRAF-type-containing protein 1	-1.9008	0.0716055	3.55643	2.88842e-14	-3.21569	6.67236e-16	2.63649	2.11924e-17	-3.21569	6.67236e-16
LOC101735677	uncharacterized LOC101735677	7.69446	7.3129e-08	1.13514	1.823e-64	0.0991115	0.434968	-8.5402	4.94308e-24	0.0991115	0.434968
LOC101735678	uncharacterized LOC101735678	-0.875164	0.00028052	0.10346	0.323069	-0.241842	0.0447743	1.3209	9.52796e-15	-0.241842	0.0447743
LOC101735679	galactokinase	-2.21206	1.235e-06	0.198964	0.194676	0.488819	0.216762	0.0290229	0.886881	0.488819	0.216762
LOC101735681	zinc finger protein 57	3.88602	4.42843e-32	0.162361	0.0355091	0.499813	0.0218183	-3.33716	2.55652e-91	0.499813	0.0218183
LOC101735682	midasin	0.118945	0.842974	-0.241943	0.00730684	0.28876	0.0456965	0.496884	0.0698787	0.28876	0.0456965
LOC101735683	myophilin	-3.87114	8.85782e-10	0.419351	0.25839	-0.707724	0.064293	4.29451	3.94981e-58	-0.707724	0.064293
LOC101735684	E3 ubiquitin-protein ligase TRAIP	0.751237	0.0342285	-0.231098	0.0238338	-0.259942	0.0560228	-1.23819	1.20329e-09	-0.259942	0.0560228
LOC101735685	3'-5' ssDNA/RNA exonuclease TatD	-2.24962	4.39518e-26	0.595247	5.13714e-23	-1.50017	1.29487e-36	-0.122817	0.362529	-1.50017	1.29487e-36
LOC101735686	Chitin deacetylase 8	3.45251	4.62924e-06	-1.36703	0.145871	4.32894	9.53158e-20	1.36814	0.128712	4.32894	9.53158e-20
LOC101735690	carboxylic ester hydrolase	5.73815	7.84773e-08	0.671407	0.00157764	-0.596267	0.00078505	2.24349	1.41508e-05	-0.596267	0.00078505
LOC101735691	ATP-dependent translocase ABCB1	2.38763	0.00193584	-0.705762	7.67654e-29	1.66884	1.74546e-23	-1.76812	7.97985e-29	1.66884	1.74546e-23
LOC101735692	uncharacterized LOC101735692	-0.81402	0.4818	-1.65457	3.62001e-16	0.320659	0.631117	-4.03991	2.83219e-14	0.320659	0.631117
LOC101735694	trypsin-7	-6.89009	6.47907e-07	4.35955	1.95765e-08	-10.8531	2.56295e-22	0.452876	0.647183	-10.8531	2.56295e-22
LOC101735695	sodium leak channel NALCN	1.76017	4.49971e-06	1.25652	1.10414e-30	-1.92967	5.67135e-30	-2.93226	4.74413e-44	-1.92967	5.67135e-30
LOC101735696	synaptic vesicle glycoprotein 2A	1.00953	0.589814	0.726319	0.534961	3.00553	6.90404e-09	1.93768	0.00129975	3.00553	6.90404e-09
LOC101735697	solute carrier family 22 member 1	6.2452	0.00012978	-0.917117	1.27682e-34	1.73464	4.2604e-19	-7.39813	4.3458e-39	1.73464	4.2604e-19
LOC101735698	probable tubulin polyglutamylase ttll-15	1.1044	0.145122	1.10949	2.9348e-07	-1.15795	5.08148e-05	2.58709	3.83904e-11	-1.15795	5.08148e-05
LOC101735699	dynamin	1.04244	0.00015074	-0.165804	0.00803813	0.491992	7.47403e-05	0.468056	0.00017036	0.491992	7.47403e-05
LOC101735700	uncharacterized LOC101735700	4.55421	1.1347e-07	0.817188	0.0499916	1.25587	0.00024964	9.12222	1.08426e-200	1.25587	0.00024964
LOC101735701	TBC1 domain family member 23	1.24151	4.70757e-07	0.0489771	0.516002	0.585753	8.28449e-12	-1.60981	2.05244e-61	0.585753	8.28449e-12
LOC101735703	multidrug resistance protein homolog 49	-2.47061	3.6501e-05	-0.53174	0.0632247	2.96086	3.52489e-27	4.76538	1.2131e-66	2.96086	3.52489e-27
LOC101735706	lysosomal proton-coupled steroid conjugate and bile acid symporter SLC46A3	4.70791	8.57062e-14	1.67443	1.85885e-137	-1.87184	3.01798e-05	-4.76918	1.60381e-18	-1.87184	3.01798e-05
LOC101735710	uncharacterized LOC101735710	0.853228	0.000152	0.207232	0.00482401	0.0911866	0.465298	-0.497436	0.00041144	0.0911866	0.465298
LOC101735712	replication factor C subunit 3	2.05195	4.85874e-08	-0.0244872	0.865215	0.873123	6.52647e-16	-0.864288	0.0169928	0.873123	6.52647e-16
LOC101735713	facilitated trehalose transporter Tret1-2 homolog	1.65328	0.136241	0.287004	0.738861	0.9979	0.0547951	2.50385	0.00104015	0.9979	0.0547951
LOC101735714	uncharacterized LOC101735714	4.02663	6.92861e-07	-0.833957	7.71886e-09	-0.705337	0.0758313	-0.353204	0.422174	-0.705337	0.0758313
LOC101735715	serine proteinase stubble	2.04977	0.00017859	0.681912	0.0114463	-0.684872	0.0126321	2.20805	0.00296028	-0.684872	0.0126321
LOC101735717	ATPase ASNA1 homolog	-1.00284	0.00636245	-0.292037	0.00028283	0.119495	0.348851	-0.35006	0.00659466	0.119495	0.348851
LOC101735721	THO complex subunit 7 homolog	1.97376	0.0084715	1.45484	3.06855e-68	0.121446	0.34262	-2.67191	1.90831e-14	0.121446	0.34262
LOC101735722	segmentation protein cap'n'collar	-3.12602	4.48592e-11	-0.646269	8.80192e-20	-0.119373	0.464314	2.00087	2.54894e-21	-0.119373	0.464314
LOC101735723	ETV5-related protein Ets96B	1.60027	0.0969461	0.248853	0.570434	-0.753331	0.125498	0.0733616	0.910157	-0.753331	0.125498
LOC101735724	uncharacterized LOC101735724	0.473885	0.0535086	0.259398	0.00709938	0.329964	0.00023295	0.0503445	0.768099	0.329964	0.00023295
LOC101735725	myotubularin-related protein 5	1.28027	0.00035155	0.0903983	0.314588	0.0838216	0.683064	0.531296	0.0214548	0.0838216	0.683064
LOC101735727	protein lifeguard 4	-2.55542	6.58385e-10	-0.164087	0.00545871	-0.281313	0.00039328	0.321942	0.06056	-0.281313	0.00039328
LOC101735728	tyrosine-protein kinase receptor	1.72488	0.174554	-0.493121	0.00393328	0.169872	0.632647	2.19695	2.35458e-11	0.169872	0.632647
LOC101735729	DNA polymerase delta catalytic subunit	2.32899	8.64975e-09	-0.141298	0.0155309	0.266382	0.00012792	-1.92814	1.03337e-21	0.266382	0.00012792
LOC101735730	uncharacterized LOC101735730	2.98138	3.40169e-10	-0.299606	0.00051236	-0.310814	0.146534	2.12183	2.32777e-31	-0.310814	0.146534
LOC101735731	dynactin subunit 2	1.58574	6.76505e-11	0.237736	3.84808e-06	0.171644	0.172284	-1.63653	7.03273e-35	0.171644	0.172284
LOC101735732	low molecular mass 30 kDa lipoprotein 19G1-like	-5.20271	0	-0.858886	0.600879	3.06285	0.0391309	3.16778	0.00617544	3.06285	0.0391309
LOC101735733	uncharacterized LOC101735733	-0.19885	0.815455	2.20942	0.00127145	-0.0108583	0.987021	1.48521	0.00050287	-0.0108583	0.987021
LOC101735734	doublesex- and mab-3-related transcription factor A2	5.75842	0.00020418	0.347473	0.262569	0.358373	0.749144	-1.69267	0.00010273	0.358373	0.749144
LOC101735736	uncharacterized LOC101735736	3.08087	5.1777e-06	0.152917	0.132512	0.655101	3.23343e-13	-2.83973	6.50556e-10	0.655101	3.23343e-13
LOC101735737	ankyrin repeat domain-containing protein 13D	-0.521455	0.0618133	-0.841632	2.34001e-14	-0.605839	9.86877e-05	-0.0082195	0.955129	-0.605839	9.86877e-05
LOC101735738	uncharacterized LOC101735738	-1.13912	0.00017421	0.50447	2.73304e-18	0.133813	0.442632	0.531302	0.00957415	0.133813	0.442632
LOC101735739	nose resistant to fluoxetine protein 6	3.54066	0.00347609	0.288923	0.727841	0.21245	0.702309	-0.905962	0.315046	0.21245	0.702309
LOC101735741	protein mahjong	0.307218	0.449988	0.142264	0.137826	0.268646	0.0159772	0.274026	0.108367	0.268646	0.0159772
LOC101735742	beta-1-syntrophin	1.06091	5.80677e-05	-0.214194	0.0072049	0.178799	0.330166	-0.838231	0.00012389	0.178799	0.330166
LOC101735743	muscle calcium channel subunit alpha-1	1.96771	0.015697	0.377562	0.296065	1.1787	2.33698e-05	6.73575	5.68262e-65	1.1787	2.33698e-05
LOC101735744	unextended protein	2.72872	3.57368e-05	-0.174308	0.147135	0.139474	0.569905	-0.229349	0.438009	0.139474	0.569905
LOC101735745	F-box/LRR-repeat protein 20	-1.12867	0.0969135	-0.40682	2.38813e-05	-0.865893	4.33891e-07	0.115754	0.631802	-0.865893	4.33891e-07
LOC101735746	tRNA endonuclease ANKZF1	-0.605916	0.260062	0.58977	3.63246e-13	0.64752	1.32639e-17	-0.369634	0.00143413	0.64752	1.32639e-17
LOC101735747	general transcription factor IIH subunit 3	1.519	2.74281e-08	-0.0654004	0.58125	0.306273	0.00616115	-0.785906	0.00794134	0.306273	0.00616115
LOC101735748	lipase 3	2.12144	0.0370071	-3.87082	5.86719e-12	3.80868	0.00010415	-2.96951	0.269011	3.80868	0.00010415
LOC101735750	uncharacterized LOC101735750	0.312984	0.820187	-1.36817	0.480305	1.97105	0.127642	0.84001	0.655639	1.97105	0.127642
LOC101735751	glucose dehydrogenase [FAD, quinone]	5.216	8.73017e-15	2.10738	1.26322e-166	-1.16089	3.90149e-06	-3.83864	8.81984e-08	-1.16089	3.90149e-06
LOC101735752	uncharacterized LOC101735752	-0.974164	1.10494e-08	0.10855	0.257433	-0.234543	0.0662169	0.341342	0.020032	-0.234543	0.0662169
LOC101735753	uncharacterized LOC101735753	4.2406	4.09408e-40	1.07753	1.94356e-66	0.137524	0.261345	-3.29528	2.41186e-68	0.137524	0.261345
LOC101735754	PR domain zinc finger protein 10	1.88482	1.67507e-15	0.528334	2.01305e-14	0.433195	4.00114e-07	-1.66906	1.35689e-49	0.433195	4.00114e-07
LOC101735755	uncharacterized LOC101735755	-0.893527	1.28735e-07	-0.617994	3.57198e-07	0.297138	0.0607833	1.18783	7.01938e-06	0.297138	0.0607833
LOC101735757	uncharacterized LOC101735757	4.37402	0.00029038	0.671743	0.225768	0.696174	0.12219	-1.92223	0.00772214	0.696174	0.12219
LOC101735759	peroxiredoxin-4	-2.03478	2.18594e-12	-0.226597	0.00037558	-1.15485	1.66284e-18	-0.128579	0.397702	-1.15485	1.66284e-18
LOC101735761	dual specificity protein phosphatase 22	0.360759	0.574753	0.799022	1.15338e-09	-0.275599	0.122259	1.79091	2.62338e-05	-0.275599	0.122259
LOC101735763	general odorant-binding protein 83a	-2.81196	0.170303	-1.63913	0	1.28946	0.615828	3.0742	0.142803	1.28946	0.615828
LOC101735764	calcium and integrin-binding family member 3	-0.130667	0.88251	0.811794	0.0697395	-1.61524	5.8575e-06	0.0811199	0.909255	-1.61524	5.8575e-06
LOC101735765	uncharacterized LOC101735765	0.612428	0.0419512	0.280865	0.0381343	0.125928	0.369603	-1.26197	2.53767e-16	0.125928	0.369603
LOC101735766	beta-secretase 1	-1.36392	1.41993e-06	0.192278	0.181711	-0.562918	7.00079e-06	0.169163	0.349002	-0.562918	7.00079e-06
LOC101735767	methionine--tRNA ligase, mitochondrial	-0.722617	0.0089717	-0.57471	8.58291e-08	-0.689925	3.6657e-05	-0.1182	0.563485	-0.689925	3.6657e-05
LOC101735768	juvenile hormone esterase	1.27657	0.0226756	1.95213	0.00764731	0.781949	0.0923378	0.21509	0.762742	0.781949	0.0923378
LOC101735769	uncharacterized LOC101735769	1.54247	0.101344	-1.05264	1.08897e-42	0.30799	0.13343	-4.47882	1.44632e-14	0.30799	0.13343
LOC101735770	tRNA-dihydrouridine(47) synthase [NAD(P)(+)]-like	-0.128742	0.81491	-0.0066902	0.96874	0.585967	0.00139283	0.682169	0.0121016	0.585967	0.00139283
LOC101735771	peroxynitrite isomerase THAP4	1.37797	2.70242e-05	-0.4039	0.00016679	-0.762566	0.00053121	-1.60944	0.00025777	-0.762566	0.00053121
LOC101735774	DNA polymerase alpha subunit B	-0.962472	4.55106e-08	0.199536	0.0369906	0.157379	0.187064	-0.0655996	0.616202	0.157379	0.187064
LOC101735775	low molecular 30 kDa lipoprotein PBMHPC-19-like	-4.5596	6.95437e-13	-2.54261	0.00022917	9.62907	1.01632e-57	4.33147	0	9.62907	1.01632e-57
LOC101735776	AN1-type zinc finger protein 2A	-0.885673	0.00091496	-0.384964	3.98517e-07	0.0287068	0.90242	0.0390906	0.830714	0.0287068	0.90242
LOC101735777	U1 small nuclear ribonucleoprotein 70 kDa	-0.462859	7.39116e-05	0.125554	0.088612	-0.117296	0.188085	0.451923	9.49412e-08	-0.117296	0.188085
LOC101735779	probable RNA-binding protein 46	-0.354658	0.550057	0.475156	0.211461	-0.582927	0.0398816	0.393474	0.331227	-0.582927	0.0398816
LOC101735780	RNA binding protein fox-1 homolog 1-like	0.417085	0.382584	-0.315199	1.20907e-05	-0.0847348	0.579119	1.74235	4.74727e-18	-0.0847348	0.579119
LOC101735782	probable E3 ubiquitin-protein ligase HERC4	1.04749	1.10964e-14	0.29126	1.13108e-07	0.177547	0.04725	-1.43215	3.59803e-98	0.177547	0.04725
LOC101735784	histidine-rich glycoprotein-like	-5.21092	0.189208	2.94028	0	-3.84671	0.349107	5.24219	0.00035959	-3.84671	0.349107
LOC101735785	proclotting enzyme	5.44017	2.94452e-17	2.52068	9.09784e-54	-0.0220792	0.901417	1.9793	2.34967e-06	-0.0220792	0.901417
LOC101735786	translation factor GUF1 homolog, mitochondrial	1.43167	2.27521e-05	0.200659	0.0606883	0.0537727	0.738927	-0.999504	3.67584e-11	0.0537727	0.738927
LOC101735787	zinc finger protein 77	2.69701	6.67353e-12	-0.374725	4.80278e-08	-0.357174	0.0440311	-3.37823	9.65499e-83	-0.357174	0.0440311
LOC101735788	uncharacterized LOC101735788	6.51363	5.252e-07	1.0659	1.1747e-55	-0.928975	1.01813e-29	-7.72884	6.37038e-28	-0.928975	1.01813e-29
LOC101735789	gastrula zinc finger protein XlCGF49.1	0.0112698	0.973829	0.789741	1.22659e-13	-0.345215	0.0190575	-0.769004	0.0764256	-0.345215	0.0190575
LOC101735790	uncharacterized LOC101735790	0.770079	0.0983171	0.75642	1.41835e-05	-0.228805	0.192757	1.20356	8.60357e-05	-0.228805	0.192757
LOC101735791	uncharacterized LOC101735791	1.30479	0.00040864	-0.263762	0.0146766	0.737533	9.50489e-06	0.56194	0.00207058	0.737533	9.50489e-06
LOC101735793	uncharacterized LOC101735793	-3.69237	1.15493e-06	-0.443265	0.704933	0.304893	0.771187	8.49453	1.20265e-07	0.304893	0.771187
LOC101735795	MOB kinase activator-like 2	-2.67044	5.05252e-18	-0.140473	0.228148	-0.348955	0.0141686	1.74529	1.76873e-17	-0.348955	0.0141686
LOC101735796	large ribosomal subunit protein uL14m	0.962567	0.0471922	-0.363015	0.00021597	-0.165411	0.204535	-0.327082	0.294771	-0.165411	0.204535
LOC101735797	adenylate kinase 8	4.36228	0.00135063	0.861311	1.2914e-54	0.513296	5.2743e-05	-6.97048	1.26257e-223	0.513296	5.2743e-05
LOC101735798	exocyst complex component 8	-0.957312	9.67806e-05	0.196412	0.204744	-0.276413	0.173843	0.630629	0.00676701	-0.276413	0.173843
LOC101735799	uncharacterized protein KIAA2013 homolog	0.753553	0.00015429	-0.277783	5.58818e-05	-0.180683	0.014372	-0.337521	0.00105946	-0.180683	0.014372
LOC101735801	retinol-binding protein pinta	-5.51525	3.09371e-09	-2.49678	0	3.20615	0.0901772	10.2944	3.86907e-21	3.20615	0.0901772
LOC101735802	nuclear factor of activated T-cells 5	-1.03532	0.0186125	-0.214365	0.00626232	-1.0478	1.16149e-24	1.55793	5.72434e-28	-1.0478	1.16149e-24
LOC101735803	uncharacterized LOC101735803	-3.66735	4.3771e-09	-0.804276	0.100126	-1.10857	0.00768951	5.64314	1.02961e-31	-1.10857	0.00768951
LOC101735804	putative uncharacterized protein DDB_G0287191	1.84603	0.0265391	-0.641805	0.00011135	0.690716	6.44403e-08	3.86891	5.56465e-06	0.690716	6.44403e-08
LOC101735806	mitochondrial ribonuclease P protein 1 homolog	1.46558	5.35943e-09	0.409903	9.8005e-05	0.0828698	0.647683	-1.41932	1.07244e-17	0.0828698	0.647683
LOC101735807	glycylpeptide N-tetradecanoyltransferase 2	-0.884843	0.0159577	-0.147952	0.0914305	0.0441484	0.69647	-0.709382	2.30626e-10	0.0441484	0.69647
LOC101735808	SH3 domain-binding protein 5 homolog	1.02584	0.00115827	0.135927	0.0493355	-0.0673689	0.615344	-0.161627	0.329371	-0.0673689	0.615344
LOC101735809	probable ATP-dependent RNA helicase pitchoune	-0.878297	0.102255	-0.474135	1.17939e-06	0.406092	0.0011227	0.482253	0.0446513	0.406092	0.0011227
LOC101735810	succinate--CoA ligase [ADP/GDP-forming] subunit alpha, mitochondrial	-1.75953	4.4945e-17	-0.41176	1.07377e-10	-0.126527	0.241769	1.28323	2.53222e-13	-0.126527	0.241769
LOC101735811	succinate dehydrogenase [ubiquinone] flavoprotein subunit, mitochondrial	-1.74131	1.94524e-23	0.499186	1.63187e-07	-0.0767868	0.646134	3.37741	1.14833e-41	-0.0767868	0.646134
LOC101735812	serine/arginine repetitive matrix protein 1	0.283361	0.160976	0.251039	3.35991e-07	-0.149436	0.0363664	-0.0754322	0.721777	-0.149436	0.0363664
LOC101735813	tRNA-dihydrouridine(16/17) synthase [NAD(P)(+)]-like	-1.98518	3.02622e-19	-0.0051494	0.975097	-0.11816	0.330893	0.652946	1.95552e-05	-0.11816	0.330893
LOC101735815	ecdysone oxidase-like	-5.13698	3.1853e-05	-2.84006	2.19092e-51	-4.87094	1.97167e-25	-4.93334	1.0617e-09	-4.87094	1.97167e-25
LOC101735816	brahma-associated protein of 60 kDa	-0.555724	0.137661	0.347054	3.75241e-08	-0.0368866	0.737164	0.370696	6.94127e-06	-0.0368866	0.737164
LOC101735818	uncharacterized LOC101735818	7.62406	1.5958e-28	0.321258	0.00022393	-0.162034	0.175201	-8.10882	6.88866e-43	-0.162034	0.175201
LOC101735819	uncharacterized LOC101735819	1.93109	9.36669e-14	0.337469	3.92184e-06	0.411321	0.0288768	-1.4711	2.00722e-29	0.411321	0.0288768
LOC101735820	uncharacterized LOC101735820	-0.588334	0.696307	0.350701	0.180084	-4.21206	6.57965e-33	-7.60797	4.43528e-12	-4.21206	6.57965e-33
LOC101735821	negative elongation factor A	0.587507	0.0959326	0.740007	5.79604e-12	0.0710629	0.651748	-0.289825	0.111429	0.0710629	0.651748
LOC101735827	uncharacterized LOC101735827	7.53915	2.15186e-12	0.348788	0.00022594	0.861182	2.66432e-08	-8.13109	1.64409e-85	0.861182	2.66432e-08
LOC101735828	cell adhesion molecule Dscam2	2.99713	0.00544861	-0.0431178	0.963054	0.585218	0.410536	0.258594	0.834001	0.585218	0.410536
LOC101735829	fatty-acid amide hydrolase 2	-3.27741	1.22102e-13	-0.441596	0.181065	2.7644	1.79085e-34	3.98195	6.90727e-19	2.7644	1.79085e-34
LOC101735832	heat shock protein 68	6.50688	8.98794e-12	0.108731	0.521374	2.01519	1.55083e-46	-2.8999	4.54452e-14	2.01519	1.55083e-46
LOC101735833	WD repeat-containing protein 35	3.06442	5.23707e-23	0.397103	4.31061e-05	0.0956208	0.641056	-3.6273	4.24653e-37	0.0956208	0.641056
LOC101735836	bile salt-activated lipase	0.50105	0.779095	1.92305	0.400799	-0.0008999	0.999506	3.62332	0.0656322	-0.0008999	0.999506
LOC101735837	GDP-mannose 4,6 dehydratase	-1.31189	2.81725e-06	0.665475	1.99052e-15	-0.575103	4.388e-05	0.972586	6.51887e-07	-0.575103	4.388e-05
LOC101735838	eEF1A lysine and N-terminal methyltransferase homolog	0.278771	0.266136	0.325621	0.0018451	0.390344	0.00181405	0.0637426	0.673795	0.390344	0.00181405
LOC101735840	circadian locomoter output cycles protein kaput	-0.131395	0.748108	-0.797604	6.85501e-30	0.588654	0.00103742	0.409941	0.00575876	0.588654	0.00103742
LOC101735841	glycosaminoglycan xylosylkinase homolog	-1.71908	2.17155e-12	0.0957107	0.679743	-0.677613	3.11405e-05	-0.657931	0.00013562	-0.677613	3.11405e-05
LOC101735842	transcription factor SOX-14	-1.94214	0.235316	0.453785	0.610963	-1.70021	0.0267904	2.05185	0.00011387	-1.70021	0.0267904
LOC101735843	angiomotin	2.01702	6.05387e-19	0.206242	0.00485143	0.239826	0.015938	-0.949898	7.79689e-27	0.239826	0.015938
LOC101735844	tether containing UBX domain for GLUT4	1.09549	6.07611e-06	-0.0704416	0.278169	0.0118688	0.878913	-1.77975	2.0055e-07	0.0118688	0.878913
LOC101735845	uncharacterized LOC101735845	2.04501	0.184557	3.40446	3.11751e-07	-5.706	5.71917e-11	-0.731059	0.312194	-5.706	5.71917e-11
LOC101735847	facilitated trehalose transporter Tret1-like	-9.27024	3.29441e-19	-1.7635	0.326025	1.09372	0.467903	-0.126403	0	1.09372	0.467903
LOC101735848	solute carrier family 35 member F6	-0.2311	0.547423	0.478975	1.27473e-10	-0.985398	2.30604e-15	-1.46257	6.41552e-15	-0.985398	2.30604e-15
LOC101735849	uncharacterized LOC101735849	-2.44655	3.67003e-06	2.59786	4.02925e-51	-2.138	6.8702e-80	1.43904	1.15594e-14	-2.138	6.8702e-80
LOC101735850	coiled-coil domain-containing protein 13	7.45686	3.40797e-12	0.511225	7.381e-18	0.0112493	0.943753	-8.73456	2.84598e-161	0.0112493	0.943753
LOC101735851	GPI ethanolamine phosphate transferase 3	2.20712	6.03486e-14	-0.367193	1.35184e-11	0.667661	0.00246737	-0.956376	1.46983e-29	0.667661	0.00246737
LOC101735854	cytoplasmic FMR1-interacting protein	-0.270829	0.332352	-0.276279	2.34948e-05	-0.431155	7.993e-06	0.504435	0.00063027	-0.431155	7.993e-06
LOC101735855	BTB/POZ domain-containing protein 7	-0.902761	0.0168795	-0.0795506	0.553396	-0.261041	0.268352	1.16017	1.86684e-10	-0.261041	0.268352
LOC101735856	cyclin-Q	1.50595	8.99131e-06	0.0742257	0.494159	0.134045	0.275022	-1.64343	1.46936e-27	0.134045	0.275022
LOC101735857	E3 ubiquitin-protein ligase UBR1	0.673237	0.00086776	0.0780021	0.320729	0.162701	0.303253	-0.218539	0.0742323	0.162701	0.303253
LOC101735859	periodic tryptophan protein 1 homolog	-0.774794	0.113124	-0.142278	0.0888194	0.707269	5.53474e-20	0.733347	0.00102486	0.707269	5.53474e-20
LOC101735861	uncharacterized LOC101735861	0.112653	0.913229	3.73855	2.73176e-28	-1.10737	3.94483e-07	0.547825	0.0705043	-1.10737	3.94483e-07
LOC101735863	rootletin	1.80736	3.98021e-08	0.614178	2.20175e-08	-0.228191	0.262241	-0.683405	0.0143968	-0.228191	0.262241
LOC101735864	SWI/SNF-related matrix-associated actin-dependent regulator of chromatin subfamily A containing DEAD/H box 1 homolog	1.90618	4.61776e-10	-1.13377	2.09381e-77	1.17733	7.43201e-10	-0.0324612	0.899322	1.17733	7.43201e-10
LOC101735865	lachesin	0.658046	0.594068	-1.28059	0.0743148	0.065548	0.937015	-1.63997	0.145952	0.065548	0.937015
LOC101735866	synaptic vesicular amine transporter	-2.11213	0.0414119	-1.66155	0.00021613	-1.82333	0.00312566	1.45067	0.0412409	-1.82333	0.00312566
LOC101735867	uncharacterized LOC101735867	7.08783	3.06773e-10	0.488551	1.14152e-11	-1.07761	1.04255e-15	-9.09233	1.56468e-65	-1.07761	1.04255e-15
LOC101735868	calmodulin-binding transcription activator 2	-2.22189	0.00066787	0.205775	0.593092	0.744431	0.0268523	1.37132	0.00015831	0.744431	0.0268523
LOC101735869	uncharacterized LOC101735869	-2.80261	1.15946e-13	0.400339	0.664063	1.39163	0.0186949	2.10694	0.00053791	1.39163	0.0186949
LOC101735871	sodium-independent sulfate anion transporter	-3.92616	4.897e-07	0.190415	0.0543233	-0.496852	0.00154536	-1.00165	0.0324869	-0.496852	0.00154536
LOC101735872	single-minded homolog 1	2.61283	0.00050082	-1.52295	2.17636e-11	-0.0161705	0.973065	-1.14352	0.00079495	-0.0161705	0.973065
LOC101735873	uncharacterized LOC101735873	5.61833	1.20053e-26	0.956717	2.53924e-39	-1.24612	1.34077e-14	-3.85251	5.76225e-51	-1.24612	1.34077e-14
LOC101735874	gamma-aminobutyric acid type B receptor subunit 2	6.55672	4.54167e-20	-2.15413	2.95531e-86	2.80818	4.25782e-37	-3.33191	2.95769e-11	2.80818	4.25782e-37
LOC101735876	aldo-keto reductase AKR2E4-like	2.08734	0.0585567	0.652523	0.00594598	4.84271	7.24719e-48	3.88158	2.10052e-17	4.84271	7.24719e-48
LOC101735877	dual specificity mitogen-activated protein kinase kinase 4	1.76833	2.65129e-21	0.127384	0.052195	0.0492103	0.646985	-1.6208	4.41179e-49	0.0492103	0.646985
LOC101735878	ubiquitin carboxyl-terminal hydrolase 5	0.642496	0.00539992	-0.479449	1.34586e-14	0.578537	6.55405e-11	0.410481	0.0918386	0.578537	6.55405e-11
LOC101735879	venom allergen 5	6.18687	0.00064302	-0.766224	1.09975e-42	0.909359	1.31091e-12	-7.78569	4.7285e-38	0.909359	1.31091e-12
LOC101735880	uncharacterized LOC101735880	0.977249	0.353768	5.54172	2.69187e-14	-3.66288	6.75562e-12	0.538393	0.350567	-3.66288	6.75562e-12
LOC101735881	E3 ubiquitin ligase Rnf121	-1.06267	5.4867e-07	-0.402496	0.00033236	0.106067	0.427583	1.34078	7.61081e-13	0.106067	0.427583
LOC101735882	mitochondrial ornithine transporter 1	0.581881	0.238126	-0.461163	1.23919e-07	1.21008	3.62908e-36	-0.549329	0.0024603	1.21008	3.62908e-36
LOC101735883	paired mesoderm homeobox protein 2A	0.351516	0.806318	-0.439428	0.66057	-1.07406	0.271062	-2.45597	0.0686523	-1.07406	0.271062
LOC101735884	nose resistant to fluoxetine protein 6	-1.88743	5.76388e-06	1.15709	5.70342e-05	-0.712217	0.0330189	4.83965	2.17529e-58	-0.712217	0.0330189
LOC101735885	zinc finger protein 668	-0.377513	0.0353957	0.201309	0.0826739	-0.434959	0.00042741	-0.497757	0.00033925	-0.434959	0.00042741
LOC101735886	engulfment and cell motility protein 1	0.843669	0.00152968	0.175301	0.0267267	-0.440312	5.55213e-05	-0.423802	5.13287e-05	-0.440312	5.55213e-05
LOC101735887	palmitoyltransferase ZDHHC16	0.816118	7.95187e-06	-0.90357	6.68154e-22	1.3751	2.97223e-40	-0.0808143	0.538213	1.3751	2.97223e-40
LOC101735888	neuferricin homolog	-0.445321	0.285278	-0.386671	0.00244548	0.43615	0.00113866	-0.703141	0.00010328	0.43615	0.00113866
LOC101735889	large ribosomal subunit protein uL3m	0.499555	0.327483	0.582648	1.62917e-23	-0.329538	3.36698e-06	-0.45243	1.14014e-05	-0.329538	3.36698e-06
LOC101735890	GTP-binding protein SAR1b	-2.03332	6.4365e-19	-0.596802	1.60919e-30	0.191968	0.0281159	0.774075	4.48564e-38	0.191968	0.0281159
LOC101735892	transmembrane protein 184B	-2.57811	1.92094e-19	0.107562	0.124057	-0.376055	3.59742e-05	0.976768	0.0005974	-0.376055	3.59742e-05
LOC101735893	polypeptide N-acetylgalactosaminyltransferase 3	0.405317	0.168152	-0.356042	0.00072679	0.170966	0.390287	-0.20208	0.0543628	0.170966	0.390287
LOC101735894	ATP-binding cassette sub-family G member 5	0.196547	0.627499	1.65373	1.07832e-11	-2.1075	5.59484e-14	-0.746995	0.0104436	-2.1075	5.59484e-14
LOC101735895	uncharacterized LOC101735895	0.763153	0.288993	2.37667	1.49498e-28	-1.04043	0.00188219	0.504654	0.711928	-1.04043	0.00188219
LOC101735897	uncharacterized protein CG1161	-0.374057	0.313281	-0.874445	3.63326e-46	0.473354	0.0265746	0.0889674	0.835687	0.473354	0.0265746
LOC101735899	aldehyde dehydrogenase family 3 member B1	0.678148	0	-3.76599	2.01749e-26	-2.79174	0.00029237	-3.76369	0.00687961	-2.79174	0.00029237
LOC101735900	uncharacterized LOC101735900	-1.5727	0.010576	-2.40623	5.14617e-06	0.0580552	0.902741	4.36622	0	0.0580552	0.902741
LOC101735901	tubulin polyglutamylase complex subunit 2	5.19311	1.70598e-25	0.0779688	0.554604	-0.734214	4.31999e-06	-6.04728	3.46447e-96	-0.734214	4.31999e-06
LOC101735902	alpha-ketoglutarate-dependent dioxygenase alkB homolog 4	0.490218	0.0271425	0.0887653	0.234597	0.334361	0.00668333	-1.55604	4.6294e-25	0.334361	0.00668333
LOC101735904	low molecular mass 30 kDa lipoprotein 19G1-like	-5.81511	2.88349e-21	-3.24006	2.65918e-84	4.82771	1.58602e-55	5.87875	0	4.82771	1.58602e-55
LOC101735905	DNA topoisomerase 3-beta-1	1.27323	2.86471e-06	-0.703939	5.66533e-25	0.481369	0.00306404	-0.35106	0.0983797	0.481369	0.00306404
LOC101735906	E3 ubiquitin-protein ligase SH3RF1	0.965141	0.00137446	0.0112295	0.923837	-0.665765	6.45454e-07	0.0884352	0.612124	-0.665765	6.45454e-07
LOC101735907	mitochondrial ribosome-associated GTPase 2	-0.602615	0.0669958	0.00294042	0.986517	-0.038163	0.816151	0.763266	4.82546e-08	-0.038163	0.816151
LOC101735908	alpha-protein kinase 1	2.22348	0.0073076	1.13201	0.00011765	0.87066	0.0110564	8.16733	2.96539e-115	0.87066	0.0110564
LOC101735909	uncharacterized LOC101735909	7.02237	2.02968e-13	0.352364	3.35579e-06	0.209356	0.098491	-8.97306	5.60023e-25	0.209356	0.098491
LOC101735914	intraflagellar transport protein 140 homolog	1.4311	1.29532e-05	-0.372894	6.8529e-09	0.147746	0.235193	-1.34014	9.70811e-61	0.147746	0.235193
LOC101735915	uncharacterized LOC101735915	-4.15703	3.48773e-36	-0.451322	0.0004044	-0.896864	7.56655e-09	3.00413	5.01057e-07	-0.896864	7.56655e-09
LOC101735916	fatty acyl-CoA reductase wat	-3.27353	0.00125726	-2.75198	6.7284e-29	-0.919585	0.0101416	5.6412	1.10474e-42	-0.919585	0.0101416
LOC101735920	lipoyl synthase, mitochondrial	0.425204	0.113254	0.780639	1.06658e-11	-0.367932	0.0497927	-1.09041	0.00056763	-0.367932	0.0497927
LOC101735921	uncharacterized LOC101735921	6.06521	2.95298e-10	0.695952	8.24308e-24	-0.215992	0.144153	-7.48326	5.28591e-153	-0.215992	0.144153
LOC101735923	uncharacterized LOC101735923	3.98122	6.41556e-12	0.241488	0.0468825	-0.348542	0.0284531	-2.63853	4.02907e-12	-0.348542	0.0284531
LOC101735924	uncharacterized LOC101735924	-6.85512	0.0730593	0.953219	1.30804e-42	-15.021	4.52032e-47	-13.2229	6.02756e-37	-15.021	4.52032e-47
LOC101735925	folylpolyglutamate synthase, mitochondrial	-2.9224	1.03043e-10	-0.0193172	0.923636	0.445244	0.00374166	0.225131	0.332463	0.445244	0.00374166
LOC101735926	peptidoglycan-recognition protein LB	0.484399	0.76114	-1.05003	0.479287	0.486507	0.730673	0.184017	0.940049	0.486507	0.730673
LOC101735927	carboxypeptidase D	-1.01173	0.00027685	0.0496474	0.461099	-2.00094	3.29079e-74	-0.0289519	0.845337	-2.00094	3.29079e-74
LOC101735928	luciferin 4-monooxygenase	2.67709	0.0194006	2.04407	8.92901e-10	-2.71644	9.11819e-14	-2.30424	0.012824	-2.71644	9.11819e-14
LOC101735929	alpha-tocopherol transfer protein-like	-1.66602	0.149006	-1.08385	0.510215	0.651446	0.596742	7.21942	2.22707e-22	0.651446	0.596742
LOC101735930	dedicator of cytokinesis protein 7	0.523478	0.203474	0.532692	5.99075e-09	-0.329778	0.0796659	-0.375693	0.016226	-0.329778	0.0796659
LOC101735931	G-patch domain and KOW motifs-containing protein	0.238631	0.327243	-0.0162867	0.884504	-0.0308688	0.837345	-1.09559	7.37059e-10	-0.0308688	0.837345
LOC101735932	histone H4 transcription factor	3.14329	1.4452e-15	-0.0579821	0.663613	0.907672	1.15262e-07	-1.73024	5.8263e-24	0.907672	1.15262e-07
LOC101735933	protein EFR3 homolog cmp44E	6.7254	4.16932e-10	-0.127788	0.250243	0.432089	0.00096178	-6.88756	7.92956e-22	0.432089	0.00096178
LOC101735934	adenylate kinase isoenzyme 6 homolog	0.374872	0.606084	-0.401529	3.68547e-09	0.392079	0.0131939	-2.08918	1.05223e-23	0.392079	0.0131939
LOC101735935	zinc finger protein 280B	7.52936	3.55426e-27	0.448636	4.20214e-09	-0.460625	3.33902e-06	-7.64053	1.14574e-20	-0.460625	3.33902e-06
LOC101735936	zinc finger protein on ecdysone puffs	0.101309	0.673737	-0.0453055	0.538121	0.383935	5.5183e-08	0.440259	0.0122506	0.383935	5.5183e-08
LOC101735937	hemocytin-like	-1.44362	0.00014619	0.625371	6.5165e-09	0.443084	0.00027075	1.11183	0.110775	0.443084	0.00027075
LOC101735938	zinc finger and BTB domain-containing protein 11	0.522767	0.00290425	-0.173871	0.0333496	0.365892	0.00019012	-1.80238	1.39159e-40	0.365892	0.00019012
LOC101735939	uncharacterized LOC101735939	-1.91256	0.00192958	-0.315072	0.101713	-0.572069	0.105588	0.800557	0.0759794	-0.572069	0.105588
LOC101735940	phosphoribosylformylglycinamidine synthase	-2.3861	1.41919e-33	0.34374	6.11141e-05	-0.677133	9.83508e-11	0.00136801	0.996201	-0.677133	9.83508e-11
LOC101735941	SREBP regulating gene protein	0.13929	0.742795	-0.0948241	0.242806	0.304851	0.00637303	-0.498799	4.90597e-06	0.304851	0.00637303
LOC101735943	palmitoyltransferase ZDHHC11	-0.517918	0.311357	0.36009	0.234891	-0.315748	0.259311	0.100556	0.734436	-0.315748	0.259311
LOC101735945	probable E3 ubiquitin-protein ligase HERC2	0.377325	0.187613	0.123951	0.117501	-0.0417219	0.869385	0.557649	0.00016317	-0.0417219	0.869385
LOC101735950	myeloid differentiation primary response protein MyD88	-0.134843	0.693157	-0.167185	0.0337727	0.0739118	0.772775	-0.51571	0.00360985	0.0739118	0.772775
LOC101735951	stalled ribosome sensor GCN1	-0.937984	0.00059018	-0.341936	7.76783e-07	-0.381774	0.00453428	1.2387	8.69368e-20	-0.381774	0.00453428
LOC101735952	lipase 1	0.694671	0	3.3743	6.90425e-05	-3.30688	1.36727e-06	-2.85302	0.00102131	-3.30688	1.36727e-06
LOC101735953	protein O-GlcNAcase	0.316354	0.38915	-0.472961	2.39315e-13	-0.0897839	0.605343	1.04468	2.08983e-12	-0.0897839	0.605343
LOC101735954	translational regulator orb2	4.03671	6.75277e-26	0.150243	0.0950087	-0.120784	0.63291	-2.86749	1.32215e-68	-0.120784	0.63291
LOC101735955	cilia- and flagella-associated protein 20	5.713	0.00021415	0.162065	0.475665	-0.0019056	0.994375	-7.83857	4.05491e-14	-0.0019056	0.994375
LOC101735956	ras suppressor protein 1	1.20391	3.57191e-05	0.217794	0.00187853	0.290048	0.00015024	-0.152257	0.15614	0.290048	0.00015024
LOC101735958	cyclin-dependent kinase-like 4	6.86534	6.51e-21	-3.11759	1.00742e-162	3.28383	1.55816e-83	-3.86693	1.50379e-24	3.28383	1.55816e-83
LOC101735959	CD63 antigen	0.487203	0.272249	0.090723	0.519045	-0.840421	0.00149985	2.22285	1.13741e-48	-0.840421	0.00149985
LOC101735961	lipopolysaccharide-induced tumor necrosis factor-alpha factor homolog	-0.760677	0.0608514	-0.300563	0.00027953	-0.256622	0.208558	0.377855	0.00152397	-0.256622	0.208558
LOC101735962	U4/U6 small nuclear ribonucleoprotein Prp3	-0.0424856	0.913311	-0.153436	0.196541	0.345436	0.00041615	0.336382	0.0854481	0.345436	0.00041615
LOC101735963	probable ATP-dependent RNA helicase DDX56	0.475993	0.379239	-0.291556	1.6308e-05	0.41865	3.17613e-05	-0.402681	0.00028786	0.41865	3.17613e-05
LOC101735964	uncharacterized LOC101735964	1.70906	0.0649643	-3.05874	2.56577e-08	1.91219	0.00081693	-3.7778	0.00970772	1.91219	0.00081693
LOC101735966	uncharacterized LOC101735966	-3.88705	5.23251e-18	-0.615913	2.08148e-07	-0.36903	0.300003	2.38373	5.40459e-45	-0.36903	0.300003
LOC101735967	pancreatic lipase-related protein 2	3.18975	0.00942647	1.00866	0.00567608	-2.53473	1.5184e-17	1.44269	5.23085e-11	-2.53473	1.5184e-17
LOC101735968	uncharacterized LOC101735968	0.542714	0.00260893	0.818876	1.14671e-39	0.145764	0.0731031	-0.777006	1.34159e-06	0.145764	0.0731031
LOC101735969	N-alpha-acetyltransferase 30	-0.795486	2.19532e-05	0.0369165	0.72437	-0.0907493	0.354357	-1.43577	4.05806e-33	-0.0907493	0.354357
LOC101735970	SUN domain-containing ossification factor	0.228654	0.616702	0.328025	1.98742e-07	0.0752016	0.570405	0.122267	0.486337	0.0752016	0.570405
LOC101735973	transcription factor Sox-21-B	-4.36761	3.593e-05	-1.21105	9.28512e-08	-1.1967	6.61763e-06	-0.600224	0.0725789	-1.1967	6.61763e-06
LOC101735974	uncharacterized LOC101735974	1.03475	0.00866407	-0.0220804	0.808226	-1.12357	2.06078e-08	-0.417494	0.27291	-1.12357	2.06078e-08
LOC101735975	glutamate receptor ionotropic, NMDA 2B	-0.299105	0.439015	1.33993	1.19652e-30	-0.788478	2.69885e-14	-0.595727	0.0216722	-0.788478	2.69885e-14
LOC101735976	uncharacterized LOC101735976	2.0651	0.193447	-2.26144	0.00019919	-0.566087	0.589726	-4.40779	0.0349906	-0.566087	0.589726
LOC101735977	uncharacterized LOC101735977	1.49501	2.40813e-07	0.174636	0.0396962	0.558625	2.95656e-06	-0.582013	4.17941e-09	0.558625	2.95656e-06
LOC101735978	trace amine-associated receptor 1	4.75821	1.848e-10	0.931901	0.120541	3.69157	1.0623e-30	3.33965	3.38746e-31	3.69157	1.0623e-30
LOC101735979	uncharacterized LOC101735979	7.48847	4.35741e-09	-2.68439	3.60875e-79	4.04982	3.90725e-78	-6.04652	2.86329e-37	4.04982	3.90725e-78
LOC101735980	facilitated trehalose transporter Tret1-2 homolog	-4.18309	6.62435e-08	-1.89203	2.18284e-60	-0.919252	9.64789e-05	2.84538	2.41618e-33	-0.919252	9.64789e-05
LOC101735981	cullin-1	-0.997591	5.9357e-19	0.18126	0.00144655	-0.383016	2.73032e-10	0.503145	1.04303e-06	-0.383016	2.73032e-10
LOC101735982	transcription factor CP2-like protein 1	-0.779764	0.00173421	1.46555	9.35818e-133	-0.893744	2.36204e-28	-0.087349	0.513442	-0.893744	2.36204e-28
LOC101735983	uncharacterized LOC101735983	-0.858909	0.118747	0.159602	0.0337709	0.166827	0.0238384	-0.217922	0.0398803	0.166827	0.0238384
LOC101735985	probable cardiolipin synthase (CMP-forming)	0.843731	0.00264195	-0.0932151	0.416862	0.108796	0.582569	0.098415	0.525548	0.108796	0.582569
LOC101735986	zinc finger protein 62	1.03163	6.27146e-05	0.0122644	0.898864	-0.11925	0.4281	-0.905669	7.0127e-05	-0.11925	0.4281
LOC101735989	RNA-binding protein 28	-0.234662	0.729232	-0.337356	5.91725e-05	0.331223	0.00697095	0.928645	9.74375e-05	0.331223	0.00697095
LOC101735990	homeobox protein SIX2	-5.19575	3.2068e-21	0.270812	0.123576	-0.974332	0.00016403	2.96803	1.7556e-24	-0.974332	0.00016403
LOC101735991	uncharacterized LOC101735991	3.7934	5.53231e-08	2.54852	2.63548e-57	-2.18005	2.02708e-40	-6.0892	1.11589e-50	-2.18005	2.02708e-40
LOC101735993	uncharacterized LOC101735993	1.88682	0.0195843	0.979541	1.70309e-30	-3.11534	1.3341e-14	-3.09839	2.08281e-100	-3.11534	1.3341e-14
LOC101735994	uncharacterized LOC101735994	3.59566	0.00909937	-1.10312	0.0408683	0.426519	0.543132	0.329975	0.683442	0.426519	0.543132
LOC101735995	beta-1,3-galactosyltransferase 5	1.62006	5.88515e-07	0.605097	8.45516e-11	-0.257262	0.0471593	-1.57762	1.80943e-19	-0.257262	0.0471593
LOC101735996	protein Spindly	5.50583	8.36491e-36	0.195422	0.0112812	-0.374328	0.00068532	-4.94804	8.44985e-33	-0.374328	0.00068532
LOC101735998	endoplasmic reticulum metallopeptidase 1	0.917197	0.144666	-0.69042	1.13083e-15	-0.747523	0.00061268	-0.316392	0.00574963	-0.747523	0.00061268
LOC101735999	prominin-like protein	1.75431	4.2495e-09	0.159365	0.0351405	-0.976006	3.08411e-37	0.558146	4.22909e-08	-0.976006	3.08411e-37
LOC101736000	zinc finger protein OZF	-0.391784	0.407379	0.473174	0.0064239	0.334129	0.0560614	0.17123	0.404178	0.334129	0.0560614
LOC101736001	vinculin	-0.978019	0.00668339	-0.936925	3.94075e-28	-1.22108	1.03279e-12	-0.0735478	0.87782	-1.22108	1.03279e-12
LOC101736003	repetitive organellar protein	0.879395	0.00173452	-0.0872406	0.316408	-0.0425191	0.838348	-1.28144	1.4476e-08	-0.0425191	0.838348
LOC101736004	transducin beta-like protein 3	1.21301	0.0026268	-0.292629	4.808e-06	1.27766	1.30004e-83	-0.556398	3.39219e-07	1.27766	1.30004e-83
LOC101736005	large ribosomal subunit protein mL66	0.548298	0.0147152	0.0877677	0.545638	1.41974	9.50655e-27	1.0928	9.32959e-13	1.41974	9.50655e-27
LOC101736006	E3 ubiquitin-protein ligase MARCHF5	-1.45463	1.62125e-09	-0.629123	2.00205e-19	-0.365401	3.79188e-05	-0.194726	0.181302	-0.365401	3.79188e-05
LOC101736009	uncharacterized LOC101736009	0.766756	0.531243	-0.631928	0.36172	1.33055	0.00389263	1.98424	0.00022763	1.33055	0.00389263
LOC101736010	cytosolic non-specific dipeptidase	-0.974473	7.91837e-06	-0.261675	3.53688e-07	0.256205	0.0416838	0.385742	0.00083986	0.256205	0.0416838
LOC101736012	uncharacterized LOC101736012	2.88445	0.00976123	-3.08153	4.89566e-42	0.197319	0.691288	-4.10112	6.16228e-07	0.197319	0.691288
LOC101736013	O-acyltransferase like protein	2.76992	0.0100194	-0.54959	8.89103e-07	-0.850709	9.05656e-06	3.16626	1.62034e-16	-0.850709	9.05656e-06
LOC101736014	transmembrane protein 87A	-1.46833	4.13223e-09	-0.0012158	0.991509	-0.0782961	0.587032	0.921725	3.33099e-13	-0.0782961	0.587032
LOC101736015	achaete-scute homolog 3	3.80019	1.59559e-10	-1.85385	3.7719e-19	2.0442	1.3309e-16	-0.701561	0.20927	2.0442	1.3309e-16
LOC101736016	uncharacterized LOC101736016	1.0818	0.00391156	0.251548	0.00577538	-0.91266	6.53121e-29	-2.649	1.49192e-25	-0.91266	6.53121e-29
LOC101736017	zinc finger protein 394	2.06019	2.52272e-22	0.220292	0.0003217	0.50992	0.00074445	-0.62609	7.45015e-06	0.50992	0.00074445
LOC101736018	syntaxin-binding protein 5	0.299742	0.407953	-0.0963863	0.30468	0.158712	0.478305	0.246826	0.0155937	0.158712	0.478305
LOC101736019	mannose-1-phosphate guanyltransferase beta	-0.960046	0.00581235	-0.621832	3.76029e-19	-0.479268	0.00208466	-0.698963	1.26698e-05	-0.479268	0.00208466
LOC101736021	ATP-dependent DNA/RNA helicase DHX36	0.791869	0.0123152	-0.169054	0.0177668	-0.0701049	0.442632	-1.18756	3.34899e-28	-0.0701049	0.442632
LOC101736024	roquin-1	-0.566318	0.0177353	-0.67748	7.60939e-14	1.08884	3.29546e-13	1.69412	8.1471e-39	1.08884	3.29546e-13
LOC101736025	PX domain-containing protein kinase-like protein	0.546869	0.190187	-0.235123	0.0272075	0.135539	0.563726	-0.659346	0.00149799	0.135539	0.563726
LOC101736026	adenine phosphoribosyltransferase	-0.197394	0.86893	-1.94033	1.3844e-146	0.477382	0.00409243	-1.14022	3.05014e-06	0.477382	0.00409243
LOC101736029	uncharacterized LOC101736029	-0.0380479	0.974292	-1.10074	9.00178e-06	-0.884042	0.0227781	-3.99937	6.01463e-10	-0.884042	0.0227781
LOC101736030	nucleolar protein 4	1.00518	0.328188	0.0843451	0.552128	-0.306136	0.0824587	2.07484	1.61713e-11	-0.306136	0.0824587
LOC101736031	alpha-N-acetylgalactosaminidase	4.21109	1.44587e-05	-1.82645	5.51629e-17	3.61763	2.76581e-53	5.38932	2.99805e-189	3.61763	2.76581e-53
LOC101736032	E3 ubiquitin-protein ligase MARCHF8	6.53648	7.12477e-05	0.298232	1.03023e-05	0.235815	0.016979	-7.87605	7.0962e-50	0.235815	0.016979
LOC101736033	ataxin-10	0.0909607	0.846121	0.201562	0.00777803	-0.307757	0.00292242	-0.819522	7.46979e-16	-0.307757	0.00292242
LOC101736034	uncharacterized LOC101736034	-0.751416	0.0329957	0.553806	2.37618e-05	-1.715	4.09074e-33	-0.462427	0.0282842	-1.715	4.09074e-33
LOC101736035	zinc finger protein 37	-0.495816	0.0368758	0.00800216	0.961581	-0.0173039	0.931327	0.311626	0.204062	-0.0173039	0.931327
LOC101736036	oxysterol-binding protein-related protein 9	0.267505	0.43647	0.456081	1.10329e-09	0.589064	1.14619e-06	-0.486259	1.12467e-05	0.589064	1.14619e-06
LOC101736037	uncharacterized LOC101736037	0.412212	0.0114852	0.123588	0.239113	-0.239639	0.0330521	0.974212	6.36718e-05	-0.239639	0.0330521
LOC101736038	esterase FE4	-0.332967	0.774966	-1.92818	5.7825e-51	-5.09589	2.2084e-56	-2.34976	5.06494e-07	-5.09589	2.2084e-56
LOC101736039	ATP-binding cassette sub-family C member Sur	-2.27331	2.6564e-09	0.99995	2.78908e-05	-3.66826	5.72782e-48	-0.0392022	0.923908	-3.66826	5.72782e-48
LOC101736042	solute carrier organic anion transporter family member 2B1	-2.62326	0.0035794	-0.242156	0.818201	-0.970342	0.220766	2.60023	4.00419e-06	-0.970342	0.220766
LOC101736043	ribosomal L1 domain-containing protein CG13096	-0.469073	0.497084	0.00285531	0.977836	0.482006	1.97529e-06	0.388961	0.205165	0.482006	1.97529e-06
LOC101736044	zinc finger protein OZF	-0.153111	0.625231	0.623851	8.1852e-09	0.0222968	0.838849	-1.20072	1.30939e-13	0.0222968	0.838849
LOC101736045	extracellular serine/threonine protein kinase four-jointed	0.835428	0.450323	-1.19852	5.3934e-07	-0.309151	0.353732	-1.08616	0.00638259	-0.309151	0.353732
LOC101736046	uncharacterized LOC101736046	2.21964	0.0111562	-0.562108	2.34627e-09	0.598566	0.00012375	-1.89443	0.00027415	0.598566	0.00012375
LOC101736047	NADPH	-0.204584	0.183459	-0.275032	0.0103572	-0.0802197	0.58853	-0.552364	0.00506825	-0.0802197	0.58853
LOC101736048	fumarylacetoacetate hydrolase domain-containing protein 2	-7.29253	5.07562e-13	2.05501	0.0120858	-3.15096	0.00013408	3.49211	6.73401e-07	-3.15096	0.00013408
LOC101736049	uncharacterized LOC101736049	5.14573	0.00048701	0.340078	0.00713178	-0.524324	0.00047406	-9.03015	3.39505e-45	-0.524324	0.00047406
LOC101736050	eukaryotic translation initiation factor 4 gamma 2	-1.73149	1.39277e-10	-0.603426	1.94248e-19	-0.527677	8.49149e-07	0.863495	4.03514e-45	-0.527677	8.49149e-07
LOC101736051	putative RNA polymerase II subunit B1 CTD phosphatase RPAP2	1.03721	0.00050813	-0.234926	0.00615348	-0.190562	0.0924372	-1.7954	1.98033e-46	-0.190562	0.0924372
LOC101736052	condensin complex subunit 3	3.28492	7.72339e-28	0.841391	5.75887e-35	0.0192498	0.902975	-2.72182	1.8716e-30	0.0192498	0.902975
LOC101736053	uncharacterized LOC101736053	3.01231	2.15324e-17	0.371285	0.00233396	0.856198	5.57649e-11	-2.54757	1.17529e-14	0.856198	5.57649e-11
LOC101736055	alpha-tocopherol transfer protein-like	-4.86232	4.57388e-16	3.73687	8.94569e-29	-2.70643	4.2888e-17	3.60461	3.06776e-18	-2.70643	4.2888e-17
LOC101736056	dual specificity tyrosine-phosphorylation-regulated kinase 2	3.35155	3.05571e-11	-0.73151	0.00012655	1.0838	9.41371e-05	-0.0516839	0.906502	1.0838	9.41371e-05
LOC101736057	spermine oxidase	-2.49104	6.67423e-11	-0.633907	0.0361957	1.80565	8.46168e-07	-5.56134	1.23828e-07	1.80565	8.46168e-07
LOC101736058	uncharacterized LOC101736058	2.81077	0.00114737	-1.33272	0.00053725	2.2396	3.10237e-07	1.32051	0.0106836	2.2396	3.10237e-07
LOC101736059	small ribosomal subunit protein mS31	0.945269	0.0170212	0.257273	0.00662939	0.411367	0.00285741	0.634935	9.6161e-06	0.411367	0.00285741
LOC101736060	large ribosomal subunit protein mL53	0.195927	0.675564	0.0914715	0.349429	0.16207	0.281972	0.0759873	0.714252	0.16207	0.281972
LOC101736061	exostosin-1	-0.48142	0.193912	0.00975688	0.930161	-0.14894	0.369386	0.907361	3.10387e-07	-0.14894	0.369386
LOC101736062	solute carrier family 25 member 35	-0.63789	0.00947146	1.02018	4.72504e-22	-0.0120397	0.934541	0.558947	0.00013736	-0.0120397	0.934541
LOC101736064	uncharacterized LOC101736064	-1.62848	2.60686e-05	-0.214137	0.242686	-0.0848396	0.694893	0.551473	0.0141616	-0.0848396	0.694893
LOC101736065	glycine dehydrogenase (decarboxylating), mitochondrial	-2.7172	3.79523e-07	0.665942	3.56523e-21	-1.53236	1.00512e-35	-1.43598	0.00228578	-1.53236	1.00512e-35
LOC101736066	transmembrane protein 47	0.576245	0.136413	0.222539	0.0382899	-0.549639	0.0226792	-1.19556	1.44752e-12	-0.549639	0.0226792
LOC101736068	juvenile hormone esterase	-6.98045	6.21307e-07	-1.03337	0.00652055	0.429304	0.373362	-1.13761	0.127967	0.429304	0.373362
LOC101736069	myosin-2 heavy chain	-0.157431	0.775591	1.10573	3.06915e-08	-1.37896	1.60783e-16	6.45503	3.42769e-72	-1.37896	1.60783e-16
LOC101736070	THO complex subunit 3	2.54665	2.5525e-17	0.227604	0.00833023	0.348665	0.000172	-1.43924	2.03947e-11	0.348665	0.000172
LOC101736071	uncharacterized LOC101736071	5.84606	1.3034e-06	-1.2811	4.26703e-29	1.75204	1.23313e-30	-6.84831	1.71593e-36	1.75204	1.23313e-30
LOC101736072	RNA-binding protein cabeza	-0.866856	0.0239907	0.1817	0.00626081	0.127506	0.425027	1.19843	4.60963e-10	0.127506	0.425027
LOC101736073	uncharacterized LOC101736073	6.1911	1.58012e-08	0.191154	0.0340705	0.186956	0.222526	-6.78535	9.10508e-19	0.186956	0.222526
LOC101736079	U11/U12 small nuclear ribonucleoprotein 48 kDa protein	1.6726	7.10018e-09	-0.202007	0.0411956	-0.0187872	0.896513	-2.27964	9.50665e-46	-0.0187872	0.896513
LOC101736080	probable chitinase 10	-0.219548	0.878872	-1.88183	2.10074e-15	0.0663225	0.853099	8.35888	0	0.0663225	0.853099
LOC101736081	protein glass	1.67787	0.203451	-1.23963	0.0121864	-0.978674	0.069612	-0.365846	0.821597	-0.978674	0.069612
LOC101736082	mucin-12	-7.32487	2.52028e-08	0.242449	0.219979	-1.29931	1.51908e-05	-2.22666	0.00040938	-1.29931	1.51908e-05
LOC101736083	aspartate aminotransferase, cytoplasmic	-0.955786	7.54422e-09	-0.148842	0.0130068	0.0245711	0.876042	-0.153423	0.268155	0.0245711	0.876042
LOC101736084	MAP7 domain-containing protein 1	-1.53504	2.60762e-05	-0.0177539	0.815305	-0.0195542	0.912426	1.27706	6.28448e-24	-0.0195542	0.912426
LOC101736085	intraflagellar transport protein 46 homolog	6.51352	1.8734e-17	0.0103784	0.917275	0.459253	0.00077093	-6.54831	1.87774e-107	0.459253	0.00077093
LOC101736086	uncharacterized LOC101736086	-1.48031	0.0199631	-0.433312	0.10064	-1.45927	0.00374882	2.21398	3.20653e-10	-1.45927	0.00374882
LOC101736087	neutral amino acid transporter 9	-2.7885	7.71879e-09	-0.348517	0.103419	-2.27068	1.30235e-11	-0.731053	0.0376475	-2.27068	1.30235e-11
LOC101736088	putative polypeptide N-acetylgalactosaminyltransferase 9	1.84785	3.60167e-08	0.923068	3.42072e-54	-0.686187	3.63306e-09	-0.641306	0.00100497	-0.686187	3.63306e-09
LOC101736090	uncharacterized LOC101736090	2.53065	6.62293e-05	0.996185	9.69557e-70	-0.600258	2.78058e-13	-3.0573	1.44885e-10	-0.600258	2.78058e-13
LOC101736093	KH domain-containing, RNA-binding, signal transduction-associated protein 3	0.581778	3.75894e-09	0.242565	1.04771e-05	-0.20051	0.00486534	-0.251262	0.140491	-0.20051	0.00486534
LOC101736094	uncharacterized LOC101736094	5.33608	4.9704e-23	0.373556	0.00032372	0.321992	0.291323	1.38634	0.143032	0.321992	0.291323
LOC101736095	TBC1 domain family member 13	1.45249	9.31895e-06	-0.815541	3.35691e-41	1.05999	6.85303e-26	-0.334327	0.00061789	1.05999	6.85303e-26
LOC101736096	solute carrier family 2, facilitated glucose transporter member 6	-9.8765	4.6228e-84	-1.04483	0.108692	1.1688	0.0244981	6.45268	7.02934e-17	1.1688	0.0244981
LOC101736097	uncharacterized LOC101736097	4.6924	1.09956e-23	-0.562256	1.1313e-35	0.514665	9.40511e-09	-2.95954	8.93476e-13	0.514665	9.40511e-09
LOC101736099	uncharacterized LOC101736099	-1.015	0.010081	0.258286	0.00412296	-0.188842	0.068264	-0.892194	9.0218e-10	-0.188842	0.068264
LOC101736100	NEDD8-activating enzyme E1 regulatory subunit	2.69159	4.77349e-18	-0.310124	9.92211e-06	1.22176	3.24835e-55	-0.764123	6.53664e-05	1.22176	3.24835e-55
LOC101736101	oligosaccharyltransferase complex subunit ostc-A	-1.23548	0.0809321	-1.07744	8.48833e-38	0.798619	4.83064e-17	0.921703	0.00131374	0.798619	4.83064e-17
LOC101736102	cilia- and flagella-associated protein 44	5.97925	1.71479e-16	1.03627	9.51234e-44	-0.376115	0.15298	-6.32197	8.0509e-82	-0.376115	0.15298
LOC101736103	SPARC-related modular calcium-binding protein 1	5.01116	1.74372e-12	0.578719	5.94474e-16	-0.517933	4.47845e-06	0.167162	0.534161	-0.517933	4.47845e-06
LOC101736104	short stature homeobox protein 2	6.53103	9.3092e-08	-0.0831711	0.216969	0.184093	0.26641	-7.14499	3.70887e-60	0.184093	0.26641
LOC101736105	protein SSXT	3.9296	3.15644e-51	0.245412	0.00905	-0.417763	0.00138159	-2.38481	9.28337e-16	-0.417763	0.00138159
LOC101736106	dynein axonemal intermediate chain 3	6.71233	4.00694e-09	0.810044	1.304e-21	-0.230858	0.256417	-8.30783	2.52753e-19	-0.230858	0.256417
LOC101736107	histone-lysine N-methyltransferase 2C	0.671591	0.00361732	0.931431	1.86819e-52	-0.324109	0.0284798	0.0986353	0.295356	-0.324109	0.0284798
LOC101736108	nuclear receptor coactivator 5	1.23121	2.18915e-08	0.428835	5.51254e-07	0.085303	0.449635	-1.22065	3.13978e-13	0.085303	0.449635
LOC101736109	vacuolar protein sorting-associated protein 8 homolog	0.216789	0.549665	-0.183991	0.0132899	0.305853	0.0241161	-0.277864	0.0445829	0.305853	0.0241161
LOC101736110	protein takeout	1.40038	0.399605	0.63862	0.494159	-1.62132	0.0134485	9.88743	3.04743e-32	-1.62132	0.0134485
LOC101736111	uncharacterized LOC101736111	2.29089	0.0750172	1.45836	1.88775e-185	-6.44545	2.71053e-68	-7.96774	4.56171e-27	-6.44545	2.71053e-68
LOC101736112	titin homolog	-1.35525	0.011179	-0.610685	1.41053e-09	0.0384448	0.774433	1.13676	9.11005e-28	0.0384448	0.774433
LOC101736113	unconventional myosin-Va	-1.51967	0.00013492	2.11162	3.90671e-158	0.225906	0.482247	0.32253	0.0245474	0.225906	0.482247
LOC101736114	2-amino-3-ketobutyrate coenzyme A ligase, mitochondrial	-4.45477	1.61241e-112	0.377522	1.20002e-08	-0.251547	0.0796372	0.807418	8.55772e-09	-0.251547	0.0796372
LOC101736115	23 kDa integral membrane protein	2.44167	2.4743e-05	1.68731	1.6644e-30	0.414625	0.0219431	-1.02844	8.15325e-08	0.414625	0.0219431
LOC101736117	5'-3' exonuclease PLD3	-0.496869	0.222499	-0.06338	0.464634	-0.157749	0.454135	-0.664695	0.0353186	-0.157749	0.454135
LOC101736118	transforming acidic coiled-coil-containing protein 3	-0.934852	3.22372e-10	-0.03108	0.792195	0.176531	0.138016	0.210281	0.159269	0.176531	0.138016
LOC101736119	phosphatidylserine decarboxylase proenzyme, mitochondrial	1.7807	4.22336e-06	0.047158	0.663686	0.742519	4.18649e-12	0.515964	0.00296803	0.742519	4.18649e-12
LOC101736120	zinc finger protein 14	2.31573	0.00012515	-0.63549	1.79674e-12	-0.264477	0.0762739	-1.30457	7.56156e-09	-0.264477	0.0762739
LOC101736121	X-ray repair cross-complementing protein 6	1.94116	1.58943e-23	-0.674436	3.08152e-22	0.813514	2.48157e-18	-1.6682	3.08032e-19	0.813514	2.48157e-18
LOC101736122	uncharacterized LOC101736122	-2.50892	0.00076108	0.759405	0.566558	0.308904	0.74978	-2.65093	0.169382	0.308904	0.74978
LOC101736123	glucose dehydrogenase [FAD, quinone]	7.30328	1.99474e-14	-0.212206	0.136136	1.74342	4.47486e-20	0.719702	0	1.74342	4.47486e-20
LOC101736124	uncharacterized LOC101736124	0.636569	0.461574	-3.92339	5.33763e-37	1.57715	1.79511e-05	8.00744	2.6781e-13	1.57715	1.79511e-05
LOC101736126	TBC1 domain family member 9	-0.568955	0.00288954	0.219965	0.00653508	-0.164463	0.0798665	1.14573	1.00837e-14	-0.164463	0.0798665
LOC101736129	CBP80/20-dependent translation initiation factor	0.331484	0.430413	-0.0295033	0.749794	0.567919	5.02187e-05	2.42861	9.67671e-21	0.567919	5.02187e-05
LOC101736130	homeobox protein B-H1	3.28965	0.0279563	1.05688	0.0992708	-0.503747	0.470278	-1.33347	0.265375	-0.503747	0.470278
LOC101736131	E3 SUMO-protein ligase NSE2	1.48605	5.38949e-08	0.163761	0.127089	0.627009	1.42838e-08	-1.44112	1.17643e-09	0.627009	1.42838e-08
LOC101736133	uncharacterized LOC101736133	6.19384	6.51619e-15	0.236725	0.0010463	0.487163	1.2852e-06	-10.6298	1.93797e-57	0.487163	1.2852e-06
LOC101736134	enhancer of mRNA-decapping protein 3	0.0834354	0.778069	-0.169766	0.255044	0.392255	0.0129178	0.276068	0.0891821	0.392255	0.0129178
LOC101736135	nuclear protein localization protein 4 homolog	0.251595	0.113561	-0.470652	2.59112e-11	0.136714	0.128135	-0.353065	7.53181e-06	0.136714	0.128135
LOC101736137	U5 small nuclear ribonucleoprotein 200 kDa helicase	-0.049178	0.792678	-0.202299	0.00226276	-0.159125	0.132237	0.495256	0.0011907	-0.159125	0.132237
LOC101736138	uncharacterized LOC101736138	0.828946	0.577354	-3.04506	1.45538e-18	-1.15618	0.0879934	-1.50136	0.0386479	-1.15618	0.0879934
LOC101736139	pH-sensitive chloride channel 2	-1.70181	0.00372397	2.71921	5.2642e-62	-0.936147	3.57276e-11	0.193074	0.674274	-0.936147	3.57276e-11
LOC101736140	perilipin-4	-2.56594	2.83659e-08	-0.407051	0.00056732	0.714249	0.00023814	3.12615	3.60672e-34	0.714249	0.00023814
LOC101736142	uncharacterized LOC101736142	1.77841	9.76539e-07	-1.1821	1.88096e-54	1.37513	2.84335e-20	0.719876	0.00557724	1.37513	2.84335e-20
LOC101736143	uncharacterized LOC101736143	-1.48564	8.32864e-08	-0.428566	4.74669e-06	-0.233171	0.0935206	0.681242	0.0395379	-0.233171	0.0935206
LOC101736144	uncharacterized protein DDB_G0286591	0.20024	0.652413	-0.575001	1.22418e-19	0.623679	0.00370502	-0.819826	1.25836e-09	0.623679	0.00370502
LOC101736145	uncharacterized LOC101736145	-1.15849	0.00014183	0.484643	4.5438e-15	-0.137511	0.0363006	-0.253843	0.00928747	-0.137511	0.0363006
LOC101736146	choline transporter-like 2	-1.2062	1.29769e-09	1.22312	2.78748e-26	-1.18845	1.8291e-16	2.44926	3.14772e-11	-1.18845	1.8291e-16
LOC101736147	myotubularin-related protein 2	0.472819	0.00364347	0.466128	1.11851e-10	-0.726648	5.04625e-22	-0.205917	0.0136935	-0.726648	5.04625e-22
LOC101736148	nose resistant to fluoxetine protein 6	-0.645517	0.666019	3.55769	1.41921e-21	-6.51496	2.4851e-33	-2.88835	1.16655e-08	-6.51496	2.4851e-33
LOC101736149	mesoderm induction early response protein 1	1.74421	4.75212e-11	-0.340647	1.06435e-10	0.723736	4.85292e-09	-0.631656	7.52255e-21	0.723736	4.85292e-09
LOC101736150	uncharacterized LOC101736150	5.21737	5.11232e-07	1.58751	8.39643e-05	2.03463	1.34478e-06	5.51961	1.56189e-12	2.03463	1.34478e-06
LOC101736151	peptide transporter family 1	-6.24783	4.35103e-11	-1.31337	2.0427e-10	0.0835523	0.818169	5.18359	1.06398e-69	0.0835523	0.818169
LOC101736152	uncharacterized LOC101736152	4.49036	6.9302e-08	1.22994	2.79377e-11	-1.09599	1.4583e-07	-8.89796	7.20323e-17	-1.09599	1.4583e-07
LOC101736153	uncharacterized protein C1orf198 homolog	0.819707	0.0001093	0.0832794	0.432471	-0.341597	0.00583843	0.462406	0.052907	-0.341597	0.00583843
LOC101736154	uncharacterized LOC101736154	1.97069	2.93263e-18	0.0641545	0.348816	-0.103422	0.580996	-0.819563	3.19155e-17	-0.103422	0.580996
LOC101736155	palmitoyltransferase ZDHHC2	0.770324	0.0732266	-1.06231	1.17701e-70	0.420969	0.020219	-0.163246	0.369515	0.420969	0.020219
LOC101736156	uncharacterized LOC101736156	-2.58273	0.00054855	-2.67883	9.27589e-13	-2.62259	5.4853e-12	-1.70218	1.45849e-06	-2.62259	5.4853e-12
LOC101736158	uncharacterized LOC101736158	-1.6191	4.69958e-06	-0.649093	7.42922e-19	-0.580813	5.52998e-07	-0.405474	0.0410196	-0.580813	5.52998e-07
LOC101736160	prominin-1	-0.71518	0.422718	-0.336979	0.700716	-0.30052	0.704244	2.36052	0.0140287	-0.30052	0.704244
LOC101736161	succinate dehydrogenase assembly factor 3, mitochondrial	0.628085	0.253731	-1.06119	2.44146e-24	1.49011	1.27801e-09	-1.68069	8.67477e-18	1.49011	1.27801e-09
LOC101736163	histone-lysine N-methyltransferase, H3 lysine-79 specific	0.796472	0.106858	-1.72568	9.38268e-87	0.166513	0.323522	-1.02422	0.0154808	0.166513	0.323522
LOC101736166	large ribosomal subunit protein bL21m	-0.322247	0.458945	0.138625	0.360863	0.438354	0.00232541	1.00602	1.38236e-23	0.438354	0.00232541
LOC101736167	uncharacterized LOC101736167	0.30714	0.699105	-0.108998	0.843671	0.268168	0.494078	3.3984	1.7582e-18	0.268168	0.494078
LOC101736168	uncharacterized LOC101736168	3.08841	0.0121244	0.78608	8.121e-10	-3.16202	3.5558e-10	-1.96181	0.00074247	-3.16202	3.5558e-10
LOC101736169	uncharacterized LOC101736169	-0.228784	0.579392	0.14163	0.166515	0.283258	0.0777126	-0.552151	0.0215899	0.283258	0.0777126
LOC101736170	UPF0587 protein GA18326	0.45341	0.0587109	0.701772	2.3411e-09	0.836836	1.15037e-08	-0.779204	0.00716439	0.836836	1.15037e-08
LOC101736171	adenosine 5'-monophosphoramidase HINT3	0.0910586	0.680497	-0.279183	0.00105983	0.115406	0.496709	-1.56187	3.47649e-24	0.115406	0.496709
LOC101736172	ceramide-1-phosphate transfer protein	-6.06191	4.17874e-56	-0.564801	9.06875e-11	-1.17678	5.89145e-42	0.667864	8.35872e-06	-1.17678	5.89145e-42
LOC101736173	netrin receptor UNC5C	2.07921	0.104221	-1.25898	0.0968021	0.801949	0.243349	1.47656	0.250451	0.801949	0.243349
LOC101736174	mediator of RNA polymerase II transcription subunit 12	-0.679439	0.0141891	0.298986	3.97753e-05	-0.0065989	0.969291	0.540631	2.20717e-11	-0.0065989	0.969291
LOC101736175	atrial natriuretic peptide-converting enzyme	3.39732	5.09923e-13	2.59495	1.14165e-121	-1.33392	2.60343e-07	1.00201	0.0145979	-1.33392	2.60343e-07
LOC101736177	U4/U6 small nuclear ribonucleoprotein Prp4	-0.0199865	0.966524	-0.434086	0.00080803	0.498406	1.88754e-05	0.623992	0.0152036	0.498406	1.88754e-05
LOC101736178	zwei Ig domain protein zig-8	-1.23623	0.398857	1.36518	0.069655	-3.32668	8.04402e-06	3.70909	7.79184e-23	-3.32668	8.04402e-06
LOC101736179	E3 ubiquitin-protein ligase TRIM9	0.868018	0.0115115	0.243239	0.00182914	0.0182161	0.931482	-0.161048	0.476886	0.0182161	0.931482
LOC101736180	NGFI-A-binding protein homolog	0.983668	0.189152	-3.85252	1.27519e-08	3.4442	4.9109e-08	6.32781	7.45335e-18	3.4442	4.9109e-08
LOC101736181	nibrin	-0.401428	0.103079	0.0349439	0.7657	-0.220106	0.214117	-0.42902	0.00433436	-0.220106	0.214117
LOC101736182	zinc finger protein 431	-0.731318	2.14361e-05	-0.155152	0.425384	0.289839	0.0600846	-0.564527	0.00401882	0.289839	0.0600846
LOC101736183	uncharacterized LOC101736183	-0.86868	2.27627e-06	-0.704207	5.87733e-11	0.584642	0.0003429	2.25895	2.90327e-42	0.584642	0.0003429
LOC101736187	tyrosine-protein phosphatase 10D	-2.83836	4.20797e-08	0.428584	6.20733e-07	-0.496536	0.00053837	1.34787	6.34521e-16	-0.496536	0.00053837
LOC101736188	uncharacterized LOC101736188	2.39813	7.34015e-09	0.3107	0.00012363	-0.0531149	0.788508	-1.21611	2.88421e-21	-0.0531149	0.788508
LOC101736189	uncharacterized LOC101736189	-2.48801	1.78006e-18	0.132313	0.104434	-0.297826	0.207482	1.03172	1.06527e-25	-0.297826	0.207482
LOC101736190	rhomboid-related protein 2	0.847432	0.00102832	-1.21531	2.05569e-32	-0.498417	0.00017066	0.313331	0.121463	-0.498417	0.00017066
LOC101736191	luciferin 4-monooxygenase	2.14313	0.147738	1.19873	0.460371	0.344548	0.742033	-3.58632	0.110105	0.344548	0.742033
LOC101736193	galectin-9C	-2.19701	1.38663e-06	0.786488	3.97301e-18	-1.06901	5.0258e-05	0.585155	0.0115846	-1.06901	5.0258e-05
LOC101736195	palmitoyltransferase ZDHHC3	1.29922	4.33261e-07	-0.798335	2.31344e-16	0.946695	1.40987e-09	0.562526	5.40771e-05	0.946695	1.40987e-09
LOC101736196	uncharacterized LOC101736196	-1.01424	0.0783791	-0.638245	7.26828e-10	-0.847121	1.75574e-12	1.05583	7.3069e-16	-0.847121	1.75574e-12
LOC101736197	tumor protein D54	-0.252261	0.207676	-0.22749	5.90452e-05	0.416063	2.69264e-07	0.792701	4.47234e-14	0.416063	2.69264e-07
LOC101736198	leucine--tRNA ligase, mitochondrial	1.22751	0.00520349	-0.768074	2.9568e-26	-0.265883	0.021229	-0.312211	0.0260883	-0.265883	0.021229
LOC101736199	solute carrier family 2, facilitated glucose transporter member 1	-0.557881	0.341495	-0.0373565	0.786206	0.657143	2.73025e-09	0.530058	2.25294e-05	0.657143	2.73025e-09
LOC101736201	uncharacterized LOC101736201	1.13681	0.0329984	0.389651	4.16482e-10	-0.26081	0.0598668	-0.0496287	0.859542	-0.26081	0.0598668
LOC101736202	meso-2,3-butanediol dehydrogenase	-3.36179	2.75841e-20	-0.247355	0.109408	-0.789791	0.00271221	0.619465	0.0207594	-0.789791	0.00271221
LOC101736203	piercer of microtubule wall 1 protein	6.81465	8.28526e-09	0.337637	1.02421e-07	0.120952	0.513625	-8.06618	1.19525e-142	0.120952	0.513625
LOC101736204	conserved oligomeric Golgi complex subunit 8	-0.0204247	0.962003	-0.144813	0.0985594	0.539125	2.18077e-09	-0.612217	9.38969e-08	0.539125	2.18077e-09
LOC101736205	cytochrome c oxidase assembly protein COX18, mitochondrial	0.243043	0.540572	-0.395681	0.00082025	0.0284607	0.888559	-0.521835	0.0941291	0.0284607	0.888559
LOC101736207	uncharacterized LOC101736207	-1.87167	0.163262	-0.742282	3.9239e-06	-2.77207	2.26071e-13	-0.744903	0.398521	-2.77207	2.26071e-13
LOC101736209	caskin-2	-1.91255	3.42857e-09	0.413157	2.5764e-05	-1.09742	1.30779e-10	1.38857	3.3012e-46	-1.09742	1.30779e-10
LOC101736210	U3 small nucleolar ribonucleoprotein protein IMP4	2.73976	3.42758e-07	-0.847777	1.22302e-47	0.843879	1.07112e-18	-1.59753	2.07738e-08	0.843879	1.07112e-18
LOC101736211	uncharacterized LOC101736211	2.38508	1.22367e-09	0.108746	0.822173	1.93557	1.15278e-20	-3.42823	6.66846e-07	1.93557	1.15278e-20
LOC101736212	homeotic protein distal-less	-0.688627	0.576383	-1.51655	0.0879029	0.45492	0.579796	6.89069	8.12285e-24	0.45492	0.579796
LOC101736214	uncharacterized LOC101736214	-2.58393	6.73791e-07	0.327516	4.3905e-05	-0.688216	4.29386e-09	2.70529	1.22397e-63	-0.688216	4.29386e-09
LOC101736218	uncharacterized LOC101736218	0.877519	0.00811371	-0.0864986	0.199663	0.0314664	0.867828	-0.335781	0.035722	0.0314664	0.867828
LOC101736219	C-terminal-binding protein	-1.78367	1.32981e-08	0.229869	1.96908e-05	-0.855043	1.99759e-16	0.650111	2.09605e-05	-0.855043	1.99759e-16
LOC101736222	molybdopterin synthase catalytic subunit	-0.721641	0.023947	-0.0260312	0.812782	-0.514897	0.0130324	-0.484037	0.145309	-0.514897	0.0130324
LOC101736224	ribosome-binding protein 1	-2.10508	4.69485e-29	0.228096	0.00079343	-0.651879	2.48272e-07	1.45341	9.78182e-43	-0.651879	2.48272e-07
LOC101736226	flavin reductase (NADPH)	-1.39068	1.0346e-09	-0.658375	2.56504e-19	0.0754016	0.739166	0.878547	4.43184e-05	0.0754016	0.739166
LOC101736228	LYR motif-containing protein 4	-1.21495	0.0127242	-0.423535	0.00553862	-0.312515	0.105517	-0.416316	0.276288	-0.312515	0.105517
LOC101736230	uncharacterized LOC101736230	-0.942152	1.4571e-05	-0.0042127	0.972077	0.20152	0.153005	1.15868	1.05618e-12	0.20152	0.153005
LOC101736231	uncharacterized LOC101736231	-1.94358	0.0618361	-0.661951	0.0200126	-1.03616	0.00130137	-1.16696	0.0756153	-1.03616	0.00130137
LOC101736232	splicing factor 3B subunit 5	-1.07568	0.156277	-1.08767	1.98547e-30	-0.2263	0.228793	0.249712	0.603037	-0.2263	0.228793
LOC101736233	transmembrane protein 164	0.147841	0.490574	-0.216133	0.00445175	0.417283	3.57273e-09	0.00011604	0.999131	0.417283	3.57273e-09
LOC101736234	ATP-binding cassette sub-family C member 4	0.384639	0.64036	-0.800079	1.35178e-37	0.76385	2.05397e-07	-0.0577219	0.744749	0.76385	2.05397e-07
LOC101736235	uncharacterized LOC101736235	1.34309	4.83361e-06	-0.146701	0.102799	0.11357	0.518797	-0.577007	5.45192e-06	0.11357	0.518797
LOC101736236	transmembrane protein 185B	-0.0468689	0.89278	-1.04479	1.94956e-43	0.43653	0.0128473	-0.0602704	0.700651	0.43653	0.0128473
LOC101736237	adenylate kinase isoenzyme 1	6.43505	3.23405e-07	-0.239754	0.00012898	-0.598387	5.275e-07	-7.45453	1.49956e-27	-0.598387	5.275e-07
LOC101736238	uncharacterized LOC101736238	0.671195	0.0134571	0.0433149	0.77059	0.433739	0.00012069	1.05399	4.02558e-05	0.433739	0.00012069
LOC101736239	uncharacterized LOC101736239	9.02938	2.61301e-20	-1.24999	3.58801e-20	2.2963	2.32672e-27	-6.12877	7.68194e-30	2.2963	2.32672e-27
LOC101736240	protein immune deficiency	0.879335	0.00021684	-0.801618	3.19595e-21	0.297876	0.0711162	-0.47182	0.00012368	0.297876	0.0711162
LOC101736241	uncharacterized LOC101736241	-0.58847	0.537814	0.929035	3.09243e-08	-3.00481	1.37864e-44	3.20393	4.42147e-48	-3.00481	1.37864e-44
LOC101736242	alpha-methylacyl-CoA racemase	-0.106068	0.634364	-0.249294	0.0136763	0.418769	8.04131e-06	-0.77228	1.19916e-06	0.418769	8.04131e-06
LOC101736244	cell division cycle protein 27 homolog	1.13754	0.00012153	-0.12253	0.0453947	0.489259	1.02326e-05	-0.711591	4.06786e-12	0.489259	1.02326e-05
LOC101736245	circadian clock-controlled protein daywake	0.14698	0.930476	-2.56969	0.0191458	3.60627	0.00022055	6.206	0.0280964	3.60627	0.00022055
LOC101736246	ADP-ribosylation factor-like protein 4C	-0.408755	0.285707	0.393975	0.00026422	-0.818287	0.00031699	1.58473	1.57675e-13	-0.818287	0.00031699
LOC101736247	zinc finger protein Xfin	6.55589	8.65859e-10	0.350993	1.27052e-06	0.120945	0.525593	-7.41067	8.84796e-137	0.120945	0.525593
LOC101736248	protein twisted gastrulation	0.415456	0.379367	0.253785	0.00098046	-0.16831	0.403228	0.275902	0.295705	-0.16831	0.403228
LOC101736249	GPN-loop GTPase 1	0.859613	0.0254938	0.310353	0.00017869	-0.0488986	0.626783	-0.985823	1.08114e-11	-0.0488986	0.626783
LOC101736252	structural maintenance of chromosomes protein 3	1.50326	6.67862e-18	-0.256793	7.12587e-05	0.620869	1.71204e-13	-0.604162	0.00562996	0.620869	1.71204e-13
LOC101736253	complex I intermediate-associated protein 30, mitochondrial	0.4933	0.356283	0.247437	0.0984283	0.335074	0.0947254	1.10015	4.23278e-09	0.335074	0.0947254
LOC101736254	solute carrier family 25 member 44	0.452885	0.105059	-0.0436831	0.6643	0.856689	2.82136e-22	-0.230546	0.270101	0.856689	2.82136e-22
LOC101736255	uncharacterized LOC101736255	0.60757	0.517444	-2.05112	0.00202368	1.42895	0.02398	6.12384	1.08831e-27	1.42895	0.02398
LOC101736256	TM2 domain-containing protein almondex	-0.259615	0.181211	-0.442549	7.48187e-09	-0.332009	0.0028115	-0.772755	4.21854e-17	-0.332009	0.0028115
LOC101736258	microprocessor complex subunit DGCR8	0.952072	0.0111321	-0.896679	1.00141e-23	0.08181	0.755517	-0.799708	2.10426e-06	0.08181	0.755517
LOC101736259	BUD13 homolog	0.581593	0.0136176	0.753532	3.89586e-21	-0.0998877	0.550646	-0.900895	1.08477e-15	-0.0998877	0.550646
LOC101736261	uncharacterized LOC101736261	5.61198	8.95822e-08	3.78944	4.36268e-37	-0.771597	0.00559735	0.193088	0.166927	-0.771597	0.00559735
LOC101736262	centrosomal protein of 290 kDa	5.24555	4.21846e-09	0.531325	5.04247e-15	-0.143376	0.449437	-6.56417	4.30328e-44	-0.143376	0.449437
LOC101736263	GTPase-GDP dissociation stimulator vimar	-0.08404	0.822458	-1.36286	9.54324e-116	-0.111184	0.403342	-1.21512	2.01063e-24	-0.111184	0.403342
LOC101736264	calpain-7	0.653612	0.0157913	-0.32978	3.78743e-06	-0.173856	0.274759	-0.701125	3.0439e-06	-0.173856	0.274759
LOC101736267	WD repeat domain phosphoinositide-interacting protein 2	-3.65507	2.68867e-23	0.547465	5.27007e-18	-0.744845	3.76024e-16	-0.107488	0.706112	-0.744845	3.76024e-16
LOC101736268	dihydrolipoyllysine-residue succinyltransferase component of 2-oxoglutarate dehydrogenase complex, mitochondrial	-2.21532	1.26641e-08	1.10319	7.12985e-60	-3.54338	4.9296e-42	-0.0393376	0.87782	-3.54338	4.9296e-42
LOC101736269	synaptic vesicle glycoprotein 2C	-2.50432	4.79294e-10	0.562762	0.0019641	0.00949132	0.969893	2.13491	6.06922e-06	0.00949132	0.969893
LOC101736271	zinc finger protein 1 homolog	0.17205	0.676139	-1.18407	6.37403e-39	-1.04913	2.02179e-11	-1.14324	6.20029e-10	-1.04913	2.02179e-11
LOC101736272	kinesin-like protein KIF19	2.99732	1.48152e-12	0.872949	3.7476e-11	0.624534	0.00202465	-1.67986	2.14936e-05	0.624534	0.00202465
LOC101736273	uncharacterized LOC101736273	6.75967	9.57668e-07	0.612428	2.32969e-23	-0.270451	0.052794	-8.47343	7.29138e-48	-0.270451	0.052794
LOC101736274	calnexin	1.46153	3.07017e-09	-0.176802	0.00158025	0.588322	7.82213e-05	-0.283572	2.88591e-05	0.588322	7.82213e-05
LOC101736275	cAMP-dependent protein kinase catalytic subunit alpha	7.51558	2.03761e-25	-2.30529	7.10019e-59	2.512	4.71326e-41	-5.63774	6.36647e-24	2.512	4.71326e-41
LOC101736276	uncharacterized LOC101736276	0.774855	0.238857	-1.49199	7.07963e-14	0.621887	0.0582604	-1.83589	3.42331e-08	0.621887	0.0582604
LOC101736278	uncharacterized LOC101736278	-2.20689	0.0747636	0.89197	0.0736819	-0.71719	0.0411745	2.87278	0.0044501	-0.71719	0.0411745
LOC101736279	organic solute transporter alpha-like protein	-1.53238	0.0805134	1.10502	0.050915	-1.60147	0.00275681	5.82741	5.86848e-34	-1.60147	0.00275681
LOC101736280	mitochondrial chaperone BCS1	0.941476	9.47773e-05	-0.254933	0.00181621	0.46975	0.00015535	0.545388	0.00358665	0.46975	0.00015535
LOC101736281	mediator of RNA polymerase II transcription subunit 18	2.43951	5.62425e-16	0.0575124	0.495497	0.333723	0.00055665	-2.86799	2.18382e-90	0.333723	0.00055665
LOC101736284	alpha-tocopherol transfer protein-like	3.7881	0.00601994	-1.87521	0.448866	4.69217	0.00018811	7.06821	1.44483e-10	4.69217	0.00018811
LOC101736285	KIF-binding protein	2.5011	6.92798e-20	0.116281	0.150817	0.227065	0.00960081	-1.86995	6.83998e-47	0.227065	0.00960081
LOC101736287	tissue factor pathway inhibitor	4.23421	0.00121693	0.543719	0.720607	2.42038	0.00141159	8.44306	1.18792e-11	2.42038	0.00141159
LOC101736289	enhancer of rudimentary homolog	-0.460322	0.311212	-0.26717	0.0083904	0.530378	0.00010613	0.284227	0.353468	0.530378	0.00010613
LOC101736290	probable ATP-dependent RNA helicase DDX10	-0.232972	0.533741	-0.755972	9.44552e-18	0.378083	0.00102199	0.318959	0.231722	0.378083	0.00102199
LOC101736292	uncharacterized LOC101736292	-3.68478	0.00227835	-4.21188	1.05351e-07	-2.73201	0.00337358	1.4111	0.170801	-2.73201	0.00337358
LOC101736293	uncharacterized LOC101736293	-2.5092	0.135931	1.01346	0.127089	-1.15612	0.0653469	0.732318	0.565165	-1.15612	0.0653469
LOC101736295	pancreatic triacylglycerol lipase	-5.7412	6.79542e-07	0.182391	0.92704	-0.749689	0.571522	3.93304	0	-0.749689	0.571522
LOC101736296	uncharacterized LOC101736296	1.40939	0.231204	-2.96239	0.0223251	3.04888	0.0043893	6.64242	1.14023e-06	3.04888	0.0043893
LOC101736297	uncharacterized LOC101736297	2.95561	7.35528e-23	-0.0182732	0.771835	-0.0474519	0.527418	-3.72696	0	-0.0474519	0.527418
LOC101736299	protein NYNRIN	2.69643	1.8489e-09	-0.361899	1.49696e-11	-0.0202969	0.913754	-2.7972	2.10089e-48	-0.0202969	0.913754
LOC101736300	saccharopine dehydrogenase-like oxidoreductase	-1.90486	1.35061e-05	-0.291966	0.277102	1.99909	2.99668e-23	0.708091	0.0202009	1.99909	2.99668e-23
LOC101736301	E3 ubiquitin-protein ligase SIAH1A	0.448352	0.142395	0.0675064	0.395335	-0.181794	0.137501	-0.466455	0.00493216	-0.181794	0.137501
LOC101736302	uncharacterized LOC101736302	-3.48585	1.06885e-08	-0.294587	0.806608	5.96448	1.24029e-26	4.91862	5.91373e-09	5.96448	1.24029e-26
LOC101736303	zinc finger protein 33A	-0.235357	0.295996	0.455549	1.55566e-12	0.11675	0.0997555	-1.01252	3.87283e-25	0.11675	0.0997555
LOC101736304	uncharacterized LOC101736304	7.21582	6.96237e-07	0.344589	3.1455e-07	0.50406	2.91308e-05	-7.65911	2.00643e-17	0.50406	2.91308e-05
LOC101736306	nuclear pore glycoprotein p62	1.75676	4.7785e-46	-0.143846	0.0499411	0.30694	0.00055851	-0.760843	0.00012618	0.30694	0.00055851
LOC101736307	uncharacterized LOC101736307	0.788376	0.108745	-0.0650537	0.622893	-4.3642	4.47144e-139	-7.23819	1.3512e-57	-4.3642	4.47144e-139
LOC101736308	uncharacterized LOC101736308	6.49826	5.33126e-11	-2.33558	2.15619e-69	1.44143	6.72463e-13	-4.98895	4.51933e-10	1.44143	6.72463e-13
LOC101736309	EEF1A lysine methyltransferase 2	-1.45878	4.84338e-08	-0.476828	7.65768e-05	0.255168	0.0704076	0.203616	0.263441	0.255168	0.0704076
LOC101736310	uncharacterized LOC101736310	7.49653	1.16044e-18	-1.31835	1.06451e-60	2.93508	1.47454e-79	-6.80698	4.09646e-22	2.93508	1.47454e-79
LOC101736311	E3 ubiquitin-protein ligase TRIP12	1.24218	6.91913e-07	0.717342	4.74697e-30	-0.43666	0.00022372	-0.874123	7.96608e-09	-0.43666	0.00022372
LOC101736312	uncharacterized LOC101736312	2.40914	3.06073e-12	-0.817064	3.22742e-05	1.71257	1.40994e-32	2.97668	6.01139e-11	1.71257	1.40994e-32
LOC101736314	cytochrome P450 6B1	3.1796	0.00023015	1.321	4.4498e-06	2.16378	5.23546e-16	2.62097	1.22903e-05	2.16378	5.23546e-16
LOC101736315	uncharacterized LOC101736315	0.451425	0.104086	-0.354615	2.07107e-12	0.474717	2.3357e-11	0.112003	0.638361	0.474717	2.3357e-11
LOC101736316	uncharacterized LOC101736316	6.1212	3.50711e-06	1.12858	6.6731e-116	-1.72395	2.55748e-69	-8.27343	2.54377e-23	-1.72395	2.55748e-69
LOC101736317	poly(U)-binding-splicing factor half pint	0.487202	0.16538	-0.356529	0.0187918	1.0724	1.64801e-13	1.13326	5.48149e-08	1.0724	1.64801e-13
LOC101736319	Golgi to ER traffic protein 4 homolog	1.00478	3.13338e-05	0.149147	0.00570791	0.456648	5.76545e-08	-2.11043	1.2005e-91	0.456648	5.76545e-08
LOC101736320	protein Smaug	-0.914652	4.98736e-06	0.307016	0.00012467	-0.234439	0.0929043	-0.440094	0.00035425	-0.234439	0.0929043
LOC101736321	codanin-1	0.990449	0.00037446	0.170888	0.00702209	0.464895	0.00145654	0.0201724	0.868598	0.464895	0.00145654
LOC101736322	dynein light chain roadblock-type 1	0.640824	0	0.911209	3.33005e-77	-7.4436	3.0907e-11	-8.14038	6.42662e-29	-7.4436	3.0907e-11
LOC101736324	transient receptor potential-gamma protein	0.0778847	0.917565	0.734813	0.0270311	-0.469581	0.109839	5.03036	1.40454e-41	-0.469581	0.109839
LOC101736325	nucleolar complex protein 4 homolog B	-0.101574	0.795509	0.469534	7.24531e-08	-0.298873	0.0444315	-0.372618	0.0139877	-0.298873	0.0444315
LOC101736326	serine/threonine-protein kinase Tao	0.787469	0.00020491	0.417641	1.31797e-12	0.0386051	0.840495	0.123907	0.502087	0.0386051	0.840495
LOC101736327	trichohyalin	7.2266	2.01611e-10	0.454306	0.00027097	1.37532	8.59265e-15	-6.81179	2.24102e-23	1.37532	8.59265e-15
LOC101736328	uncharacterized LOC101736328	2.97867	0.0231838	-1.74363	0.139119	2.29976	0.00908087	0.69475	0.611552	2.29976	0.00908087
LOC101736329	uncharacterized LOC101736329	-3.85505	0.00017578	-0.283505	0.888704	1.55359	0.11075	3.70836	0.00012605	1.55359	0.11075
LOC101736330	uncharacterized LOC101736330	-2.75604	0.00035466	0.764231	0.00668371	-3.33526	1.60531e-21	2.73081	9.88035e-09	-3.33526	1.60531e-21
LOC101736332	non-structural maintenance of chromosomes element 1 homolog	2.13286	1.26072e-10	-0.708369	9.10702e-14	1.02632	5.63084e-08	-2.0118	8.06703e-19	1.02632	5.63084e-08
LOC101736333	uncharacterized LOC101736333	-0.33035	0.846564	-2.51463	0.107553	0.737149	0.634515	-0.721523	0	0.737149	0.634515
LOC101736335	tissue inhibitor of metalloproteinase	0.215158	0.816586	1.32753	2.83869e-46	-1.4599	0.0004788	0.123824	0.55401	-1.4599	0.0004788
LOC101736337	26S proteasome non-ATPase regulatory subunit 2	-0.610281	0.00229813	-0.345456	2.631e-08	0.135125	0.129212	0.690662	1.75407e-10	0.135125	0.129212
LOC101736338	armadillo repeat-containing protein 5	1.65889	1.38211e-07	1.02081	1.48441e-50	-0.16337	0.22663	-2.02589	3.31555e-88	-0.16337	0.22663
LOC101736339	histone-lysine N-methyltransferase, H3 lysine-79 specific	0.133732	0.567074	0.211427	0.00019332	-0.0675567	0.657559	0.371004	0.00016801	-0.0675567	0.657559
LOC101736340	uncharacterized LOC101736340	6.26096	1.38983e-10	-0.989432	0.00029504	1.86794	1.69357e-15	-4.53988	6.89323e-11	1.86794	1.69357e-15
LOC101736341	NADPH-dependent diflavin oxidoreductase 1	0.898925	0.00572975	-0.677267	2.06345e-10	-0.466846	0.0325093	-0.769824	0.00101588	-0.466846	0.0325093
LOC101736342	MICOS complex subunit MIC27	6.53046	6.59066e-05	1.35221	3.29976e-114	-1.11862	5.86469e-14	-9.65221	1.76023e-43	-1.11862	5.86469e-14
LOC101736343	alpha-(1,3)-fucosyltransferase 7	-5.12384	0.00166503	1.77331	2.50801e-41	-10.7763	3.96614e-58	-6.49545	1.2947e-06	-10.7763	3.96614e-58
LOC101736345	esterase FE4	-3.30167	1.7694e-06	1.59204	0.563856	0.800198	0.582839	0.374655	0.876988	0.800198	0.582839
LOC101736349	BTB/POZ domain-containing protein 9	-0.745383	0.142414	-0.44138	2.87475e-07	-0.361543	0.00793654	0.733959	4.83674e-06	-0.361543	0.00793654
LOC101736352	nuclear envelope integral membrane protein	0.428014	0.302877	0.262942	0.00031591	0.0490126	0.725225	0.098853	0.269724	0.0490126	0.725225
LOC101736353	uncharacterized LOC101736353	3.63352	1.80254e-15	-0.881454	2.84284e-05	2.39531	7.02239e-34	5.28936	1.57982e-34	2.39531	7.02239e-34
LOC101736354	formin-like protein	1.69083	3.51909e-06	0.519394	1.08106e-13	-0.934215	7.07817e-24	-1.01439	7.76583e-13	-0.934215	7.07817e-24
LOC101736355	putative serine protease K12H4.7	3.47527	0.0087412	1.3509	0.199503	0.663966	0.34641	3.28883	0.00025967	0.663966	0.34641
LOC101736356	dystrobrevin beta	1.29143	6.92827e-05	-0.445047	2.31658e-11	0.834997	3.85315e-05	-0.144699	0.648083	0.834997	3.85315e-05
LOC101736358	uncharacterized LOC101736358	7.51629	4.67407e-09	0.0793482	0.309563	0.981034	8.01001e-28	-8.30652	5.13185e-63	0.981034	8.01001e-28
LOC101736359	large ribosomal subunit protein uL1	1.39191	0.00255041	1.12168	5.41092e-30	0.105733	0.430766	-0.25953	0.317012	0.105733	0.430766
LOC101736360	transcription factor HES-4-B	3.58438	0.00111239	1.82755	0.0770041	1.7379	0.0108808	-2.75597	0.0483547	1.7379	0.0108808
LOC101736361	uncharacterized LOC101736361	7.37842	2.40334e-07	-0.60241	1.29365e-23	1.3987	1.12939e-116	-6.58028	5.91791e-50	1.3987	1.12939e-116
LOC101736362	trypsin	-6.17174	0.0378576	3.28463	3.46536e-07	-13.0842	2.35787e-22	0.788927	0.272787	-13.0842	2.35787e-22
LOC101736363	putative divalent cation/proton antiporter TMEM165	-2.0023	1.99096e-14	0.112127	0.287017	-1.51829	9.77079e-44	0.27262	0.0998812	-1.51829	9.77079e-44
LOC101736365	facilitated trehalose transporter Tret1	-5.58309	5.63026e-09	1.59672	2.15107e-06	0.541643	0.0248679	3.93733	7.57655e-45	0.541643	0.0248679
LOC101736366	ribonuclease 3	1.01565	2.44976e-09	0.276366	0.0002051	0.092042	0.286669	0.153302	0.51229	0.092042	0.286669
LOC101736367	adenylate kinase isoenzyme 1	4.83993	3.45752e-06	1.12935	2.53293e-53	-2.17418	7.00381e-88	-7.08984	4.52134e-78	-2.17418	7.00381e-88
LOC101736368	retinaldehyde-binding protein 1	0.785917	0.398584	-0.454879	0.123602	-0.765146	0.0180214	1.63151	6.47936e-09	-0.765146	0.0180214
LOC101736369	uncharacterized LOC101736369	1.46411	0.0254902	-0.760219	0.555062	3.21915	5.66891e-09	7.44527	1.03947e-48	3.21915	5.66891e-09
LOC101736370	gem-associated protein 2	1.39317	0.0391923	-0.788188	6.91601e-25	-0.0920499	0.498949	-2.95043	6.76621e-87	-0.0920499	0.498949
LOC101736371	trypsin-1	5.33594	2.62522e-08	-0.810696	2.49235e-34	-1.429	3.96425e-12	-4.08942	0.00021038	-1.429	3.96425e-12
LOC101736372	cytosolic carboxypeptidase-like protein 5	3.35795	5.78234e-76	0.882193	1.65031e-45	-0.769718	3.00713e-21	-3.47143	8.65408e-53	-0.769718	3.00713e-21
LOC101736373	mpv17-like protein 2	2.51987	1.18697e-06	-0.292547	0.00040378	0.915542	1.82682e-20	-3.15882	2.27043e-49	0.915542	1.82682e-20
LOC101736374	dipeptidase 1	1.071	0.47261	-0.566987	0.0113707	2.57598	1.0682e-57	1.31549	2.84643e-07	2.57598	1.0682e-57
LOC101736376	protein takeout	-1.24216	0.258236	-2.36943	0.270531	3.38784	0.0318816	2.57848	0.217156	3.38784	0.0318816
LOC101736377	serine/threonine-protein kinase PRP4 homolog	1.81974	1.93622e-16	0.203306	0.00026782	0.130762	0.100125	-1.20196	3.4409e-44	0.130762	0.100125
LOC101736378	testis-expressed protein 47	5.37195	1.67856e-14	0.537331	1.17974e-19	-1.22011	3.02182e-16	-7.46441	1.29159e-195	-1.22011	3.02182e-16
LOC101736379	myrosinase 1	1.91026	0.0250299	-0.307493	0.288493	0.901393	0.00069837	2.9699	1.41131e-21	0.901393	0.00069837
LOC101736380	uncharacterized LOC101736380	-1.8596	3.36209e-05	-0.10857	0.546949	-0.287458	0.226436	1.27541	5.93592e-20	-0.287458	0.226436
LOC101736382	FAD synthase	2.46572	2.04315e-38	0.614562	7.78396e-23	0.332194	0.00014243	-2.78846	2.14381e-26	0.332194	0.00014243
LOC101736384	histone-lysine N-trimethyltransferase SMYD5	-0.725019	0.165431	-0.869665	7.42182e-11	-0.361079	0.0412835	0.482871	0.120947	-0.361079	0.0412835
LOC101736385	calmodulin-like protein 4	-0.977506	4.98852e-05	-0.232821	0.00227917	-0.779343	5.1456e-16	-1.22832	0.00074812	-0.779343	5.1456e-16
LOC101736386	lachesin	0.198742	0.727609	1.05958	1.65721e-14	-2.84779	5.78355e-28	-1.34342	0.0616332	-2.84779	5.78355e-28
LOC101736387	uncharacterized LOC101736387	3.79687	2.36737e-32	-0.0853033	0.421914	0.547819	4.06073e-10	2.26044	6.66323e-06	0.547819	4.06073e-10
LOC101736389	toll-interacting protein	-0.211393	0.588232	-0.708338	9.0894e-40	0.477353	0.0006382	0.24459	0.0768148	0.477353	0.0006382
LOC101736390	BRCA1-associated protein	0.610446	0.0356694	0.0110735	0.922138	-0.0940613	0.306605	-0.958646	2.82338e-19	-0.0940613	0.306605
LOC101736391	cysteine-rich PDZ-binding protein	0.176929	0.703945	0.183179	0.419332	0.19514	0.46648	-1.05138	0.00171703	0.19514	0.46648
LOC101736392	ecdysone oxidase	-3.87115	0	0.813439	0.261017	0.784643	0.111047	-2.80331	0.00381058	0.784643	0.111047
LOC101736393	ras-related protein Rab-37	-1.15302	0.11718	1.27927	0.00021122	-0.564947	0.0691913	0.60053	0.0345733	-0.564947	0.0691913
LOC101736396	alpha-amylase 4N	-0.727832	0.0904829	-0.158831	0.700781	1.96634	1.64179e-10	3.28458	1.02301e-21	1.96634	1.64179e-10
LOC101736397	uncharacterized LOC101736397	5.18492	1.96785e-06	2.85944	2.30911e-91	-3.382	6.74654e-27	-4.54902	5.22574e-07	-3.382	6.74654e-27
LOC101736398	uncharacterized LOC101736398	-0.874581	0.23274	-1.66187	5.47016e-17	-0.0282983	0.946444	2.9975	2.04514e-05	-0.0282983	0.946444
LOC101736399	solute carrier family 22 member 1	-7.65284	5.22717e-15	0.518606	0.557452	-0.510533	0.517257	4.85126	3.22505e-32	-0.510533	0.517257
LOC101736400	uncharacterized LOC101736400	1.16935	0.029168	-0.0412307	0.623843	0.343387	3.30488e-05	-0.675114	9.52107e-11	0.343387	3.30488e-05
LOC101736401	PIH1 domain-containing protein 1	0.730979	0.0288505	0.208601	0.00038996	-0.188754	0.00487876	-1.67344	9.51916e-27	-0.188754	0.00487876
LOC101736402	zinc finger protein 596	2.77441	1.73149e-14	0.0855474	0.555684	0.655129	1.74551e-07	-2.09321	2.53356e-15	0.655129	1.74551e-07
LOC101736404	sideroflexin-1-3	1.34645	1.01864e-09	0.25871	8.68416e-05	-0.566463	2.46508e-11	-3.13756	7.30045e-14	-0.566463	2.46508e-11
LOC101736405	protein toll	0.0697154	0.929226	-0.532621	0.135045	-1.30364	0.00060258	2.09024	7.45434e-06	-1.30364	0.00060258
LOC101736406	uncharacterized LOC101736406	6.73291	1.02821e-06	0.772502	6.6316e-42	-0.364719	0.00364671	-8.96553	2.11223e-34	-0.364719	0.00364671
LOC101736407	cAMP-dependent protein kinase catalytic subunit 1	6.32268	1.92087e-05	-1.55255	5.71101e-71	1.28405	5.42082e-18	-8.45477	2.90327e-42	1.28405	5.42082e-18
LOC101736408	branched-chain-amino-acid aminotransferase, cytosolic	-1.21861	0.0851581	-0.693642	3.10909e-09	2.87341	1.46973e-64	1.46465	8.96044e-06	2.87341	1.46973e-64
LOC101736409	uncharacterized LOC101736409	5.24033	1.40569e-10	-4.31121	4.21425e-87	5.01286	2.11886e-98	-2.60706	4.45772e-14	5.01286	2.11886e-98
LOC101736411	retinal homeobox protein Rx3	0.220118	0.87603	0.234254	0.792875	-2.12551	0.00271345	4.972	5.75079e-22	-2.12551	0.00271345
LOC101736412	uncharacterized LOC101736412	-1.2753	0.0561871	1.64007	0.00118758	-0.565422	0.14035	0.0178212	0.978442	-0.565422	0.14035
LOC101736413	cAMP-dependent protein kinase catalytic subunit 3	-4.68277	2.71694e-14	1.382	2.27493e-11	-1.74406	1.54323e-22	2.6748	2.41051e-13	-1.74406	1.54323e-22
LOC101736414	trypsin, alkaline C	1.82368	0.00096272	-0.672978	0.00906347	1.59889	1.55054e-12	0.272484	0.445832	1.59889	1.55054e-12
LOC101736415	uncharacterized LOC101736415	4.31614	0.00213046	0.754479	1.24554e-07	-1.76321	0.147234	-6.97096	4.20184e-55	-1.76321	0.147234
LOC101736416	uncharacterized LOC101736416	3.61546	1.59766e-20	0.518644	6.68637e-19	0.457319	9.39357e-07	-3.94903	0	0.457319	9.39357e-07
LOC101736417	glycogen [starch] synthase	-1.37479	9.12879e-05	0.0232338	0.849044	0.177516	0.141962	1.1503	0.0027129	0.177516	0.141962
LOC101736418	zinc finger C4H2 domain-containing protein	1.39331	3.25996e-06	-0.137381	0.2738	0.075544	0.721563	-0.715876	6.23068e-05	0.075544	0.721563
LOC101736419	uncharacterized LOC101736419	1.95644	2.22932e-05	-0.0220183	0.837235	0.474551	4.94406e-05	-0.816721	1.63215e-15	0.474551	4.94406e-05
LOC101736421	protein split ends	-0.549444	7.34021e-05	0.725345	1.00843e-31	-0.202551	0.0360512	0.765215	2.2197e-11	-0.202551	0.0360512
LOC101736422	uncharacterized LOC101736422	1.38325	0.318247	-1.56187	0.586016	3.00413	0.0299897	12.0981	1.30222e-16	3.00413	0.0299897
LOC101736423	uncharacterized LOC101736423	0.787065	4.38272e-05	0.485898	5.22788e-19	-0.19691	0.109413	-0.780005	4.66485e-05	-0.19691	0.109413
LOC101736424	uncharacterized LOC101736424	-1.6276	5.74673e-06	-0.589607	0.00024203	0.863719	0.00052388	2.13127	3.35486e-37	0.863719	0.00052388
LOC101736427	rab5 GDP/GTP exchange factor	0.0498261	0.915255	-0.608836	1.94918e-14	0.644148	2.68012e-12	0.209256	0.0410168	0.644148	2.68012e-12
LOC101736428	uncharacterized LOC101736428	-1.65599	0.144633	-0.852647	0.0779443	-0.122256	0.825726	5.39486	1.57603e-64	-0.122256	0.825726
LOC101736429	retrovirus-related Pol polyprotein from transposon 17.6	-1.38744	1.79494e-05	-0.0025069	0.979494	0.223712	0.232154	0.995452	5.15673e-05	0.223712	0.232154
LOC101736431	cell adhesion molecule Dscam2	2.98673	0.00898251	0.911036	1.59705e-31	-3.81452	1.23116e-26	-5.35071	7.8988e-65	-3.81452	1.23116e-26
LOC101736433	zinc finger protein 528	2.73386	8.46634e-05	2.25883	3.69047e-14	-1.34243	5.85676e-07	1.40834	1.14486e-07	-1.34243	5.85676e-07
LOC101736434	receptor-type guanylate cyclase Gyc76C	-1.59447	3.75109e-15	0.380154	1.15146e-06	-0.761294	2.37347e-13	1.18407	1.38355e-23	-0.761294	2.37347e-13
LOC101736436	kallikrein-1	1.39034	0.305351	0.617074	0.759416	0.830413	0.467014	1.19047	0.413808	0.830413	0.467014
LOC101736437	glycerol-3-phosphate acyltransferase 3	-2.35825	0.00037397	-0.226669	0.00853546	-0.638382	0.00012669	-0.248776	0.430553	-0.638382	0.00012669
LOC101736438	glutamate receptor U1	2.61055	0.0351677	2.4658	0.00029776	-1.81205	0.0041321	-6.19765	4.38037e-06	-1.81205	0.0041321
LOC101736439	ribosome quality control complex subunit NEMF homolog	-0.0461207	0.824449	0.208125	0.00211758	0.271527	1.41942e-05	0.382074	0.0263205	0.271527	1.41942e-05
LOC101736440	protein masquerade	1.02073	0.15103	-0.695396	0.00426769	-1.39473	4.79382e-10	4.24773	2.95608e-13	-1.39473	4.79382e-10
LOC101736441	uncharacterized LOC101736441	-0.759458	0.0782743	-0.326056	9.56204e-06	-0.0207529	0.889586	-1.15504	1.34323e-21	-0.0207529	0.889586
LOC101736442	mediator of RNA polymerase II transcription subunit 15	6.53405	2.59165e-14	3.00611	1.88555e-75	-0.172446	0.485169	0.767365	0.0207129	-0.172446	0.485169
LOC101736444	protein slit	2.67038	5.63724e-27	0.0712375	0.461786	-0.189747	0.147129	-0.313397	0.143323	-0.189747	0.147129
LOC101736445	mitochondrial disaggregase	0.440413	0.276518	0.598841	1.66065e-12	0.0857943	0.381576	-0.962244	1.31185e-19	0.0857943	0.381576
LOC101736446	disheveled-associated activator of morphogenesis 1	1.37064	3.4623e-05	0.218675	0.0265101	-1.34299	1.67616e-22	0.570635	0.095443	-1.34299	1.67616e-22
LOC101736447	116 kDa U5 small nuclear ribonucleoprotein component	1.8066	1.78909e-13	0.179708	0.0141076	-0.0752337	0.61847	-1.71038	1.58242e-15	-0.0752337	0.61847
LOC101736448	cytochrome b-c1 complex subunit 6, mitochondrial	-2.28431	5.37356e-12	-0.25398	0.00565545	0.263964	0.0374102	2.2523	5.33638e-12	0.263964	0.0374102
LOC101736449	uncharacterized LOC101736449	-2.21968	0.0033393	0.40748	0.331036	1.55939	2.32387e-06	4.18147	7.91602e-48	1.55939	2.32387e-06
LOC101736450	apyrase	-0.30512	0.467648	0.345909	9.162e-05	1.05577	1.61338e-15	-0.583797	0.394677	1.05577	1.61338e-15
LOC101736451	adenylate kinase isoenzyme 5	1.59508	3.30487e-13	0.0519461	0.763394	0.223339	0.163231	-0.495275	0.349764	0.223339	0.163231
LOC101736452	uncharacterized LOC101736452	0.179735	0.582843	-0.248438	0.0303915	-0.0007664	0.996478	-1.25844	1.48045e-06	-0.0007664	0.996478
LOC101736453	repressor of RNA polymerase III transcription MAF1 homolog	-0.485936	0.0471616	0.41667	9.7028e-09	-0.374334	7.88653e-06	0.0500429	0.67324	-0.374334	7.88653e-06
LOC101736454	sorting nexin-4	0.945178	0.00010246	0.0812652	0.162654	-0.958153	8.02447e-29	-2.01751	1.04559e-75	-0.958153	8.02447e-29
LOC101736455	large ribosomal subunit protein bL19m	-0.0765465	0.882855	0.00565946	0.966303	0.277209	0.0324579	1.00268	1.56548e-08	0.277209	0.0324579
LOC101736456	uncharacterized LOC101736456	1.60015	0.106808	-0.89565	8.8151e-08	-3.27536	4.39931e-43	3.1573	0.0200708	-3.27536	4.39931e-43
LOC101736457	DNA polymerase epsilon subunit 4	0.731927	0.370184	-0.270361	0.0543179	1.88391	7.44552e-52	-1.56994	0.00059211	1.88391	7.44552e-52
LOC101736458	WD repeat-containing protein 75	1.79738	1.21775e-09	0.125614	0.0671674	0.890163	4.78949e-14	-0.725978	0.00250913	0.890163	4.78949e-14
LOC101736460	active breakpoint cluster region-related protein	0.396695	0.0107646	-0.0112713	0.920722	-0.5588	2.61736e-06	0.652328	1.25788e-05	-0.5588	2.61736e-06
LOC101736461	A disintegrin and metalloproteinase with thrombospondin motifs adt-2	2.30056	0.0190595	0.407463	0.25929	-0.428848	0.34262	2.18762	6.35893e-13	-0.428848	0.34262
LOC101736462	dynein intermediate chain 3, ciliary	7.42294	5.53451e-08	-0.400327	5.93429e-07	1.38873	2.7889e-35	-7.20895	3.53665e-25	1.38873	2.7889e-35
LOC101736463	large neutral amino acids transporter small subunit 1	-3.02511	8.64345e-17	-1.30692	3.26655e-66	-0.775849	7.16221e-06	1.33353	0.0125284	-0.775849	7.16221e-06
LOC101736464	ephrin-B2a	2.70396	8.09554e-07	-0.415327	0.00012429	-0.289534	0.19129	1.68775	3.17717e-06	-0.289534	0.19129
LOC101736467	serine protease snake	0.654752	0.559448	1.54909	0.230706	-0.118561	0.889458	-0.574496	0.672392	-0.118561	0.889458
LOC101736469	uncharacterized LOC101736469	3.76137	1.95127e-09	-0.214701	0.583205	1.63436	6.27757e-12	1.96826	2.73809e-05	1.63436	6.27757e-12
LOC101736470	N-terminal kinase-like protein	1.50257	1.32248e-18	0.283049	6.73076e-05	0.243503	0.0441435	-1.0823	3.36909e-28	0.243503	0.0441435
LOC101736472	uncharacterized LOC101736472	6.50594	7.37212e-20	-0.405581	5.47669e-07	1.42509	1.87016e-91	-7.09901	1.38709e-118	1.42509	1.87016e-91
LOC101736473	aryl hydrocarbon receptor	1.54034	0.129849	-0.26739	0.891001	2.65685	0.00197023	7.39108	2.17136e-15	2.65685	0.00197023
LOC101736474	phosphopantothenoylcysteine decarboxylase	2.88018	2.1477e-16	-0.597005	8.74028e-13	-0.0259072	0.848563	-2.59132	1.53713e-10	-0.0259072	0.848563
LOC101736475	protein bicaudal C homolog 1-A	5.49469	5.45524e-14	-0.870725	6.93735e-09	1.8714	4.56373e-16	-4.65115	1.94269e-17	1.8714	4.56373e-16
LOC101736478	uncharacterized LOC101736478	1.54871	0.00115382	0.295276	0.0002938	-1.02298	4.30387e-10	0.428009	0.00659315	-1.02298	4.30387e-10
LOC101736479	uncharacterized LOC101736479	1.77388	1.0646e-06	-0.0090275	0.94336	0.125608	0.339003	-0.539863	0.0642416	0.125608	0.339003
LOC101736480	reticulon-4-interacting protein 1 homolog, mitochondrial	1.50768	0.00845522	-0.406035	0.00791089	-0.534021	0.0587263	1.19073	0.00338002	-0.534021	0.0587263
LOC101736481	uncharacterized LOC101736481	6.51815	1.65369e-06	-0.146031	0.167627	0.531469	0.0032371	-10.3103	1.36258e-108	0.531469	0.0032371
LOC101736483	facilitated trehalose transporter Tret1-2 homolog	-7.77393	1.8002e-36	1.28187	0.00489395	-2.13801	1.01518e-08	4.93477	6.63089e-48	-2.13801	1.01518e-08
LOC101736484	transcription initiation factor TFIID subunit 8	0.39659	0.200784	0.204345	0.0684455	0.127527	0.262145	0.124112	0.276992	0.127527	0.262145
LOC101736485	zyxin	0.501143	0.308492	1.28829	5.60655e-17	-0.337086	0.325536	0.0153814	0.956359	-0.337086	0.325536
LOC101736486	protein cornichon	-1.05957	0.00100097	-1.29891	3.25204e-31	0.81041	3.60705e-08	0.504541	0.0330767	0.81041	3.60705e-08
LOC101736487	peptidoglycan-recognition protein SB2	-1.2148	9.9155e-05	-0.467801	3.37852e-14	-2.35303	1.70433e-150	-0.713986	1.2895e-05	-2.35303	1.70433e-150
LOC101736488	cytochrome b-c1 complex subunit Rieske, mitochondrial	7.75231	6.8196e-07	-0.358874	4.17624e-10	1.13441	2.96305e-44	-7.4827	1.74968e-38	1.13441	2.96305e-44
LOC101736489	ankyrin repeat and MYND domain-containing protein 1	8.2363	7.55857e-31	-0.864257	1.0541e-12	2.45399	1.81679e-41	-7.47128	1.48235e-66	2.45399	1.81679e-41
LOC101736490	DNA-directed RNA polymerases I, II, and III subunit RPABC4	-0.691568	0.166864	-0.126361	0.259965	-0.500412	4.4939e-05	-1.97265	3.85314e-18	-0.500412	4.4939e-05
LOC101736491	protein hook	-0.408349	0.04715	-0.380662	0.0001915	-0.607916	7.74031e-06	-0.383597	0.0115927	-0.607916	7.74031e-06
LOC101736493	zinc finger protein 271	0.608135	0.0466366	0.0829544	0.517772	0.538722	0.0159721	-0.590751	0.0063461	0.538722	0.0159721
LOC101736495	uncharacterized LOC101736495	1.20363	0.51909	-1.3527	0	2.82772	0.0870436	3.05229	0.111877	2.82772	0.0870436
LOC101736496	uncharacterized LOC101736496	0.846345	0.111525	-1.04679	9.32472e-61	0.649871	8.19717e-23	1.37025	7.0743e-25	0.649871	8.19717e-23
LOC101736497	myrosinase 1	-2.6757	0.0141039	0.369628	0.789052	0.0141472	0.986976	7.96752	6.09847e-34	0.0141472	0.986976
LOC101736498	zinc transporter foi	-0.906697	0.00406815	0.261873	0.00159728	-0.821114	5.11053e-12	0.840008	6.72118e-08	-0.821114	5.11053e-12
LOC101736499	dynein light chain Tctex-type 5-A	3.29708	0.034908	0.567079	1.85709e-06	-7.07192	2.04678e-20	-7.57805	1.15814e-35	-7.07192	2.04678e-20
LOC101736504	inositol monophosphatase 1	0.453947	0.00271482	-0.645987	6.35618e-32	0.159014	0.14097	-1.21478	9.49454e-27	0.159014	0.14097
LOC101736506	peptidyl-prolyl cis-trans isomerase FKBP8	-1.32777	2.67478e-09	0.0246454	0.795387	0.165963	0.0382211	0.252835	0.0806902	0.165963	0.0382211
LOC101736507	trypsin epsilon	6.2243	0.00012843	5.13325	4.89843e-85	-4.98797	2.13186e-06	-0.537687	0.102353	-4.98797	2.13186e-06
LOC101736508	E3 ubiquitin-protein ligase goliath	-1.49772	3.55386e-06	0.250958	0.0178569	-0.955703	2.19254e-06	0.989471	3.41727e-07	-0.955703	2.19254e-06
LOC101736509	myotubularin-related protein 8	1.06185	1.41145e-05	-0.0695773	0.416594	0.936238	3.59697e-12	0.31269	0.122849	0.936238	3.59697e-12
LOC101736510	ubiquitin carboxyl-terminal hydrolase 32	0.0723064	0.865054	-0.102806	0.388842	0.00699331	0.973732	0.628205	4.79209e-05	0.00699331	0.973732
LOC101736511	nucleosomal histone kinase 1	-0.75926	0.166926	0.141321	0.116929	-0.367404	0.0019097	-0.144379	0.440826	-0.367404	0.0019097
LOC101736514	tubulin beta chain	6.11063	7.63897e-06	0.12812	0.0936613	-0.751691	1.34636e-10	-8.00663	1.46177e-21	-0.751691	1.34636e-10
LOC101736515	centromere/kinetochore protein zw10	-0.756698	0.206751	-0.0882856	0.366352	-0.465815	2.80924e-09	-1.57143	0.0115871	-0.465815	2.80924e-09
LOC101736516	uncharacterized LOC101736516	-0.682905	0.43465	0.951162	0.00084675	-0.311762	0.593722	2.74845	0.00639514	-0.311762	0.593722
LOC101736517	ras-related protein Rab-27A	1.76077	5.82866e-06	-0.325383	0.0135092	0.624839	1.85344e-06	-0.753333	0.00037434	0.624839	1.85344e-06
LOC101736518	motile sperm domain-containing protein 2	0.143998	0.588543	-0.581958	1.89933e-21	0.986653	8.074e-35	-0.39155	0.0004727	0.986653	8.074e-35
LOC101736519	proton-coupled folate transporter	6.59929	2.22943e-05	0.859321	1.87117e-10	-1.83216	0.0354432	-3.31449	5.57064e-08	-1.83216	0.0354432
LOC101736520	A-kinase anchor protein 1, mitochondrial	0.80262	0.163979	-0.128247	0.0121613	0.491248	6.78331e-14	-0.0973849	0.664975	0.491248	6.78331e-14
LOC101736521	SUZ domain-containing protein 1	-0.700597	0.0853142	-0.83262	2.4875e-38	0.236446	0.0436745	0.673945	0.00138765	0.236446	0.0436745
LOC101736524	dynein light chain roadblock-type 2	5.4131	8.75852e-14	-3.38756	1.06876e-12	1.33094	0.00104106	-8.41191	7.34651e-12	1.33094	0.00104106
LOC101736526	ell-associated factor Eaf	-1.48997	2.25798e-36	0.370043	5.51456e-06	-0.0619737	0.596742	1.29707	1.03811e-22	-0.0619737	0.596742
LOC101736528	mitochondrial dicarboxylate carrier	0.74047	0.115233	-0.97683	3.42818e-31	1.4747	2.89803e-16	-0.0390407	0.866398	1.4747	2.89803e-16
LOC101736529	homeobox protein MSX-2	4.23074	1.46664e-05	-0.525465	0.685915	4.0344	2.06603e-15	5.19405	2.4737e-24	4.0344	2.06603e-15
LOC101736531	TBC1 domain family member 19	4.91681	2.52781e-06	0.358216	8.84245e-07	-0.266562	0.0150324	-7.21239	1.42064e-39	-0.266562	0.0150324
LOC101736532	cAMP-dependent protein kinase catalytic subunit alpha	7.74499	9.77725e-07	-4.85865	0	6.19818	2.98783e-308	-6.07579	3.42444e-13	6.19818	2.98783e-308
LOC101736533	succinate dehydrogenase assembly factor 2-B, mitochondrial	0.0170768	0.981173	-0.873707	9.45617e-34	0.309961	0.00854359	-1.52549	4.86423e-13	0.309961	0.00854359
LOC101736534	uncharacterized LOC101736534	-5.48019	2.01643e-21	0.740536	9.91275e-05	-0.453115	0.0421687	4.0033	6.55521e-28	-0.453115	0.0421687
LOC101736535	uncharacterized LOC101736535	1.8353	0.00187435	-0.31485	0.040926	-1.44154	4.53333e-19	4.87293	7.37529e-28	-1.44154	4.53333e-19
LOC101736536	GATOR complex protein NPRL3	1.2052	9.50292e-05	-0.275599	5.90384e-06	0.409958	0.00961865	-0.954832	3.92263e-13	0.409958	0.00961865
LOC101736537	transcription termination factor 5, mitochondrial	1.89027	5.02947e-10	0.347071	0.0003047	0.294526	0.016965	-1.59538	4.86865e-16	0.294526	0.016965
LOC101736539	uncharacterized LOC101736539	3.50209	7.49514e-06	-0.222241	0.20705	-1.23489	3.22256e-08	-9.06093	1.55449e-17	-1.23489	3.22256e-08
LOC101736540	signal-induced proliferation-associated 1-like protein 2	1.26175	1.5393e-05	-0.182167	0.0170885	0.797515	1.00029e-05	0.128674	0.669249	0.797515	1.00029e-05
LOC101736541	protein Aster-B	-0.952178	6.7517e-06	1.22747	9.66772e-74	-1.52444	1.15698e-47	-0.338095	0.192902	-1.52444	1.15698e-47
LOC101736542	ubiquitin carboxyl-terminal hydrolase 35	0.697171	9.78441e-05	-0.549479	3.60133e-11	0.738083	1.92084e-09	0.689449	3.23936e-07	0.738083	1.92084e-09
LOC101736543	protein held out wings	-1.26103	0.00192721	0.0391433	0.657016	-0.299117	0.403195	1.76345	1.05315e-39	-0.299117	0.403195
LOC101736544	uncharacterized LOC101736544	-2.25528	6.43893e-05	-1.16503	0.00062021	1.17435	3.71749e-05	6.36984	3.14651e-23	1.17435	3.71749e-05
LOC101736545	PHD and RING finger domain-containing protein 1	0.813477	0.00098003	0.26311	0.0138464	0.0983588	0.534686	0.389385	0.00505749	0.0983588	0.534686
LOC101736546	alpha-tocopherol transfer protein-like	-2.94355	1.28898e-09	1.45693	0.0269841	1.00696	0.0182808	1.59439	0.00193599	1.00696	0.0182808
LOC101736547	gamma-glutamyl hydrolase A	3.80215	0.00083533	-0.690571	4.41423e-14	0.559919	5.82274e-05	-1.3255	0.00091411	0.559919	5.82274e-05
LOC101736548	glucose 1-dehydrogenase	0.741968	0	4.93777	9.54162e-12	-5.27051	8.23409e-15	0.788804	0.300291	-5.27051	8.23409e-15
LOC101736551	trypsin-3	7.54724	7.67801e-29	-1.77632	7.60881e-81	2.52305	2.87944e-71	-8.15167	3.71206e-16	2.52305	2.87944e-71
LOC101736552	A disintegrin and metalloproteinase with thrombospondin motifs 16	3.67672	3.82942e-15	-0.518629	0.00087138	0.478187	0.0277001	2.70249	3.23328e-10	0.478187	0.0277001
LOC101736553	pancreatic lipase-related protein 2	3.17129	0.00089557	3.10866	9.27314e-29	1.10222	0.0337019	-0.318903	0.722034	1.10222	0.0337019
LOC101736555	intraflagellar transport protein 70A	7.1715	1.47571e-27	0.254568	0.00366643	-0.168888	0.180134	-7.90784	1.96322e-96	-0.168888	0.180134
LOC101736556	uncharacterized LOC101736556	5.52345	1.61459e-23	1.14036	2.75564e-115	-0.526821	1.1046e-05	-7.97305	1.43663e-34	-0.526821	1.1046e-05
LOC101736557	replication factor C subunit 1	1.94337	2.40736e-12	0.214232	0.0237952	0.428736	0.00040839	-1.80496	5.30509e-17	0.428736	0.00040839
LOC101736558	protein sel-1 homolog 1	-0.221795	0.111494	-0.0085454	0.940572	-0.162772	0.110238	0.19782	0.0594857	-0.162772	0.110238
LOC101736559	serine protease easter	-3.6395	1.2569e-06	-2.08342	0.00668371	1.30616	0.051279	5.88301	1.38973e-13	1.30616	0.051279
LOC101736560	uncharacterized LOC101736560	6.67697	3.84175e-33	-0.485832	6.51172e-07	0.407898	0.00109242	-8.45122	3.86404e-21	0.407898	0.00109242
LOC101736562	protein transport protein Sec24A	-1.88109	3.20229e-31	0.236406	0.00034145	-0.751757	1.54575e-23	0.308179	0.00049849	-0.751757	1.54575e-23
LOC101736564	chorion class CA protein ERA.1-like	-4.5379	3.89381e-11	-0.354571	0.0315845	-5.32401	1.57429e-46	-5.94069	7.43146e-15	-5.32401	1.57429e-46
LOC101736565	aldo-keto reductase family 1 member B1	-0.672293	0.137587	-0.552578	8.29627e-14	0.265464	0.144153	-0.84138	3.43574e-09	0.265464	0.144153
LOC101736567	stearoyl-CoA desaturase 5	-0.817101	0.236106	2.25158	1.3341e-129	-1.7925	1.60384e-06	-0.164793	0.384551	-1.7925	1.60384e-06
LOC101736569	uncharacterized LOC101736569	-3.5959	0.00292854	0.58548	0.0143279	0.406502	0.174882	-6.72354	2.9637e-13	0.406502	0.174882
LOC101736570	protein son of sevenless	0.482473	0.311437	0.182471	0.0069874	0.160304	0.38856	-0.0458048	0.635808	0.160304	0.38856
LOC101736571	probable proline--tRNA ligase, mitochondrial	0.371221	0.461574	-0.266326	0.216969	0.53135	0.00408097	1.34113	1.08874e-08	0.53135	0.00408097
LOC101736572	mitochondrial pyruvate carrier 1	-1.7908	7.91148e-15	1.48179	6.2343e-45	-1.18011	9.36776e-14	-1.27989	4.36579e-08	-1.18011	9.36776e-14
LOC101736574	uncharacterized protein KIAA0930 homolog	2.19767	3.74104e-06	-0.442808	9.37554e-10	1.1621	9.5567e-15	-1.92923	1.49001e-61	1.1621	9.5567e-15
LOC101736575	uncharacterized LOC101736575	1.98029	0	0.519642	4.35616e-07	-6.54435	2.53206e-18	-7.28587	6.56437e-53	-6.54435	2.53206e-18
LOC101736576	probable ribosome production factor 1	0.946497	0.010721	-0.387103	6.5618e-05	0.909321	6.56136e-22	-0.780481	5.26239e-05	0.909321	6.56136e-22
LOC101736577	alpha-tocopherol transfer protein-like	0.353646	0.773209	-0.811656	1.07733e-10	1.37194	1.8896e-29	1.61482	1.02858e-15	1.37194	1.8896e-29
LOC101736578	heparin sulfate O-sulfotransferase	-2.63017	3.54436e-13	0.410249	4.15707e-07	-0.509673	0.00012164	0.79476	0.00028637	-0.509673	0.00012164
LOC101736579	E3 ubiquitin-protein ligase TRIM45	-2.16209	0.00016686	1.07733	0.0615822	-1.20957	0.00538672	2.67252	1.25416e-12	-1.20957	0.00538672
LOC101736580	uncharacterized LOC101736580	0.364613	0.0772238	0.691434	2.71263e-16	0.121867	0.430481	0.160693	0.362397	0.121867	0.430481
LOC101736581	FUN14 domain-containing protein 1A	0.38578	0.184245	-0.142274	0.130801	0.0389424	0.807419	-0.242611	0.139145	0.0389424	0.807419
LOC101736582	adenosine receptor A2b	4.25718	2.39248e-08	-0.597745	0.234557	2.19011	2.14267e-15	-0.841313	0.160301	2.19011	2.14267e-15
LOC101736583	glutathione S-transferase D7	0.628671	0.00386043	0.983369	2.31567e-39	-0.291518	0.0221064	-0.547341	0.0731744	-0.291518	0.0221064
LOC101736584	uncharacterized LOC101736584	3.80547	0.00021316	-0.329061	0.400229	0.375771	0.267036	-2.90517	0.00905745	0.375771	0.267036
LOC101736585	short coiled-coil protein homolog	0.115858	0.850977	-1.03765	5.8925e-28	0.46591	0.00010187	0.411207	0.148054	0.46591	0.00010187
LOC101736586	clavesin-1	-2.49659	6.68897e-10	1.39217	9.10673e-61	-1.73884	5.34114e-21	0.755286	3.46702e-07	-1.73884	5.34114e-21
LOC101736587	uncharacterized LOC101736587	5.55726	9.02235e-07	0.525094	0.00272642	-1.93552	6.46782e-14	-10.0017	4.98242e-21	-1.93552	6.46782e-14
LOC101736588	ribosome biogenesis protein WDR12 homolog	0.0263593	0.959717	-0.389634	3.14532e-07	-0.041191	0.706613	0.382031	0.0920963	-0.041191	0.706613
LOC101736589	matrix metalloproteinase-2	-1.57865	0.0100134	1.01155	1.76158e-10	-2.6669	3.10886e-52	1.99453	4.38172e-77	-2.6669	3.10886e-52
LOC101736590	mRNA turnover protein 4 homolog	-1.84285	0.0123035	-0.616635	1.38386e-10	-0.0047802	0.983606	-0.210349	0.311595	-0.0047802	0.983606
LOC101736591	uncharacterized LOC101736591	3.49935	0.00077011	1.81197	1.96846e-177	-5.77512	4.43635e-47	-7.25514	5.82869e-52	-5.77512	4.43635e-47
LOC101736592	synaptogyrin	0.557171	0.0446571	-0.433049	1.99192e-07	0.225204	0.224088	0.0302609	0.875677	0.225204	0.224088
LOC101736593	uncharacterized LOC101736593	0.270942	0.522194	-0.993112	2.04417e-41	1.15344	1.18831e-74	0.265785	0.0533476	1.15344	1.18831e-74
LOC101736594	zinc finger protein on ecdysone puffs	0.51194	0.0206214	-0.395666	2.55575e-10	0.02124	0.837503	-0.29231	0.0443006	0.02124	0.837503
LOC101736595	uncharacterized LOC101736595	7.48962	1.85599e-08	-0.190261	0.0265276	0.995634	2.30594e-17	-8.21354	6.15196e-36	0.995634	2.30594e-17
LOC101736596	uncharacterized LOC101736596	0.134217	0.598365	-0.266359	0.00371834	-0.290706	0.00313603	1.99383	1.57735e-13	-0.290706	0.00313603
LOC101736598	leucine-rich repeat and calponin homology domain-containing protein	3.56036	2.55182e-23	-0.289193	7.57408e-06	-0.363147	0.00614961	-0.614124	6.33813e-05	-0.363147	0.00614961
LOC101736603	D-glucuronyl C5-epimerase	0.692072	0.0205982	0.281888	0.0125356	0.166914	0.290321	0.693535	1.27315e-05	0.166914	0.290321
LOC101736604	toll-like receptor 7	6.7414	3.5497e-09	-1.98568	7.51273e-07	0.739051	0.0445595	3.53664	5.03668e-40	0.739051	0.0445595
LOC101736605	large ribosomal subunit protein uL11m	-0.0838127	0.936331	0.083248	0.66589	0.262086	0.169866	0.777814	0.00045989	0.262086	0.169866
LOC101736606	macrophage mannose receptor 1	-4.56148	5.39249e-08	-1.40457	0.368294	3.06275	0.00633021	1.99592	0.279525	3.06275	0.00633021
LOC101736607	bromodomain-containing protein 8	0.536932	0.00815242	-0.0044844	0.969369	0.253398	0.0195781	0.113816	0.697648	0.253398	0.0195781
LOC101736609	eukaryotic translation initiation factor 5B	2.76957	5.13276e-20	0.0639595	0.295185	0.668603	2.74747e-14	-1.98043	5.85924e-32	0.668603	2.74747e-14
LOC101736610	katanin p60 ATPase-containing subunit A-like 1	6.63203	3.14817e-06	-0.250335	7.56175e-05	0.508782	0.00092806	-5.61806	2.73286e-291	0.508782	0.00092806
LOC101736611	GATOR1 complex protein NPRL2	-0.737621	0.332364	0.545033	4.43071e-05	-1.24399	1.24136e-15	1.59829	1.27209e-18	-1.24399	1.24136e-15
LOC101736612	F-box/LRR-repeat protein 4	2.67171	3.65206e-14	-1.01422	1.56545e-26	-0.543004	0.00123	-1.99133	1.2435e-28	-0.543004	0.00123
LOC101736613	coiled-coil domain-containing protein 103	6.86228	4.38372e-13	-0.382766	0.00051482	-1.18705	2.47929e-08	-7.1327	2.40659e-19	-1.18705	2.47929e-08
LOC101736614	uncharacterized LOC101736614	-0.616271	0.837907	3.09176	0.00023575	-3.75012	5.20493e-05	-5.63973	6.51586e-06	-3.75012	5.20493e-05
LOC101736615	exosome complex component RRP46	-0.304015	0.366429	-0.52235	0.00031455	0.229973	0.0501167	-0.64708	3.11946e-06	0.229973	0.0501167
LOC101736616	uncharacterized LOC101736616	-6.31954	7.89311e-06	-4.01181	5.5328e-18	-0.900568	0.375602	0.0786438	0.941969	-0.900568	0.375602
LOC101736617	uncharacterized LOC101736617	1.53966	0.1943	-0.171757	0.098014	0.851895	4.64911e-11	-5.73602	4.57884e-121	0.851895	4.64911e-11
LOC101736618	uncharacterized LOC101736618	6.41913	7.49483e-15	-4.80935	0	5.62631	4.07131e-144	-3.36887	4.14955e-20	5.62631	4.07131e-144
LOC101736619	protein EFR3 homolog cmp44E	-1.40303	1.19053e-07	0.921311	2.88572e-40	-1.78729	5.02586e-44	-0.639587	1.68776e-09	-1.78729	5.02586e-44
LOC101736620	collagen alpha-1(IV) chain	-1.62658	0.00407579	0.266018	0.00783082	-2.07739	1.31275e-10	1.27534	1.01505e-07	-2.07739	1.31275e-10
LOC101736622	proteasome subunit beta type-2	-1.13515	1.09654e-07	-0.768833	1.32233e-23	0.266422	0.0363564	0.25036	0.00818287	0.266422	0.0363564
LOC101736623	uncharacterized LOC101736623	0.763643	0.0121244	0.101149	0.356617	0.659559	3.09935e-05	-0.714992	0.0043904	0.659559	3.09935e-05
LOC101736624	queuine tRNA-ribosyltransferase catalytic subunit	0.0312401	0.86925	0.753132	1.2021e-28	-0.0247741	0.846025	-1.29902	1.67392e-06	-0.0247741	0.846025
LOC101736625	endoplasmic reticulum lectin 1	1.29477	5.66764e-06	-0.0149737	0.827178	0.0523895	0.718383	-0.958613	3.51617e-30	0.0523895	0.718383
LOC101736626	uncharacterized LOC101736626	-1.75161	0.0388286	-0.638683	0.674096	0.719229	0.494201	10.1625	1.76846e-18	0.719229	0.494201
LOC101736627	uncharacterized LOC101736627	6.65645	2.38632e-05	-1.13173	1.96635e-40	1.47715	5.84412e-14	-10.1394	9.45728e-59	1.47715	5.84412e-14
LOC101736628	deoxyribodipyrimidine photo-lyase	2.25543	7.35595e-16	-0.361942	0.00541664	0.859573	1.01667e-08	-1.19657	1.19137e-07	0.859573	1.01667e-08
LOC101736629	cytosolic carboxypeptidase 1	6.5771	5.52899e-12	0.431443	4.38187e-10	-0.138552	0.189686	-7.26072	3.76082e-284	-0.138552	0.189686
LOC101736630	AN1-type zinc finger protein 6	1.62484	4.33239e-15	0.950091	6.07164e-85	-0.644041	7.05934e-22	-2.30641	2.45539e-81	-0.644041	7.05934e-22
LOC101736631	tyrosine-protein phosphatase non-receptor type 23	2.55951	1.331e-09	0.717805	7.35926e-25	0.0103055	0.922281	-2.11194	1.45331e-18	0.0103055	0.922281
LOC101736633	actin-binding protein WASF2	-1.07365	0.0193773	-0.513664	5.89948e-22	0.743717	2.03056e-13	-1.35476	6.47382e-14	0.743717	2.03056e-13
LOC101736634	mucin-2	6.70566	8.08635e-10	-0.591683	0.0955003	1.80074	1.22732e-08	7.52246	6.08231e-29	1.80074	1.22732e-08
LOC101736636	lactase/phlorizin hydrolase	-5.09663	0	1.02007	0.0142926	0.337408	0.4458	4.84674	0	0.337408	0.4458
LOC101736637	CTD small phosphatase-like protein 2	0.427112	0.429902	0.0526967	0.488354	-0.498818	7.50145e-08	0.487497	0.00440921	-0.498818	7.50145e-08
LOC101736638	putative ribosome-binding factor A, mitochondrial	1.11585	0.00269861	0.290214	0.00634352	0.750534	1.31185e-10	-0.312059	0.177522	0.750534	1.31185e-10
LOC101736643	myosin heavy chain, non-muscle	1.56932	1.35456e-06	0.461843	4.08671e-14	0.113007	0.286066	-0.392082	0.00121971	0.113007	0.286066
LOC101736644	lysosomal alpha-mannosidase	5.38915	3.60442e-08	2.4631	3.24381e-87	-3.22984	1.9768e-05	-7.95661	9.4015e-27	-3.22984	1.9768e-05
LOC101736646	uncharacterized LOC101736646	0.353482	0.698035	1.09573	0.0235815	-0.972557	0.0362982	5.82817	8.14561e-13	-0.972557	0.0362982
LOC101736648	porphobilinogen deaminase	-0.152714	0.824475	-0.338965	0.00117742	-0.599976	6.7915e-05	-1.0031	1.67035e-05	-0.599976	6.7915e-05
LOC101736649	nephrin	-0.180401	0.828475	1.36631	2.60594e-08	-0.579753	0.00258514	3.2395	5.95446e-95	-0.579753	0.00258514
LOC101736650	uncharacterized LOC101736650	0.620492	0.579868	1.24643	7.54004e-16	-2.1926	5.9597e-17	-2.46653	9.37039e-21	-2.1926	5.9597e-17
LOC101736651	GPI mannosyltransferase 3	1.79081	1.49851e-19	-0.67026	5.10984e-13	0.146768	0.141498	0.772782	0.0543655	0.146768	0.141498
LOC101736652	protein lethal(2)essential for life	0.449638	0.211976	-0.549592	0.00782091	1.30361	2.83758e-07	0.898509	0.00069692	1.30361	2.83758e-07
LOC101736654	PCNA-associated factor	0.717778	0.0354854	-0.19477	0.201716	0.57482	0.00425339	0.0278599	0.948228	0.57482	0.00425339
LOC101736655	uncharacterized LOC101736655	2.58379	0.00710951	1.12604	0.00675686	-0.506296	0.286053	-2.17785	0.109206	-0.506296	0.286053
LOC101736657	zinc finger protein 287	1.93455	1.55916e-26	0.0852566	0.208869	0.080226	0.470527	-1.89866	4.50979e-41	0.080226	0.470527
LOC101736659	glucose dehydrogenase [FAD, quinone]	-0.546709	0.186598	-0.458796	0.00047522	-0.0482188	0.851495	4.46675	2.56639e-06	-0.0482188	0.851495
LOC101736661	neuroendocrine protein 7B2	3.36313	3.3434e-07	1.99983	2.76431e-21	0.152202	0.700881	1.17734	0.00122856	0.152202	0.700881
LOC101736664	26S proteasome non-ATPase regulatory subunit 10	-0.0380869	0.925983	-0.241183	0.0248914	0.683225	0.00017594	-0.412912	0.0786158	0.683225	0.00017594
LOC101736665	ileal sodium/bile acid cotransporter	-1.73128	3.23686e-07	-1.38021	3.54135e-102	0.475271	2.77983e-11	1.92449	9.4766e-11	0.475271	2.77983e-11
LOC101736666	protein cramped	1.20972	0.00012676	-0.266368	0.00418114	-0.0174028	0.922157	-0.551838	0.00054593	-0.0174028	0.922157
LOC101736667	alkylated DNA repair protein alkB homolog 8	-0.805481	0.0013208	0.19358	0.0830853	0.171121	0.201839	0.183419	0.0955728	0.171121	0.201839
LOC101736668	transient receptor potential cation channel protein painless	2.02006	3.91277e-10	0.103188	0.296389	-0.844514	6.54317e-07	1.21993	1.42831e-14	-0.844514	6.54317e-07
LOC101736670	speckle targeted PIP5K1A-regulated poly(A) polymerase	1.81708	3.23889e-07	0.554152	1.0804e-10	0.180192	0.260629	-2.00261	8.53586e-73	0.180192	0.260629
LOC101736671	uncharacterized LOC101736671	-0.798086	0.142557	-0.675351	0.0261045	-0.102376	0.798841	1.35885	0.0618882	-0.102376	0.798841
LOC101736672	transmembrane protein 43 homolog	1.23505	5.40453e-06	0.240493	0.00485296	0.241638	0.0305725	-0.948168	2.02944e-22	0.241638	0.0305725
LOC101736673	collagen alpha-1(I) chain	-0.476115	0.335198	3.7568	4.04102e-64	-3.32021	1.1861e-46	2.92747	4.80159e-21	-3.32021	1.1861e-46
LOC101736674	uncharacterized LOC101736674	-4.4794	8.38411e-14	-1.19203	3.77439e-07	-1.2403	4.77803e-06	1.62333	1.9561e-08	-1.2403	4.77803e-06
LOC101736675	electron transfer flavoprotein regulatory factor 1	-1.85864	2.36054e-08	-0.0368521	0.769651	0.482658	0.00021295	0.785771	0.00035302	0.482658	0.00021295
LOC101736676	uncharacterized LOC101736676	0.35027	0.226782	-0.0341347	0.61791	0.338272	1.00776e-05	0.269471	0.0564307	0.338272	1.00776e-05
LOC101736677	polypeptide N-acetylgalactosaminyltransferase 35A	-1.65156	0.00015727	-0.700648	2.46214e-17	-0.203187	0.118742	0.714937	0.0410133	-0.203187	0.118742
LOC101736678	aquaporin	-6.4573	8.3825e-23	-0.0774378	0.909718	0.490951	0.232471	3.62837	1.60003e-20	0.490951	0.232471
LOC101736679	choline/ethanolamine kinase	1.87845	2.40109e-16	0.532297	4.63418e-16	-0.456964	1.08134e-11	-1.49393	4.21109e-41	-0.456964	1.08134e-11
LOC101736680	uncharacterized LOC101736680	1.26919	0.0109512	-0.779455	2.33579e-13	0.0217634	0.924786	-0.25311	0.31605	0.0217634	0.924786
LOC101736681	ATP synthase mitochondrial F1 complex assembly factor 2	1.42971	0.00099185	1.16066	4.15403e-38	0.445314	0.00019389	-1.10648	1.11782e-11	0.445314	0.00019389
LOC101736682	uncharacterized LOC101736682	1.78387	6.09518e-15	0.0925822	0.176398	0.899371	5.94043e-18	-0.167563	0.314675	0.899371	5.94043e-18
LOC101736683	uncharacterized LOC101736683	0.285735	0.619601	-0.662802	0.0236224	2.21751	1.00467e-16	1.54808	2.08788e-06	2.21751	1.00467e-16
LOC101736684	multifunctional methyltransferase subunit TRM112-like protein	-2.34983	3.8442e-06	-0.542717	3.58271e-06	0.318364	0.0221706	0.412559	0.132358	0.318364	0.0221706
LOC101736686	uncharacterized LOC101736686	-0.712655	0.533694	-0.282154	0.797313	-0.304827	0.778182	0.252537	0.84055	-0.304827	0.778182
LOC101736687	integrator complex subunit 12	0.031042	0.945421	-0.718259	4.47275e-12	0.121606	0.456329	-0.326136	0.149736	0.121606	0.456329
LOC101736688	guanine nucleotide-binding protein-like 3 homolog	-0.728343	0.163983	-0.622938	3.24659e-13	0.220802	0.0221105	0.797034	0.00622256	0.220802	0.0221105
LOC101736689	lissencephaly-1 homolog	0.183667	0.650698	-0.163109	0.00809304	0.760538	1.90087e-05	0.305658	0.011569	0.760538	1.90087e-05
LOC101736691	transcription factor collier	-0.857236	0.422478	-0.352668	0.77804	-0.0482402	0.9663	1.90125	0.148794	-0.0482402	0.9663
LOC101736692	phospholipid phosphatase 2	-1.74969	0.00811314	-0.88338	0.00635633	1.15769	0.00012075	2.60447	3.96742e-06	1.15769	0.00012075
LOC101736694	uncharacterized LOC101736694	-0.210874	0.626028	0.0633241	0.949084	1.96253	3.59775e-07	0.335783	0.694527	1.96253	3.59775e-07
LOC101736696	uncharacterized LOC101736696	6.81128	1.95867e-09	0.181281	0.0223071	0.0780832	0.602606	-8.89132	6.49156e-70	0.0780832	0.602606
LOC101736697	WD repeat domain phosphoinositide-interacting protein 4	1.28205	0.00110368	0.157975	0.106341	-0.738273	2.79756e-10	-2.1214	6.54111e-14	-0.738273	2.79756e-10
LOC101736698	uncharacterized LOC101736698	7.17622	3.76745e-10	-0.144722	0.0339109	1.11934	3.15916e-09	-8.2684	5.76069e-100	1.11934	3.15916e-09
LOC101736699	protein CLP1 homolog	1.96787	1.44032e-09	-0.520671	1.89164e-12	0.541989	0.00662725	-1.13014	3.48441e-09	0.541989	0.00662725
LOC101736701	dynamin-like 120 kDa protein, mitochondrial	1.32004	0.00016823	-0.233784	0.0202891	0.476672	0.0118939	0.296487	0.0555825	0.476672	0.0118939
LOC101736702	retinal-specific phospholipid-transporting ATPase ABCA4	2.20687	1.43491e-20	-0.219819	3.87639e-05	0.0302025	0.832266	-1.28417	2.45545e-56	0.0302025	0.832266
LOC101736703	E3 ubiquitin-protein ligase Hakai	0.882041	0.0016116	-0.211613	0.0509817	0.906088	3.54463e-12	0.238647	0.343911	0.906088	3.54463e-12
LOC101736704	dimethyladenosine transferase 2, mitochondrial	2.62735	1.16273e-12	-0.27772	0.00030474	0.50611	6.73011e-07	-1.37929	3.7529e-09	0.50611	6.73011e-07
LOC101736706	poly(A) RNA polymerase gld-2 homolog A	5.33159	4.31073e-14	-0.028375	0.831882	0.68133	0.0390679	-3.70897	3.92611e-55	0.68133	0.0390679
LOC101736707	uncharacterized LOC101736707	3.6325	0.00243698	1.51971	0.182304	0.984621	0.0982832	-4.41456	0.00352548	0.984621	0.0982832
LOC101736708	odorant receptor 94b	-0.605387	0.649432	-1.24121	0.120152	-0.548031	0.517773	-3.07294	0.0323724	-0.548031	0.517773
LOC101736709	ubiquitin carboxyl-terminal hydrolase 8	0.933893	0.00082517	0.127718	0.0863364	0.47774	0.00053898	0.0618476	0.773137	0.47774	0.00053898
LOC101736710	uncharacterized LOC101736710	0.0856344	0.732049	-0.657884	4.92552e-10	0.203345	0.0906113	-0.804701	3.0801e-08	0.203345	0.0906113
LOC101736712	uncharacterized LOC101736712	0.854089	0.0267031	0.121247	0.0811163	0.681776	2.13974e-05	0.630618	0.00023106	0.681776	2.13974e-05
LOC101736713	sorting nexin-30	3.02186	4.19064e-23	0.719244	2.19835e-23	0.0470135	0.758704	-1.69839	1.63932e-41	0.0470135	0.758704
LOC101736715	uncharacterized LOC101736715	6.41947	6.89337e-08	-0.462641	6.42727e-12	-0.0142312	0.951766	-7.85082	7.04708e-47	-0.0142312	0.951766
LOC101736716	DDT domain-containing protein DDB_G0282237	0.479441	0.493328	-0.372607	0.615439	1.51552	0.00686662	9.38713	2.00422e-73	1.51552	0.00686662
LOC101736717	leucine-rich repeat neuronal protein 3	-6.78283	2.49218e-70	0.638087	0.128751	-0.451808	0.231745	6.23378	8.78385e-104	-0.451808	0.231745
LOC101736718	ankyrin repeat and BTB/POZ domain-containing protein 3	1.22555	0.252257	2.25546	2.01358e-63	-3.26434	7.90758e-134	-0.625335	0.00026942	-3.26434	7.90758e-134
LOC101736719	uncharacterized LOC101736719	7.08193	4.13182e-09	-0.48984	2.14309e-19	0.44896	4.18853e-05	-8.5745	6.60897e-18	0.44896	4.18853e-05
LOC101736720	tRNA N(3)-methylcytidine methyltransferase METTL6	-2.25989	2.02785e-06	0.0492593	0.640177	0.198799	0.471486	-1.90153	2.97671e-10	0.198799	0.471486
LOC101736721	GPI transamidase component PIG-S	0.685597	0.00063173	-0.426824	4.15886e-05	0.535156	3.6993e-07	-0.161384	0.274275	0.535156	3.6993e-07
LOC101736722	potassium channel subfamily K member 18	2.0281	0.057704	-0.288189	0.145417	-1.79649	2.15054e-16	-3.12703	1.83378e-22	-1.79649	2.15054e-16
LOC101736723	mediator of RNA polymerase II transcription subunit 15	0.930369	0.00082517	-0.0542279	0.499026	0.22724	0.272993	-0.485497	4.07836e-09	0.22724	0.272993
LOC101736724	2-oxoglutarate and iron-dependent oxygenase domain-containing protein 3	0.899451	1.34428e-05	1.17263	3.11833e-61	-1.40804	6.44997e-34	-2.38629	3.72219e-44	-1.40804	6.44997e-34
LOC101736725	nucleoside diphosphate kinase 7	5.29107	0.00109447	-0.322244	8.10506e-06	-1.4179	1.20706e-20	-6.71382	2.1568e-193	-1.4179	1.20706e-20
LOC101736726	kelch domain-containing protein 10 homolog	-0.201892	0.665325	-0.141941	0.157068	0.0681505	0.560299	-0.891873	6.25596e-07	0.0681505	0.560299
LOC101736727	dynein axonemal intermediate chain 4	7.21958	1.52604e-20	0.294883	1.05833e-05	0.131893	0.156286	-7.95707	9.02e-135	0.131893	0.156286
LOC101736728	uncharacterized LOC101736728	0.605894	0.121251	-0.050416	0.639519	-0.158365	0.306786	-1.22278	1.33252e-11	-0.158365	0.306786
LOC101736729	protein quick-to-court	-3.30679	6.43206e-15	-0.901501	4.29033e-22	-0.360315	0.00442704	1.45657	1.83766e-18	-0.360315	0.00442704
LOC101736730	cytochrome P450 CYP12A2	-0.221979	0.598365	0.118782	0.595229	-0.0454473	0.896253	-1.10243	0.0012309	-0.0454473	0.896253
LOC101736732	metallo-beta-lactamase domain-containing protein 1	0.916894	0.00244611	0.635118	5.00839e-10	0.139529	0.425684	-2.7956	6.78774e-45	0.139529	0.425684
LOC101736733	polyglutamylase complex subunit TTLL1	7.60411	1.70343e-08	0.823822	1.79186e-58	0.551807	6.56529e-09	-7.59156	5.25886e-71	0.551807	6.56529e-09
LOC101736734	ras-related protein Rac1	-0.462288	0.0850273	0.555911	8.54391e-26	-0.318692	0.0145314	0.456056	0.0811905	-0.318692	0.0145314
LOC101736735	facilitated trehalose transporter Tret1-like	-8.75938	7.26266e-27	-4.334	1.16939e-51	-0.529336	0.279629	2.47526	1.35182e-07	-0.529336	0.279629
LOC101736736	sodium-dependent nutrient amino acid transporter 1	-1.05736	0.446548	1.15429	4.77286e-11	-4.29712	7.5201e-13	-2.09406	2.27247e-15	-4.29712	7.5201e-13
LOC101736738	tRNA (adenine(37)-N6)-methyltransferase	1.09089	0.0254902	-0.136396	0.300717	0.962174	6.32442e-13	-0.228956	0.325836	0.962174	6.32442e-13
LOC101736743	elongator complex protein 2	-0.914801	0.0284373	-0.483236	9.65048e-07	0.1538	0.129673	0.370549	0.0846532	0.1538	0.129673
LOC101736745	macrophage mannose receptor 1	-2.52231	6.22891e-06	-1.1188	0.356819	6.56786	8.0137e-24	5.75884	7.90297e-06	6.56786	8.0137e-24
LOC101736746	exopolyphosphatase PRUNE1	0.553799	0.518579	-0.639962	2.65794e-09	0.168263	0.194945	-1.71199	2.33571e-06	0.168263	0.194945
LOC101736749	histone acetyltransferase KAT2A	0.225328	0.522558	-0.210691	0.00675138	0.207592	0.0430334	0.242715	0.319795	0.207592	0.0430334
LOC101736750	membrane alanyl aminopeptidase-like	-8.7437	4.12471e-31	2.47844	2.76311e-12	-4.83335	8.16548e-35	6.55688	6.06886e-15	-4.83335	8.16548e-35
LOC101736751	uncharacterized LOC101736751	0.715715	0.647033	-2.16143	0.534344	3.07356	0.0436328	3.3159	0.211759	3.07356	0.0436328
LOC101736752	unconventional myosin IC	-4.89424	3.55695e-10	0.488512	2.39797e-05	-2.1971	8.35835e-25	0.938546	5.50348e-05	-2.1971	8.35835e-25
LOC101736753	zinc finger-containing ubiquitin peptidase 1	2.44505	5.1503e-14	0.0219606	0.8368	0.173505	0.368009	-2.93102	5.86986e-26	0.173505	0.368009
LOC101736754	zinc finger protein 615	0.819614	6.17598e-06	0.712474	3.07119e-35	-0.653922	2.12e-10	-1.44978	5.83457e-48	-0.653922	2.12e-10
LOC101736756	ribonuclease H2 subunit B	2.30765	2.10311e-21	0.729279	2.98175e-29	0.324732	0.00873336	-3.3654	3.64447e-38	0.324732	0.00873336
LOC101736757	protein SREK1IP1	-2.23646	6.05409e-25	-0.581145	2.7563e-08	-0.744124	1.35633e-06	0.168115	0.625734	-0.744124	1.35633e-06
LOC101736758	U1 small nuclear ribonucleoprotein C	-0.223779	0.470019	-0.294154	0.00408139	0.0310854	0.873724	-0.262942	0.160969	0.0310854	0.873724
LOC101736759	all trans-polyprenyl-diphosphate synthase PDSS2	7.90029	2.35062e-11	-2.32711	1.23568e-20	3.74566	4.87058e-61	-10.7474	2.00989e-22	3.74566	4.87058e-61
LOC101736762	uncharacterized protein F09G8.5	1.89794	3.1264e-05	0.0952193	0.274077	-1.55628	3.92324e-11	-1.83362	2.83524e-13	-1.55628	3.92324e-11
LOC101736765	facilitated trehalose transporter Tret1-2 homolog	-2.36954	6.32281e-09	-0.570456	0.187508	-0.599108	0.123154	2.39284	9.47991e-06	-0.599108	0.123154
LOC101736766	intraflagellar transport protein 88 homolog	4.60408	5.58109e-08	0.133031	0.232474	0.0457911	0.850019	-4.4561	2.46752e-26	0.0457911	0.850019
LOC101736767	torsin-like protein	-1.12105	0.0157346	0.329641	0.00481337	0.417175	2.39518e-05	0.160518	0.263306	0.417175	2.39518e-05
LOC101736768	sodium-dependent nutrient amino acid transporter 1	-0.216985	0.344529	1.16479	5.14466e-53	0.345879	0.00452561	-2.62541	0.00030326	0.345879	0.00452561
LOC101736769	peroxidasin	-1.913	4.39584e-09	-1.00386	1.25077e-22	-1.01876	1.91488e-05	1.75328	3.5473e-37	-1.01876	1.91488e-05
LOC101736770	uncharacterized LOC101736770	5.02525	0.00114647	-0.753378	4.7433e-23	-1.14221	6.5542e-22	-8.67867	4.31407e-86	-1.14221	6.5542e-22
LOC101736771	proteasome inhibitor PI31 subunit	-0.794303	2.80781e-05	0.122454	0.154435	-0.276906	0.0118268	-0.875276	5.44947e-15	-0.276906	0.0118268
LOC101736772	uncharacterized LOC101736772	4.72397	0.00060243	1.43681	6.83404e-14	-0.670482	0.464164	-6.25205	2.58456e-26	-0.670482	0.464164
LOC101736773	dual specificity calcium/calmodulin-dependent 3',5'-cyclic nucleotide phosphodiesterase 1	-1.32566	0.274251	1.13203	4.71954e-16	0.35809	0.0024517	2.48389	1.66083e-07	0.35809	0.0024517
LOC101736774	uncharacterized LOC101736774	1.5563	0.316329	1.16492	0.249329	-1.79992	0.00211979	6.87041	2.9491e-38	-1.79992	0.00211979
[truncated: 14,117 more rows]

## Sheet: ReadMe
Column	Description
id	NCBI Gene ID
name	NCBI gene description
log2_FC_Larval_Testes_vs_Larval_Soma	log2 fold change of wild type larval testes vs larval soma. Positive value indidcates higher expression in larval testes, negative value indicates higher expression in larval soma.
padj_Larval_Testes_vs_Larval_Soma	p-adjusted significance value for wild type larval testes vs larval soma.
log2_FC_Late-Pupal_Testes_vs_Late-Pupal_Soma	log2 fold change of wild type late-pupal testes vs late-pupal soma. Positive value indidcates higher expression in late-pupal testes, negative value indicates higher expression in late-pupal soma.
padj_Late-Pupal_Testes_vs_Late-Pupal_Soma	p-adjusted significance value for wild type late-pupal testes vs late-pupal soma.
log2_FC_Larval_Testes_vs_Late-Pupal_Testes	log2 fold change of wild type larval testes vs late-pupal testes. Positive value indidcates higher expression in larval testes, negative value indicates higher expression in late-pupal testes.
padj_Larval_Testes_vs_Late-Pupal_Testes	p-adjusted significance value for wild type larval testes vs late-pupal testes.
log2_FC_Sxl_Late-Pupal_Testes_vs_WT_Late-Pupal_Testes	log2 fold change of Sxlー late-pupal testes vs wild type late-pupal testes. Positive value indidcates higher expression in Sxlー late-pupal testes, negative value indicates higher expression in wild type late-pupal testes.
padj_Sxl_Late-Pupal_Testes_vs_WT_Late-Pupal_Testes	p-adjusted significance value for Sxlー late-pupal testes vs wild type late-pupal testes.
log2_FC_Larval_Testes_vs_Larval_Ovaries	log2 fold change of wild type larval testes vs larval ovaries. Positive value indidcates higher expression in larval testes, negative value indicates higher expression in larval ovaries.
padj_Larval_Testes_vs_Larval_Ovaries	p-adjusted significance value for wild type larval testes vs larval ovaries.
