# Supplementary material for: Programmed meiotic errors facilitate dichotomous sperm production in the silkworm, Bombyx mori
Source: bioRxiv. 2025 Sep 2:2025.08.03.667510. Originally published 2025 Aug 3. Preprint. [Version 2] doi: 10.1101/2025.08.03.667510 (PMC12360503; doi:10.1101/2025.08.03.667510)
Supplement: Supplement 6 [file media-6.xlsx]

## Sheet: psiBlast
Query= XP_037872330.1 centromere-associated protein E isoform X1 [Bombyx
mori]
Length=926
Score E
Sequences producing significant alignments: (Bits) Value
A0A7E5WHJ6-F1 titin isoform X1 UA=A0A7E5WHJ6 UI=A0A7E5WHJ6_TRINI ... 1137 0.0
A0A5E4QL25-F1 WH2 domain-containing protein UA=A0A5E4QL25 UI=A0A5... 531 3e-176
I4DQB8-F1 Sarcomere length short UA=I4DQB8 UI=I4DQB8_PAPXU OS=Pap... 342 1e-108
N6U014-F1 WH2 domain-containing protein UA=N6U014 UI=N6U014_DENPD... 351 2e-103
A0A6P8XXG0-F1 DNA ligase 1 isoform X1 UA=A0A6P8XXG0 UI=A0A6P8XXG0... 335 3e-97
A0A3S2LM30-F1 Uncharacterized protein UA=A0A3S2LM30 UI=A0A3S2LM30... 297 1e-90
A0A2J7Q704-F1 WH2 domain-containing protein UA=A0A2J7Q704 UI=A0A2... 307 3e-89
A0A1J1HSY8-F1 CLUMA_CG003064, isoform A UA=A0A1J1HSY8 UI=A0A1J1HS... 281 9e-79
A0A1B0CNS9-F1 WH2 domain-containing protein UA=A0A1B0CNS9 UI=A0A1... 265 6e-78
A0A182FS36-F1 WH2 domain-containing protein UA=A0A182FS36 UI=A0A1... 278 3e-77
A0A6G0Z8I2-F1 Formin-like protein 14 UA=A0A6G0Z8I2 UI=A0A6G0Z8I2_... 271 2e-76
A0A023EVJ1-F1 Putative sarcomere length short UA=A0A023EVJ1 UI=A0... 263 3e-74
A0A6P5UVG7-F1 glutamic acid-rich protein isoform X5 UA=A0A6P5UVG7... 260 1e-73
A0A1B6HPZ9-F1 WH2 domain-containing protein UA=A0A1B6HPZ9 UI=A0A1... 215 1e-59
J9K4Z1-F1 Transporter UA=J9K4Z1 UI=J9K4Z1_ACYPI OS=Acyrthosiphon ... 205 7e-55
A0A3Q0IPV5-F1 uncharacterized protein LOC113466820 UA=A0A3Q0IPV5 ... 187 4e-50
A0A6J1R9T1-F1 uncharacterized protein LOC112466884 UA=A0A6J1R9T1 ... 182 1e-49
A0A1B6ES48-F1 WH2 domain-containing protein UA=A0A1B6ES48 UI=A0A1... 178 3e-46
A0A4C1UM50-F1 Uncharacterized protein UA=A0A4C1UM50 UI=A0A4C1UM50... 170 6e-44
A0A7R9PLW9-F1 Hypothetical protein UA=A0A7R9PLW9 UI=A0A7R9PLW9_TI... 172 3e-42
A0A1Y1K3V7-F1 WH2 domain-containing protein UA=A0A1Y1K3V7 UI=A0A1... 150 6e-37
A0A6V7J3G9-F1 WH2 domain-containing protein UA=A0A6V7J3G9 UI=A0A6... 142 7e-37
A0A6A4VF14-F1 WH2 domain-containing protein UA=A0A6A4VF14 UI=A0A6... 153 1e-36
T1HZN3-F1 WH2 domain-containing protein UA=T1HZN3 UI=T1HZN3_RHOPR... 129 4e-32
A0A7R8CN41-F1 (salmon louse) hypothetical protein UA=A0A7R8CN41 U... 140 6e-32
A0A164XQU3-F1 Putative Sarcomere length short UA=A0A164XQU3 UI=A0... 141 8e-32
A0A226EYY3-F1 Uncharacterized protein UA=A0A226EYY3 UI=A0A226EYY3... 136 3e-30
I4DQB7-F1 Sarcomere length short UA=I4DQB7 UI=I4DQB7_PAPXU OS=Pap... 122 4e-30
D2A6F3-F1 WH2 domain-containing protein UA=D2A6F3 UI=D2A6F3_TRICA... 129 4e-28
A0A1B0DCU8-F1 Uncharacterized protein UA=A0A1B0DCU8 UI=A0A1B0DCU8... 119 2e-27
A0A0P4WBS1-F1 Uncharacterized protein UA=A0A0P4WBS1 UI=A0A0P4WBS1... 123 7e-26
A0A6L5DBP4-F1 Uncharacterized protein UA=A0A6L5DBP4 UI=A0A6L5DBP4... 118 4e-25
A0A6B2EA93-F1 Putative lana UA=A0A6B2EA93 UI=A0A6B2EA93_9DIPT OS=... 115 9e-25
A0A1Y1K6T0-F1 Uncharacterized protein UA=A0A1Y1K6T0 UI=A0A1Y1K6T0... 112 4e-24
A0A6A7FT45-F1 Xin actin-binding repeat-containing protein 2-like ... 111 2e-22
A0A444TJK0-F1 WH2 domain-containing protein UA=A0A444TJK0 UI=A0A4... 101 1e-20
A0A1S3DQF5-F1 actobindin-B/C-like UA=A0A1S3DQF5 UI=A0A1S3DQF5_DIA... 88.6 2e-18
A0A4C1UKV5-F1 Uncharacterized protein UA=A0A4C1UKV5 UI=A0A4C1UKV5... 85.5 2e-16
A0A811UBN4-F1 (Mediterranean fruit fly) hypothetical protein UA=A... 83.2 4e-15
A0A1D2N5F3-F1 WH2 domain-containing protein UA=A0A1D2N5F3 UI=A0A1... 87.4 1e-14
V5I6M9-F1 WH2 domain-containing protein UA=V5I6M9 UI=V5I6M9_ANOGL... 80.5 3e-14
A0A6V7J9J3-F1 Uncharacterized protein UA=A0A6V7J9J3 UI=A0A6V7J9J3... 76.6 5e-14
A0A034VDZ3-F1 Uncharacterized protein UA=A0A034VDZ3 UI=A0A034VDZ3... 84.0 7e-14
A0A6J1TDA8-F1 glutamic acid-rich protein-like UA=A0A6J1TDA8 UI=A0... 77.8 8e-12
A0A4V3S653-F1 Uncharacterized protein UA=A0A4V3S653 UI=A0A4V3S653... 74.3 1e-11
A0A0A9WML6-F1 Uncharacterized protein UA=A0A0A9WML6 UI=A0A0A9WML6... 72.4 2e-10
A0A7R9FIT2-F1 Hypothetical protein UA=A0A7R9FIT2 UI=A0A7R9FIT2_9N... 71.2 7e-10
A0A146LJJ2-F1 Uncharacterized protein UA=A0A146LJJ2 UI=A0A146LJJ2... 65.1 1e-09
A0A0A9YLR2-F1 Tropomyosin-1 UA=A0A0A9YLR2 UI=A0A0A9YLR2_LYGHE OS=... 58.9 1e-07
A0A0C9Q0R1-F1 ORF c44157_g1_i1|g.72786 c44157_g1_i1|m.727 86 type... 58.2 2e-07
A0A833RR80-F1 Uncharacterized protein UA=A0A833RR80 UI=A0A833RR80... 53.5 2e-

## Sheet: HHpred
Query XP_037872330.1 centromere-associated protein E isoform X1 [Bombyx mori]
Match_columns 926
No_of_seqs 1 out of 3
Neff 1
Searched_HMMs 71285
Date Tue Jun 3 22:38:06 2025
Command hhsearch -cpu 8 -i ../results/full.a3m -d /cluster/toolkit/production/databases/hh-suite/mmcif70/pdb70 -o ../results/7137728.hhr -oa3m ../results/7137728.a3m -p 20 -Z 250 -loc -z 1 -b 1 -B 250 -ssm 2 -sc 1 -seq 1 -dbstrlen 10000 -norealign -maxres 32000 -contxt /cluster/toolkit/production/bioprogs/tools/hh-suite-build-new/data/context_data.crf
No Hit Prob E-value P-value Score SS Cols Query HMM Template HMM
1 8GLV_Cq WD_REPEATS_REGION doma 98.2 0.0067 9.4E-08 63.0 30.5 305 514-925 855-1180(1316)
2 8GLV_Cq WD_REPEATS_REGION doma 98.2 0.015 2.1E-07 60.6 34.2 317 515-926 712-1033(1316)
3 9E5C_1c CMF5; flagella, microt 98.2 0.0065 9.1E-08 62.8 28.5 362 507-921 900-1269(1340)
4 8TID_w WD40 domain protein; ne 98.1 0.029 4E-07 58.4 31.1 292 516-926 947-1238(1293)
5 8TID_W WD40 domain protein; ne 98.0 0.031 4.3E-07 57.7 36.3 322 516-925 884-1213(1308)
6 8GLV_Cq WD_REPEATS_REGION doma 98.0 0.035 4.9E-07 58.0 36.0 300 516-925 782-1081(1316)
7 8TID_W WD40 domain protein; ne 97.9 0.046 6.5E-07 56.4 37.2 343 507-925 771-1134(1308)
8 9E5C_1d CMF6; flagella, microt 97.9 0.06 8.5E-07 55.0 30.9 290 514-926 865-1197(1204)
9 8J07_i4 Cilia- and flagella-as 97.9 0.065 9.1E-07 55.3 34.4 281 514-926 880-1173(1250)
10 9E5C_1c CMF5; flagella, microt 97.8 0.07 9.8E-07 55.5 33.2 326 514-926 807-1138(1340)
11 9E5C_1d CMF6; flagella, microt 97.8 0.078 1.1E-06 54.3 35.7 359 507-926 677-1036(1204)
12 9E5C_1t Cilia- and flagella-as 97.5 0.36 5E-06 55.0 36.5 367 489-925 1230-1611(1760)
13 8VJH_Q Tape measure; Flagellot 97.5 0.32 4.5E-06 55.2 30.7 364 515-925 20-385 (1431)
14 8GLV_Do FAP44; cilia, microtub 97.5 0.61 8.6E-06 57.8 34.9 344 511-926 1716-2130(2141)
15 9E5C_1t Cilia- and flagella-as 97.5 0.42 5.9E-06 54.5 32.0 341 507-921 1325-1744(1760)
16 8TID_w WD40 domain protein; ne 97.5 0.27 3.8E-06 51.6 35.7 292 514-925 829-1122(1293)
17 8J07_i4 Cilia- and flagella-as 97.3 0.42 5.9E-06 49.6 36.9 310 507-926 752-1065(1250)
18 9E5C_1d CMF6; flagella, microt 97.2 0.41 5.8E-06 49.2 30.8 311 507-926 791-1115(1204)
19 9HCJ_V1 WD40-like domain-conta 97.2 0.48 6.7E-06 57.7 29.1 348 504-853 731-1228(1704)
20 8TID_W WD40 domain protein; ne 97.2 0.5 7.1E-06 49.1 31.5 286 541-925 750-1036(1308)
21 7VF2_D Pre-mRNA-splicing regul 97.2 0.34 4.7E-06 52.3 24.7 193 513-815 49-246 (396)
22 8J07_i4 Cilia- and flagella-as 97.1 0.57 7.9E-06 48.7 32.9 318 514-925 699-1022(1250)
23 8GLV_Do FAP44; cilia, microtub 97.1 1.9 2.6E-05 53.8 33.9 328 516-925 1637-2000(2141)
24 9E5C_1t Cilia- and flagella-as 96.9 0.93 1.3E-05 51.9 25.9 359 528-926 1003-1391(1760)
25 8J07_i4 Cilia- and flagella-as 96.8 1.1 1.6E-05 46.6 32.5 272 516-926 931-1226(1250)
26 1I84_S SMOOTH MUSCLE MYOSIN HE 96.8 1.6 2.2E-05 48.3 37.3 283 514-925 857-1139(1184)
27 9E5C_1r Cilia- and flagella-as 96.7 1.9 2.6E-05 48.0 33.8 323 514-925 978-1308(1460)
28 8TID_w WD40 domain protein; ne 96.6 1.5 2.1E-05 46.3 36.7 309 507-925 763-1080(1293)
29 8TID_W WD40 domain protein; ne 96.6 1.4 2E-05 46.0 33.6 322 514-921 957-1305(1308)
30 8TID_w WD40 domain protein; ne 96.6 1.7 2.4E-05 45.8 32.2 301 514-926 987-1291(1293)
31 9E5C_1c CMF5; flagella, microt 96.5 1.8 2.6E-05 45.5 32.8 304 515-926 1003-1324(1340)
32 8FD6_A Cytoplasmic dynein 1 he 96.5 5.2 7.4E-05 50.2 30.5 249 516-835 1732-1980(3126)
33 8QOX_B Conserved membrane prot 96.4 0.3 4.3E-06 48.3 16.3 108 516-636 330-437 (475)
34 8GLV_Do FAP44; cilia, microtub 96.4 2.7 3.7E-05 52.5 27.5 253 506-815 1858-2125(2141)
35 6ZNL_Z Dynactin subunit 1; Dyn 96.4 3.6 5E-05 47.8 31.4 335 511-925 229-566 (1286)
36 8RUY_O Intraflagellar transpor 96.3 3.6 5.1E-05 46.5 31.3 346 511-926 152-528 (641)
37 8RHB_t Kinesin-1 heavy chain; 96.2 2.6 3.6E-05 43.9 32.4 328 514-924 542-887 (963)
38 9HCJ_V1 WD40-like domain-conta 96.1 0.85 1.2E-05 55.7 20.9 299 519-917 688-1169(1704)
39 9E5C_1r Cilia- and flagella-as 96.1 4.2 5.9E-05 45.4 30.7 325 514-921 1062-1443(1460)
40 9GZ2_A Myosin-7; Mavacamten, I 95.9 4.6 6.4E-05 44.3 36.2 297 515-926 847-1143(1145)
41 7DL2_C Hamartin; TSC complex, 95.8 7.7 0.00011 46.4 35.6 282 514-926 686-970 (1164)
42 7RRO_H4 Outer dynein arm-docki 95.8 3.3 4.6E-05 41.8 23.9 278 516-815 178-462 (621)
43 8GLV_Cq WD_REPEATS_REGION doma 95.8 4.4 6.2E-05 43.1 36.3 314 514-925 650-969 (1316)
44 8RHB_t Kinesin-1 heavy chain; 95.6 4.8 6.7E-05 42.0 36.4 315 514-925 444-758 (963)
45 8ZB7_N Tropomyosin alpha-1 cha 95.5 1.3 1.8E-05 38.6 14.3 124 514-637 11-135 (166)
46 6GAP_C Outer capsid protein si 95.5 3 4.3E-05 39.7 17.9 143 484-639 1-148 (261)
47 7YV9_X Unconventional myosin-V 95.5 9.2 0.00013 44.8 35.4 295 514-925 913-1266(1828)
48 6GAP_C Outer capsid protein si 95.2 3.2 4.4E-05 39.6 16.7 131 746-926 28-158 (261)
49 8GLV_Do FAP44; cilia, microtub 95.1 11 0.00016 47.4 25.3 252 585-926 1637-1904(2141)
50 3NA7_A HP0958; flagellar bioge 95.0 3.7 5.2E-05 37.4 16.7 120 514-637 25-144 (256)
51 9E5C_1b Cilia- and flagella-as 94.7 15 0.00021 43.3 29.6 373 484-925 1-377 (1032)
52 7SQC_O0 FAP74; cilia, microtub 94.7 19 0.00026 44.1 30.9 279 491-840 77-357 (1940)
53 8UBG_S DpHF19,Green fluorescen 94.6 0.9 1.3E-05 49.9 13.3 129 516-644 25-193 (497)
54 8GLV_Fy DUF4201 domain-contain 94.6 8.2 0.00011 42.5 20.2 257 515-817 201-469 (490)
55 7WOO_I Nucleoporin NSP1; nucle 94.5 2.9 4.1E-05 46.7 16.9 170 512-687 636-820 (823)
56 9E5C_1c CMF5; flagella, microt 94.4 10 0.00015 40.2 35.5 281 506-866 1043-1340(1340)
57 7RRO_H4 Outer dynein arm-docki 94.0 10 0.00014 38.4 32.7 341 490-926 35-400 (621)
58 7YV9_X Unconventional myosin-V 94.0 21 0.0003 42.0 35.2 354 506-926 975-1348(1828)
59 4ILO_A CT398; hypothetical pro 93.9 5.7 8.1E-05 35.2 16.5 122 514-639 26-147 (257)
60 6ZNL_Z Dynactin subunit 1; Dyn 93.8 22 0.00031 41.7 30.5 248 541-921 214-464 (1286)
61 8PR5_A Dynactin subunit 1; Dyn 93.5 18 0.00026 39.7 32.1 307 511-925 16-325 (838)
62 9E5C_1d CMF6; flagella, microt 93.2 16 0.00023 38.2 31.5 250 514-847 921-1188(1204)
63 7DL2_C Hamartin; TSC complex, 92.8 36 0.00051 41.1 30.0 241 514-831 731-981 (1164)
64 2D3E_B General control protein 92.5 8.9 0.00012 33.4 15.1 127 595-815 1-134 (134)
65 8VJH_Q Tape measure; Flagellot 92.3 34 0.00048 39.7 21.3 261 582-925 18-281 (1431)
66 6SO3_A Myosin 2 heavy chain st 92.3 42 0.00059 40.8 31.3 312 514-926 1593-1905(1953)
67 9E5C_1t Cilia- and flagella-as 92.3 35 0.0005 39.8 34.4 257 506-844 1466-1743(1760)
68 6Z6O_O HDA1 complex subunit 2; 92.3 24 0.00033 37.7 26.7 198 538-842 414-622 (629)
69 4Q4G_X Peptidoglycan endopepti 91.9 16 0.00023 36.6 16.0 124 514-637 58-211 (472)
70 7DL2_C Hamartin; TSC complex, 91.9 11 0.00015 45.2 17.1 158 507-669 808-965 (1164)
71 6TPI_A Murein hydrolase activa 91.7 12 0.00017 33.3 29.8 252 520-867 4-255 (386)
72 9GZ2_A Myosin-7; Mavacamten, I 91.7 32 0.00045 38.1 32.3 301 516-925 800-1100(1145)
73 8IDC_E NlpC/P60 family protein 91.7 14 0.0002 34.0 16.0 123 515-637 46-201 (385)
74 7N61_0A Flagellar WD repeat-co 91.6 23 0.00033 36.2 17.1 142 467-636 79-228 (606)
75 1I84_S SMOOTH MUSCLE MYOSIN HE 91.6 35 0.0005 38.3 35.8 280 506-921 898-1177(1184)
76 4WHE_A Phage shock protein A; 91.6 12 0.00017 33.0 16.4 109 516-639 33-141 (150)
77 6Z6O_O HDA1 complex subunit 2; 91.5 19 0.00027 38.3 16.8 118 514-637 453-579 (629)
78 6ZNL_Z Dynactin subunit 1; Dyn 91.3 46 0.00065 39.2 28.0 243 514-832 295-544 (1286)
79 9E5C_1b Cilia- and flagella-as 91.0 51 0.00072 39.1 32.5 247 514-924 214-460 (1032)
80 8RHB_t Kinesin-1 heavy chain; 91.0 30 0.00042 36.4 32.2 280 538-925 338-643 (963)
81 9E5C_6m Dynein arm light chain 90.8 20 0.00028 36.0 15.3 98 516-640 126-232 (235)
82 8TID_s Coiled-coil domain-cont 90.5 21 0.0003 33.8 16.1 133 514-646 20-158 (187)
83 1I84_S SMOOTH MUSCLE MYOSIN HE 90.4 45 0.00063 37.5 31.2 208 514-828 969-1176(1184)
84 6Z6O_D HDA1 complex subunit 3, 90.4 26 0.00036 34.6 26.8 194 538-842 322-519 (542)
85 8GLV_Dp FAP43; cilia, microtub 90.3 63 0.00088 38.9 25.0 222 518-815 1637-1879(1950)
86 8Q84_F Kinetochore protein NDC 90.2 44 0.00061 37.1 20.9 317 514-836 355-681 (691)
87 6WG3_B Structural maintenance 90.1 40 0.00056 36.4 33.2 287 515-925 731-1018(1217)
88 7WOO_I Nucleoporin NSP1; nucle 90.0 8.6 0.00012 43.1 13.3 162 471-638 643-822 (823)
89 9GZ2_A Myosin-7; Mavacamten, I 89.8 47 0.00066 36.8 27.8 195 514-815 944-1138(1145)
90 9GZ2_A Myosin-7; Mavacamten, I 89.4 51 0.00072 36.6 32.2 229 514-842 888-1116(1145)
91 8GLV_Dp FAP43; cilia, microtub 89.1 76 0.0011 38.2 34.0 364 514-921 1286-1906(1950)
92 8TZL_E Peptidase M23; membrane 89.0 24 0.00034 32.4 15.5 182 740-921 54-243 (382)
93 9FQR_Iv Coiled-coil domain con 88.9 86 0.0012 38.6 30.5 369 515-925 657-1102(1125)
94 7YV9_X Unconventional myosin-V 88.8 75 0.001 37.8 27.4 302 514-926 1029-1393(1828)
95 6Z6O_D HDA1 complex subunit 3, 88.7 35 0.00049 33.8 24.9 170 514-808 361-534 (542)
96 4CGK_B SECRETED 45 KDA PROTEIN 88.6 31 0.00043 33.1 16.0 124 514-637 53-203 (392)
97 7VF2_D Pre-mRNA-splicing regul 88.6 40 0.00057 37.2 16.7 116 516-639 121-241 (396)
98 8AKV_B Chloroplast membrane-as 88.2 32 0.00045 32.9 16.4 109 516-639 56-164 (246)
99 9E5C_1r Cilia- and flagella-as 88.2 67 0.00094 36.5 20.6 186 740-925 992-1212(1460)
100 6Z6O_D HDA1 complex subunit 3, 88.1 38 0.00053 33.5 16.0 104 514-637 420-527 (542)
101 8GLV_Fy DUF4201 domain-contain 88.1 42 0.0006 37.2 16.6 106 514-639 345-462 (490)
102 8I6O_E Membrane-bound metallop 88.1 30 0.00042 32.3 16.2 125 515-639 30-180 (409)
103 8QOX_B Conserved membrane prot 87.7 29 0.00041 34.9 14.0 95 740-834 349-443 (475)
104 6Z6O_D HDA1 complex subunit 3, 87.5 41 0.00058 33.3 15.0 187 740-926 333-532 (542)
105 4RM8_B Ezrin; FERM domain, C-E 87.4 52 0.00073 34.4 17.0 107 520-639 321-427 (587)
106 6Z47_B Myosin heavy chain 11; 87.4 1E+02 0.0014 37.7 36.4 312 514-926 1623-1935(1979)
107 8TZL_E Peptidase M23; membrane 87.3 32 0.00044 31.7 29.1 188 514-815 40-243 (382)
108 5MG8_D Structural maintenance 86.9 14 0.0002 32.7 10.1 101 513-640 1-101 (294)
109 8QBS_A Phage shock protein A, 86.8 42 0.00059 32.7 16.4 109 516-639 33-141 (258)
110 6YUF_C Structural maintenance 86.8 73 0.001 35.4 33.5 391 514-926 390-837 (1194)
111 8J07_s6 Outer dynein arm-docki 86.7 35 0.00049 39.4 15.6 106 509-623 276-381 (670)
112 8GUJ_L E3 ubiquitin-protein li 86.6 85 0.0012 36.0 31.5 371 514-925 400-807 (1001)
113 8WHN_A Ribophorin 1 superfamil 86.1 20 0.00028 34.1 11.3 139 494-638 14-153 (161)
114 9HCJ_V1 WD40-like domain-conta 86.0 1.1E+02 0.0015 38.7 20.1 207 542-815 636-849 (1704)
115 8VJH_Q Tape measure; Flagellot 85.9 1E+02 0.0014 36.1 24.6 245 514-832 130-398 (1431)
116 8P0X_L Coiled-coil domain-cont 85.6 44 0.00062 36.8 15.1 192 735-926 313-533 (627)
117 4RSI_A Structural maintenance 85.6 37 0.00052 30.8 14.4 111 511-636 286-396 (397)
118 4LL7_B SWI5-dependent HO expre 85.4 35 0.00049 30.5 12.7 81 513-606 9-89 (96)
119 8J07_h3 Coiled-coil domain-con 85.4 1.4E+02 0.002 37.4 26.0 243 514-808 364-614 (1142)
120 2EFR_B General control protein 85.4 39 0.00055 31.0 16.3 133 592-817 2-140 (155)
121 7UX1_A Mechanosensitive channe 85.3 39 0.00055 38.9 15.1 155 516-670 215-387 (1120)
122 8GUI_K E3 ubiquitin-protein li 84.9 91 0.0013 34.7 29.3 326 513-920 189-517 (975)
123 6GAO_A Outer capsid protein si 84.8 36 0.0005 30.1 17.3 110 514-636 16-125 (240)
124 7RRO_H2 Coiled-coil domain con 84.8 56 0.00078 37.9 16.0 109 509-626 313-421 (687)
125 8QHV_0 Membrane-associated pro 84.8 42 0.00059 30.8 16.3 109 516-639 32-140 (215)
126 2A41_C Wiskott-Aldrich syndrom 84.8 1.4 1.9E-05 26.4 2.2 31 387-417 2-32 (32)
127 8Q5H_K Kinetochore scaffold 1; 84.8 62 0.00087 32.7 15.0 104 528-635 9-115 (329)
128 6Z47_B Myosin heavy chain 11; 84.6 1.4E+02 0.002 36.6 35.9 283 514-925 858-1140(1979)
129 8I6O_E Membrane-bound metallop 84.5 47 0.00065 31.1 28.8 261 543-867 2-265 (409)
130 6IAN_D Intraflagellar transpor 84.5 83 0.0012 34.0 19.0 268 504-810 140-435 (454)
131 6FSA_B Myosin-7; Motor protein 84.2 1.4E+02 0.002 36.4 35.8 283 514-925 847-1129(1935)
132 9FQR_Q2 Coiled-coil domain-con 83.7 66 0.00092 35.2 15.2 106 509-623 311-416 (558)
133 8GUI_K E3 ubiquitin-protein li 83.6 1E+02 0.0014 34.3 33.5 330 514-925 323-760 (975)
134 9E5C_0y Coiled-coil domain-con 83.5 72 0.001 32.5 32.1 318 514-925 147-464 (872)
135 5XEI_A Chromosome partition pr 83.4 60 0.00085 31.5 15.2 137 505-654 248-388 (540)
136 9MHH_C Beclin 1-associated aut 83.3 99 0.0014 33.9 17.2 128 513-653 82-209 (492)
137 9EOO_A Membrane-associated pro 83.2 67 0.00093 31.9 16.3 109 516-639 33-141 (277)
138 6ZNL_Z Dynactin subunit 1; Dyn 83.1 1.3E+02 0.0018 35.8 18.1 181 746-926 228-417 (1286)
139 8GUJ_L E3 ubiquitin-protein li 83.1 1.2E+02 0.0017 34.8 34.8 290 515-925 465-884 (1001)
140 8QBW_A Phage shock protein A, 83.1 50 0.00071 30.4 16.5 109 516-639 33-141 (219)
141 6SO3_A Myosin 2 heavy chain st 83.0 1.6E+02 0.0023 36.2 34.4 313 514-925 946-1264(1953)
142 7OGT_A Structural maintenance 83.0 1.3E+02 0.0018 35.0 31.1 393 518-925 401-909 (1225)
143 8TZL_E Peptidase M23; membrane 82.6 53 0.00074 30.3 14.7 126 514-639 82-217 (382)
144 4ILO_A CT398; hypothetical pro 82.3 48 0.00068 29.6 17.2 132 746-925 18-149 (257)
145 6SO3_A Myosin 2 heavy chain st 82.0 1.7E+02 0.0025 35.9 35.0 297 514-925 848-1144(1953)
146 8GLV_Kn 28 kDa inner dynein ar 81.9 86 0.0012 32.2 15.1 97 516-639 134-239 (253)
147 3VKG_A Dynein heavy chain, cyt 81.9 2.3E+02 0.0032 37.1 28.2 195 516-835 1908-2102(3245)
148 6YUF_C Structural maintenance 81.8 1.2E+02 0.0017 33.8 32.5 304 510-925 159-462 (1194)
149 6TPI_A Murein hydrolase activa 81.8 51 0.00072 29.5 17.8 117 508-637 101-217 (386)
150 7DL2_C Hamartin; TSC complex, 81.4 1.8E+02 0.0025 35.6 18.9 165 740-926 731-896 (1164)
151 8RVE_AN Vimentin; vimentin, in 81.4 77 0.0011 31.4 18.5 129 511-639 191-335 (466)
152 8Q84_F Kinetochore protein NDC 81.3 1.2E+02 0.0017 33.7 16.8 120 514-645 534-653 (691)
153 6TPI_A Murein hydrolase activa 81.3 53 0.00075 29.4 16.3 186 740-926 19-215 (386)
154 8PR5_A Dynactin subunit 1; Dyn 80.9 1.3E+02 0.0018 33.5 18.6 181 746-926 15-204 (838)
155 8J07_s6 Outer dynein arm-docki 80.9 1.5E+02 0.0022 34.5 24.7 276 511-814 72-376 (670)
156 4BWN_B NF-KAPPA-B ESSENTIAL MO 80.9 61 0.00085 29.8 13.2 98 494-636 11-108 (110)
157 5LSJ_C Protein MIS12 homolog; 80.7 66 0.00092 30.1 12.4 111 488-606 89-199 (205)
158 7ND2_B Protein phosphatase 1 r 80.7 1.3E+02 0.0018 35.5 16.9 106 517-638 114-219 (784)
159 6WG3_A Structural maintenance 80.6 1.3E+02 0.0018 33.5 28.3 258 514-834 247-506 (1233)
160 6S7O_E Dolichyl-diphosphooligo 80.3 76 0.0011 34.5 14.2 125 507-640 480-606 (607)
161 7Q2X_A Structural maintenance 80.1 1.3E+02 0.0018 33.2 37.5 328 516-925 677-1018(1170)
162 8GLV_Mb Outer dynein arm prote 80.1 1E+02 0.0014 31.8 15.2 105 513-626 312-416 (552)
163 8J07_h3 Coiled-coil domain-con 79.7 2.3E+02 0.0032 35.8 22.4 263 514-812 581-847 (1142)
164 4UXV_A SEPTATION RING FORMATIO 79.7 86 0.0012 30.8 14.6 121 514-637 264-384 (545)
165 8J07_e2 Axonemal dynein light 79.6 1.1E+02 0.0015 31.9 14.9 99 516-641 150-257 (258)
166 9HCJ_I1 Nup58; Nuclear pore co 79.3 1E+02 0.0015 35.7 15.4 171 726-910 168-347 (581)
167 4ZXQ_E Tail needle protein gp2 79.2 61 0.00086 28.9 15.2 100 514-640 44-143 (144)
168 8J07_g5 Dynein axonemal heavy 79.1 3.2E+02 0.0044 37.1 28.5 303 516-835 2678-2991(4158)
169 6TIK_B Capsid protein,Putative 79.1 1.2E+02 0.0017 33.3 15.2 123 514-636 178-305 (589)
170 6ZNM_X BICD family-like cargo 79.1 1.1E+02 0.0016 35.8 15.7 120 514-637 175-303 (577)
171 8RUY_O Intraflagellar transpor 78.9 1.7E+02 0.0024 33.9 23.7 257 544-925 140-408 (641)
172 3OJA_A Leucine-rich Immune Mol 78.8 83 0.0012 30.2 17.2 132 507-639 338-470 (487)
173 6Z47_B Myosin heavy chain 11; 78.5 2.3E+02 0.0032 35.0 33.5 351 514-925 921-1274(1979)
174 5NPW_H Autophagy-related prote 78.4 1.1E+02 0.0015 31.2 17.8 119 511-642 88-226 (301)
175 6GAJ_C Outer capsid protein si 78.0 40 0.00056 26.1 17.0 109 516-637 2-110 (133)
176 4LL8_A Myosin-4; Myo4p, She3p, 78.0 26 0.00036 37.3 9.8 96 515-636 36-132 (539)
177 2V71_B NUCLEAR DISTRIBUTION PR 78.0 81 0.0011 29.6 17.0 138 499-638 2-143 (189)
178 2A41_C Wiskott-Aldrich syndrom 77.8 3.3 4.7E-05 24.7 2.1 27 438-464 5-31 (32)
179 8GLV_Dp FAP43; cilia, microtub 77.8 2.2E+02 0.0031 34.6 24.6 263 532-851 1103-1415(1950)
180 6Z6O_O HDA1 complex subunit 2; 77.7 1.4E+02 0.002 32.2 15.8 158 740-926 418-584 (629)
181 6YUF_C Structural maintenance 77.6 1.6E+02 0.0023 32.9 27.0 259 514-853 237-496 (1194)
182 6HDZ_A Serine--tRNA ligase; Co 77.5 62 0.00087 31.0 11.2 95 513-610 1-100 (426)
183 7OGT_B Structural maintenance 77.5 1.5E+02 0.0022 32.5 33.9 329 514-921 689-1026(1230)
184 9E5C_1b Cilia- and flagella-as 77.3 2.2E+02 0.0031 34.2 28.1 236 516-816 398-633 (1032)
185 8FD6_A Cytoplasmic dynein 1 he 77.2 96 0.0013 39.9 15.7 132 506-637 1778-1953(3126)
186 6FSA_B Myosin-7; Motor protein 77.0 2.4E+02 0.0034 34.6 31.4 319 514-926 1535-1869(1935)
187 7OGT_B Structural maintenance 76.9 1.6E+02 0.0022 32.4 33.9 315 510-925 166-486 (1230)
188 8GLV_Fy DUF4201 domain-contain 76.3 1.8E+02 0.0025 32.7 26.7 317 498-921 130-446 (490)
189 9DTR_v Pre-mRNA-processing fac 76.1 44 0.00061 32.6 10.0 78 513-605 92-169 (503)
190 7SQC_O0 FAP74; cilia, microtub 75.7 2.8E+02 0.004 34.7 31.3 302 528-921 7-339 (1940)
191 2DQ3_B Seryl-tRNA synthetase; 75.7 1E+02 0.0015 29.7 12.7 95 513-610 1-102 (425)
192 9E5C_6o Dynein arm light chain 75.6 1.5E+02 0.0021 31.5 14.5 99 516-641 164-271 (274)
193 7RRO_H2 Coiled-coil domain con 75.6 2.2E+02 0.0031 33.4 22.8 259 516-814 152-413 (687)
194 7WKK_k MGC84997 protein; nucle 75.5 1.5E+02 0.0021 35.4 15.4 174 514-699 312-494 (599)
195 4Y66_C Mnd1; cell cycle; 3.2A 75.5 86 0.0012 28.6 12.8 106 541-646 81-190 (203)
196 9G40_v CDK5 regulatory subunit 75.4 3.2E+02 0.0045 35.2 37.6 285 514-926 290-595 (1893)
197 6WG3_A Structural maintenance 75.4 1.8E+02 0.0026 32.4 28.4 350 532-925 659-1017(1233)
198 5Y06_A msmeg_4306; coiled coil 75.3 75 0.0011 27.9 15.7 133 746-925 38-172 (262)
199 9E5C_0u Leucine-rich repeat pr 75.3 1.3E+02 0.0018 30.6 17.8 129 506-639 592-720 (744)
200 8J07_g6 Dynein axonemal heavy 75.2 4.2E+02 0.006 36.5 29.3 297 516-835 2818-3146(4265)
201 6GAJ_C Outer capsid protein si 75.0 49 0.00069 25.6 16.0 127 750-926 3-129 (133)
202 9H9Q_E Mto2p-binding domain-co 74.8 2.2E+02 0.0031 32.9 23.8 234 540-807 236-512 (615)
203 9E5C_5j Dynein heavy chain, pu 74.7 4.2E+02 0.0058 36.2 29.1 297 516-835 3218-3533(4674)
204 3TU5_B Gelsolin,Protein cordon 74.6 6 8.4E-05 38.2 3.9 61 345-414 219-282 (297)
205 8J07_i8 Cilia- and flagella-as 74.4 2.3E+02 0.0032 33.5 16.6 118 520-637 1466-1596(1665)
206 6OTE_A Seryl-tRNA synthetase, 74.3 1.1E+02 0.0016 31.2 12.7 97 513-610 120-226 (572)
207 5Y06_A msmeg_4306; coiled coil 74.2 81 0.0011 27.7 26.9 201 484-815 2-208 (262)
208 8FD6_A Cytoplasmic dynein 1 he 74.1 3.6E+02 0.005 35.1 26.3 226 557-926 1697-1930(3126)
209 8VJH_Q Tape measure; Flagellot 74.1 2.4E+02 0.0034 33.2 35.2 328 514-925 81-427 (1431)
210 8QHZ_D Membrane-associated pro 74.1 90 0.0013 28.2 16.4 109 516-639 10-118 (192)
211 6IKO_B Growth arrest-specific 73.8 1.3E+02 0.0018 29.7 12.7 181 516-711 313-494 (496)
212 8HQS_A Structural maintenance 73.7 1.9E+02 0.0026 31.7 34.0 265 513-925 653-918 (1093)
213 7FIK_Y Nucleoporin Nup88A; CR, 73.7 2E+02 0.0028 32.0 17.2 170 567-812 546-726 (728)
214 9HCJ_I1 Nup58; Nuclear pore co 73.5 1.3E+02 0.0018 35.0 14.2 144 514-661 203-350 (581)
215 8Q84_F Kinetochore protein NDC 73.3 2.1E+02 0.0029 32.1 28.8 321 513-847 312-645 (691)
216 7TDZ_s Nup214; Nuclear pore co 73.1 2.9E+02 0.0041 36.7 18.4 186 538-808 701-889 (2037)
217 6GAP_C Outer capsid protein si 72.5 1.3E+02 0.0018 29.2 21.2 146 550-812 23-168 (261)
218 9HCJ_V1 WD40-like domain-conta 72.4 1.2E+02 0.0017 38.2 14.8 159 740-926 717-889 (1704)
219 8RVE_AN Vimentin; vimentin, in 72.1 1.4E+02 0.002 29.6 26.5 231 514-815 145-386 (466)
220 9G3Y_s CDK5 regulatory subunit 72.1 3.6E+02 0.005 34.2 33.3 265 515-926 393-678 (1663)
221 8PPR_K Kinetochore scaffold 1; 71.7 1.8E+02 0.0025 38.4 16.3 109 516-636 2020-2129(2342)
222 8GLV_Fy DUF4201 domain-contain 71.4 1.1E+02 0.0015 34.2 12.8 226 700-926 94-341 (490)
223 8DGT_A Serine/threonine-protei 71.4 8.9 0.00012 43.0 4.8 55 585-639 74-128 (805)
224 2D3E_B General control protein 71.2 95 0.0013 27.2 16.6 119 516-640 12-130 (134)
225 8GLV_AB Outer dynein arm-docki 71.0 2.8E+02 0.0039 32.5 31.1 300 533-926 81-381 (749)
226 9E5C_1g DRC1; flagella, microt 70.7 22 0.00031 39.0 7.5 66 579-644 570-635 (651)
227 8P4Y_A Protein origami triangl 70.7 80 0.0011 26.2 13.6 162 752-926 3-164 (201)
228 6FSA_B Myosin-7; Motor protein 70.5 3.5E+02 0.0048 33.4 32.5 344 515-926 918-1264(1935)
229 7M2W_K Spindle pole body compo 70.5 95 0.0013 32.7 11.4 92 544-637 119-210 (220)
230 6GAO_A Outer capsid protein si 70.4 1E+02 0.0014 27.3 17.9 143 747-925 2-148 (240)
231 7UX1_A Mechanosensitive channe 70.4 2.8E+02 0.004 32.4 22.4 271 508-832 55-328 (1120)
232 5H3W_A Fibronectin/fibrinogen 70.1 22 0.00031 34.8 6.6 119 521-645 1-133 (281)
233 7Z8I_X BICD family-like cargo 70.1 2.5E+02 0.0035 31.6 15.1 119 514-636 175-302 (577)
234 2I1J_A Moesin; FERM, coiled-co 70.1 2E+02 0.0028 30.5 22.1 176 403-637 225-417 (575)
235 8DK2_C JetC; Wadjet, Bacterial 69.9 2.4E+02 0.0034 31.4 15.9 121 516-646 635-771 (1119)
236 7BL1_AAA UV radiation resistan 69.8 3.1E+02 0.0043 32.6 17.4 124 513-646 199-329 (699)
237 9E5C_6n 33 kDa inner dynein ar 69.6 1.7E+02 0.0024 32.9 13.6 98 516-640 241-347 (373)
238 8OJ5_B CDK5 regulatory subunit 69.4 1.3E+02 0.0019 33.0 12.7 100 531-639 389-491 (506)
239 8KF1_G P3(40); amyloid, PROTEI 69.2 1.4E+02 0.002 35.0 13.6 136 509-646 399-549 (770)
240 8GLV_LS Flagellar-associated p 69.2 2E+02 0.0028 30.1 29.5 288 515-925 298-585 (904)
241 9E5C_9b ODAD1 central coiled c 69.1 1.7E+02 0.0024 29.4 34.0 345 490-926 2-392 (575)
242 2D1K_C Metastasis suppressor p 69.0 7.7 0.00011 24.3 2.3 29 388-416 3-31 (32)
243 6GAO_A Outer capsid protein si 69.0 1.1E+02 0.0015 27.1 23.4 150 542-812 2-155 (240)
244 6YUF_C Structural maintenance 69.0 2.6E+02 0.0037 31.4 29.1 352 501-925 658-1009(1194)
245 6NBE_N N-alpha-acetyltransfera 68.6 6 8.4E-05 34.6 2.3 18 345-362 185-204 (235)
246 9E5C_0t MOP84A; flagella, micr 68.5 2E+02 0.0028 29.9 17.2 120 517-645 570-689 (759)
247 2B9C_B striated-muscle alpha t 68.3 1.1E+02 0.0015 26.8 10.6 132 535-669 3-141 (147)
248 6TDM_B Beta-ketoacyl synthase, 67.8 16 0.00023 32.7 4.6 29 523-558 34-62 (64)
249 8J07_1 Dynein regulatory compl 67.4 28 0.00039 39.1 7.5 66 579-644 660-725 (740)
250 5XEI_A Chromosome partition pr 67.2 1.7E+02 0.0024 28.6 25.6 232 478-815 124-357 (540)
No 1
>8GLV_Cq WD_REPEATS_REGION domain-containing protein; cilia, microtubule, dynein, MOTOR PROTEIN; HET: MG, GTP, GDP; 3.1A {Chlamydomonas reinhardtii}
Probab=98.24 E-value=0.0067 Score=63.02 Aligned_cols=305 Identities=16% Similarity=0.169 Sum_probs=0.0 Template_Neff=12.200
Q ss_pred hhHHHHHHHHHHHHHHHHHHHhhHHHHHHHHHHHHHHHHHHHHHHHHHHHHHHHHHcceeEEecHHHHHHHHHHHHHHHH
Q XP_037872330.1 514 DDIDKVRDDLQSTKQLLAMELRTKEAQEREIKRLQTRIQNLEAEVARERAIIKQEQQKTVISVTDAYDERLVKNLKEEVE 593 (926)
Q Consensus 514 ddidkvrddlqstkqllamelrtkeaqereikrlqtriqnleaevareraiikqeqqktvisvtdayderlvknlkeeve 593 (926)
..+..++..+......+..-.......+.++..|+..+..|++++..-...+.+-+ ..+..+..+++
T Consensus 855 ~~~~~~~~~~~~~~~~~~~~~~~~~~~~~~~~~~~~~~~~~~~~~~~l~~~~~~~~-------------~~~~~~~~~~~ 921 (1316)
T 8GLV_Cq 855 ETSLRLKGENGIMRKKFNNLQKDIEVCNTQIKELYEQKKELYATIASLEKDIASLK-------------REIRERDETIG 921 (1316)
T ss_pred HHHHHHHHHHHHHHHHHHHHHHHHHHHHHHHHHHHHHHHHHHHHHHHHHHHHHHHH-------------HHHHHHHHHHH
Q ss_pred HHHHHHHHHHHHHHHHHHHHhhhHHHHHHHHHHHHHHHHHHHHHHhcCHHHhccCCCCccHHHHhccchHHhhhhhcCCC
Q XP_037872330.1 594 KAKESADNLEKKYLEAAEERDTAITEAEELKRRNAELEKKLEQAMAGNLEDLYTSEEPMSYYQKRQLDFEKECRLLNIDT 673 (926)
Q Consensus 594 kakesadnlekkyleaaeerdtaiteaeelkrrnaelekkleqamagnledlytseepmsyyqkrqldfekecrllnidt 673 (926)
.++.....+..++-+...+......+...++.+..+++..+...
T Consensus 922 ~~~~~~~~~~~~~~~l~~~~~~l~~~~~~~~~~~~~~~~~~~~l------------------------------------ 965 (1316)
T 8GLV_Cq 922 DKERRIYDLKKKNQELEKFKFVLDYKIKELKKQIEPKDLEISEM------------------------------------ 965 (1316)
T ss_pred HHHHHHHHHHHHHHHHHHHHHHHHHHHHHHHHHHHHHHHHHHHH------------------------------------
Q ss_pred CCHHHHHHHHHhccccCcccchhhhccchhcCCCCCCCCccccchhhhcceecCCcccchhccCCcchHHhHHHHHHHHH
Q XP_037872330.1 674 NSPEAQELRKKSADANNNTTNAAFTNNFEDQGIMPTGVGSRRSSHAIKQLSVTKDDSFEEESESEPEEEESEEKKQKRLE 753 (926)
Q Consensus 674 nspeaqelrkksadannnttnaaftnnfedqgimptgvgsrrsshaikqlsvtkddsfeeesesepeeeeseekkqkrle 753 (926)
..+-..-..+-+.-......++
T Consensus 966 ----------------------------------------------------------~~~~~~~~~~~~~~~~~~~~~~ 987 (1316)
T 8GLV_Cq 966 ----------------------------------------------------------KEQIKEMDGELERYHKTNANLD 987 (1316)
T ss_pred ----------------------------------------------------------HHHHHHHHHHHHHHHHHHHHHH
Q ss_pred HHHHHHHHHHHHHHHHHHHHHHHHHHHHHHHHHHHHHHHHHHHHHHHHHHHHHHHHHHHHHhCChHHHHHHHHHHhHHHH
Q XP_037872330.1 754 KEVKNMKNKIKHLKEKQDHMKKERMGFKMALKNQQAALKEEKRKYKELKREVDKMAAMMKEVGSDEEEEEEEEEESEEEK 833 (926)
Q Consensus 754 kevknmknkikhlkekqdhmkkermgfkmalknqqaalkeekrkykelkrevdkmaammkevgsdeeeeeeeeeeseeek 833 (926)
.++..++..+..+......+..+.--+...+...+..+.+......+++.++..+...+......-....++......+.
T Consensus 988 ~~~~~l~~~~~~~~~~~~~~~~~~~~~~~~~~~l~~~~~~~~~~~~~~~~~~~~~~~~~~~~~~~~~~~~~~~~~~~~~~ 1067 (1316)
T 8GLV_Cq 988 LTISNMHLKQAGLANEVTDQRREKQDAYALMRRFQHDLQEVVGFLQEPKVLKEKVKWLYQKHCGELQSGPAEDGDVEREA 1067 (1316)
T ss_pred HHHHHHHHHHHHHHHHHHHHHHHHHHHHHHHHHHHHHHHHHHHHHHhHHHHHHHHHHHHHHHHHHhhcCcccchHHHHHH
Q ss_pred HhhcHHHHHhhhhcHhhhccccccCCcccCCCCCccccHHHHHHHHHHHHHHHHh---------------------ccce
Q XP_037872330.1 834 KTESEEEESETETEQDTESETESESEPEDAPLPNKKDNLTKRMKRHETRVHALKK---------------------GNAL 892 (926)
Q Consensus 834 kteseeeeseteteqdtesetesesepedaplpnkkdnltkrmkrhetrvhalkk---------------------gnal 892 (926)
.....+-+.+...-+..-.+.+.+-.-+-..+-.....|.+.+...+.++..|+. +..-
T Consensus 1068 ~~~~~~l~~~~~~~~~~~~~~~~~~~~~~~~~~~~~~~l~~~~~~l~~~~~~l~~~~~~~~~~~~~~~~~~~~~~~~~~~ 1147 (1316)
T 8GLV_Cq 1068 ARQREYLEKTVDSLKRKLAKDSELHRTDNLRIMQENTALIKEINELRREIKALKGAGLGAVGLGKPGSANGGAGRPGRGS 1147 (1316)
T ss_pred HHHHHHHHHHHHHHHHHHHHHHHHHHHHHHHHHHHHHHHHHHHHHHHHHHHHHHHHHhHhhccCCCCcccCCCCCCCCCC
Q ss_pred eecchhHHHHHHHHHHHHHhHHHHHHHHHHhhc
Q XP_037872330.1 893 LMANVDRLKDDVLKQREESVSLQKELDSLIDDL 925 (926)
Q Consensus 893 lmanvdrlkddvlkqreesvslqkeldsliddl 925 (926)
+...+..|+..+...+.+...|+.++..|-..+
T Consensus 1148 ~~~~~~~l~~~l~~~~~~~~~l~~e~~~l~~~~ 1180 (1316)
T 8GLV_Cq 1148 PDAAAQELRRELDMQRDLIARLREEMMMKEARI 1180 (1316)
T ss_pred hHHHHHHHHHHHHHHHHHHHHHHHHHHHHHHHH
No 2
>8GLV_Cq WD_REPEATS_REGION domain-containing protein; cilia, microtubule, dynein, MOTOR PROTEIN; HET: MG, GTP, GDP; 3.1A {Chlamydomonas reinhardtii}
Probab=98.21 E-value=0.015 Score=60.58 Aligned_cols=317 Identities=13% Similarity=0.151 Sum_probs=0.0 Template_Neff=12.200
Q ss_pred hHHHHHHHHHHHHHHHHHHHhhH-----HHHHHHHHHHHHHHHHHHHHHHHHHHHHHHHHcceeEEecHHHHHHHHHHHH
Q XP_037872330.1 515 DIDKVRDDLQSTKQLLAMELRTK-----EAQEREIKRLQTRIQNLEAEVARERAIIKQEQQKTVISVTDAYDERLVKNLK 589 (926)
Q Consensus 515 didkvrddlqstkqllamelrtk-----eaqereikrlqtriqnleaevareraiikqeqqktvisvtdayderlvknlk 589 (926)
++..+...++....-+...+... ...+.++..++.+++.++.++...+..+..+... ...--+.+...++
T Consensus 712 ~~~~~~~~~~~~~~~~~~~~~~~~~~~~~~~~~~~~~~~~~~~~~~~~~~~~~~~~~~~~~~-----~~~~~~~~~~~~~ 786 (1316)
T 8GLV_Cq 712 EKNEMEMEYEDKLKQAEERSQAQLQALDTQYQAKIMAEVERYQALMQEKELLAERWDEQNSL-----LVESHERVIAELT 786 (1316)
T ss_pred HHHHHHHHHHHHHHHHHHHHHHHHHHHHHHHHHHHHHHHHHHHHHHHHHHHHHHHHHHHHHH-----HHHHHHHHHHHHH
Q ss_pred HHHHHHHHHHHHHHHHHHHHHHHHhhhHHHHHHHHHHHHHHHHHHHHHHhcCHHHhccCCCCccHHHHhccchHHhhhhh
Q XP_037872330.1 590 EEVEKAKESADNLEKKYLEAAEERDTAITEAEELKRRNAELEKKLEQAMAGNLEDLYTSEEPMSYYQKRQLDFEKECRLL 669 (926)
Q Consensus 590 eevekakesadnlekkyleaaeerdtaiteaeelkrrnaelekkleqamagnledlytseepmsyyqkrqldfekecrll 669 (926)
.+++..............+..........+.+++.+...+|+..+++.+...+..+-.
T Consensus 787 ~~~~~~~~~~~~~~~~l~~~~~~~~~~~~~~~~~~~~~~~~~~~~~~~~~~~~~~~~~---------------------- 844 (1316)
T 8GLV_Cq 787 EDYEAKLAEEALKIEALQEEALKIEALQAEKAELEREFEEIKKQLEEDADREIEETKE---------------------- 844 (1316)
T ss_pred HHHHHHHHHHHHHHHHHHHHHHHHHHHHHHHHHHHHHHHHHHHHHHHHHHHHHHHHHH----------------------
Q ss_pred cCCCCCHHHHHHHHHhccccCcccchhhhccchhcCCCCCCCCccccchhhhcceecCCcccchhccCCcchHHhHHHHH
Q XP_037872330.1 670 NIDTNSPEAQELRKKSADANNNTTNAAFTNNFEDQGIMPTGVGSRRSSHAIKQLSVTKDDSFEEESESEPEEEESEEKKQ 749 (926)
Q Consensus 670 nidtnspeaqelrkksadannnttnaaftnnfedqgimptgvgsrrsshaikqlsvtkddsfeeesesepeeeeseekkq 749 (926)
..+..-..-....+.-+...
T Consensus 845 ------------------------------------------------------------~~~~~~~~l~~~~~~~~~~~ 864 (1316)
T 8GLV_Cq 845 ------------------------------------------------------------KYEQKLQTERETSLRLKGEN 864 (1316)
T ss_pred ------------------------------------------------------------HHHHHHHHHHHHHHHHHHHH
Q ss_pred HHHHHHHHHHHHHHHHHHHHHHHHHHHHHHHHHHHHHHHHHHHHHHHHHHHHHHHHHHHHHHHHHhCChHHHHHHHHHHh
Q XP_037872330.1 750 KRLEKEVKNMKNKIKHLKEKQDHMKKERMGFKMALKNQQAALKEEKRKYKELKREVDKMAAMMKEVGSDEEEEEEEEEES 829 (926)
Q Consensus 750 krlekevknmknkikhlkekqdhmkkermgfkmalknqqaalkeekrkykelkrevdkmaammkevgsdeeeeeeeeees 829 (926)
..+++++..+...+..+......+..+.......+...+..+...+....++..++..+...+.+.-..-++-+.+-..-
T Consensus 865 ~~~~~~~~~~~~~~~~~~~~~~~~~~~~~~~~~~~~~l~~~~~~~~~~~~~~~~~~~~~~~~~~~~~~~~~~l~~~~~~l 944 (1316)
T 8GLV_Cq 865 GIMRKKFNNLQKDIEVCNTQIKELYEQKKELYATIASLEKDIASLKREIRERDETIGDKERRIYDLKKKNQELEKFKFVL 944 (1316)
T ss_pred HHHHHHHHHHHHHHHHHHHHHHHHHHHHHHHHHHHHHHHHHHHHHHHHHHHHHHHHHHHHHHHHHHHHHHHHHHHHHHHH
Q ss_pred HHHHHhhcHHHHHhhhhcHhhhccccccCCcccCCCCCccccHHHHHHHHHHHHHHHHhccceeecchhHHHHHHHHHHH
Q XP_037872330.1 830 EEEKKTESEEEESETETEQDTESETESESEPEDAPLPNKKDNLTKRMKRHETRVHALKKGNALLMANVDRLKDDVLKQRE 909 (926)
Q Consensus 830 eeekkteseeeeseteteqdtesetesesepedaplpnkkdnltkrmkrhetrvhalkkgnallmanvdrlkddvlkqre 909 (926)
+++...-..+-+.-...-.....+... +-.....+.......+..+..|+.-..-+...+..+...+-....
T Consensus 945 ~~~~~~~~~~~~~~~~~~~~l~~~~~~--------~~~~~~~~~~~~~~~~~~~~~l~~~~~~~~~~~~~~~~~~~~~~~ 1016 (1316)
T 8GLV_Cq 945 DYKIKELKKQIEPKDLEISEMKEQIKE--------MDGELERYHKTNANLDLTISNMHLKQAGLANEVTDQRREKQDAYA 1016 (1316)
T ss_pred HHHHHHHHHHHHHHHHHHHHHHHHHHH--------HHHHHHHHHHHHHHHHHHHHHHHHHHHHHHHHHHHHHHHHHHHHH
Q ss_pred HHhHHHHHHHHHHhhcC
Q XP_037872330.1 910 ESVSLQKELDSLIDDLE 926 (926)
Q Consensus 910 esvslqkeldsliddle 926 (926)
.-..|+.++..+...+.
T Consensus 1017 ~~~~l~~~~~~~~~~~~ 1033 (1316)
T 8GLV_Cq 1017 LMRRFQHDLQEVVGFLQ 1033 (1316)
T ss_pred HHHHHHHHHHHHHHHHH
No 3
>9E5C_1c CMF5; flagella, microtubule, MOTOR PROTEIN; HET: MG, GTP, ATP, ADP, GDP, ZN; 3.2A {Trypanosoma brucei brucei TREU927}
Probab=98.17 E-value=0.0065 Score=62.80 Aligned_cols=362 Identities=14% Similarity=0.205 Sum_probs=0.0 Template_Neff=12.400
Q ss_pred HHhHhhch-----hHHHHHHHHHHHHHHHH-HHHhhHHHHHHHHHHHHHHHHHHHHHHHHHHHHHHHHHcceeEEecHHH
Q XP_037872330.1 507 EEEIDEMD-----DIDKVRDDLQSTKQLLA-MELRTKEAQEREIKRLQTRIQNLEAEVARERAIIKQEQQKTVISVTDAY 580 (926)
Q Consensus 507 eeeidemd-----didkvrddlqstkqlla-melrtkeaqereikrlqtriqnleaevareraiikqeqqktvisvtday 580 (926)
+.++.++. .+......+....+-+. .-.......+.++..|+..++.++.++......+......-+-.....+
T Consensus 900 ~~~~~~~~~~~~~~~~~~~~~~~~~~~~~~~~~~~~~~~~~~~~~~l~~~~~~~~~~~~~~~~~~~~~~~~~~~~~~~~~ 979 (1340)
T 9E5C_1c 900 QHKLDQSTFVYEREVEDLLAEIQRHQEEDHDRFKDVVSKREKGLQKLEQQVQRTKANNAEVRQRLELDTDAEVMNVEKQN 979 (1340)
T ss_pred HHHHHHHHHHHHHHHHHHHHHHHHHHHHHHHHHHHHHHHHHHHHHHHHHHHHHHHHHHHHHHHHHHHHHHHHHHHHHHHH
Q ss_pred HHHHHHHHHHHHHHHHHHHHHHHHHHHHHHHHHhhhHHHHHHHHHHHHHHHHHHHHHHhcCHHHhccCCCCccHHHHhcc
Q XP_037872330.1 581 DERLVKNLKEEVEKAKESADNLEKKYLEAAEERDTAITEAEELKRRNAELEKKLEQAMAGNLEDLYTSEEPMSYYQKRQL 660 (926)
Q Consensus 581 derlvknlkeevekakesadnlekkyleaaeerdtaiteaeelkrrnaelekkleqamagnledlytseepmsyyqkrql 660 (926)
+..++.+++++...+.....+.+.+-+...+.+....+...+.....+|+..+++.- -+..++
T Consensus 980 -~~~~~~~~~~~~~l~~~~~~~~~~~~~l~~~~~~~~~~~~~~~~~~~~l~~~~~~~~----------------~~~~~l 1042 (1340)
T 9E5C_1c 980 -QAELNAIRERYLRMKGEGAIMRKNTLRMQKETDVHNSELQVLDNAKATLTEQLSELN----------------ETMAQL 1042 (1340)
T ss_pred -HHHHHHHHHHHHHHHHHHHHHHHHHHHHHHHHHHHHHHHHHHHHHHHHHHHHHHHHH----------------HHHHHH
Q ss_pred chHHhhhhhcCCCCCHHHHHHHHHhccccCcccchhhhccchhcCCCCCCCCccccchhhhcceecCCcccchhccCCcc
Q XP_037872330.1 661 DFEKECRLLNIDTNSPEAQELRKKSADANNNTTNAAFTNNFEDQGIMPTGVGSRRSSHAIKQLSVTKDDSFEEESESEPE 740 (926)
Q Consensus 661 dfekecrllnidtnspeaqelrkksadannnttnaaftnnfedqgimptgvgsrrsshaikqlsvtkddsfeeesesepe 740 (926)
.-+..-..-.+....-+..+++......... -..++.+-..-..
T Consensus 1043 ~~~~~~~~~~~~~~~~~~~~l~~~~~~~~~~------------------------------------~~~l~~~~~~l~~ 1086 (1340)
T 9E5C_1c 1043 HQDIDERDAIIGEKERKIYDLKKLNQELEKH------------------------------------KFVLDYRIRQLKS 1086 (1340)
T ss_pred HHHHHHHHHHHHHHHHHHHHHHHHHHHHHHH------------------------------------HHHHHHHHHHHHH
Q ss_pred hHHhHHHHHHHHHHHHHHHHHHHHHHHHHHHHHHHHHHHHHHHHHHHHHHHHHHHHHHHHHHHHHHHHHHHHHHhCChHH
Q XP_037872330.1 741 EEESEEKKQKRLEKEVKNMKNKIKHLKEKQDHMKKERMGFKMALKNQQAALKEEKRKYKELKREVDKMAAMMKEVGSDEE 820 (926)
Q Consensus 741 eeeseekkqkrlekevknmknkikhlkekqdhmkkermgfkmalknqqaalkeekrkykelkrevdkmaammkevgsdee 820 (926)
.-+.-+.....++..+..+...+..+......+..+...++..+...+..+......+.++..++..+...+........
T Consensus 1087 ~~~~~~~~~~~~~~~~~~~~~~~~~~~~~~~~l~~~~~~~~~~~~~~~~~~~~~~~~~~~~~~~~~~~~~~~~~~~~~~~ 1166 (1340)
T 9E5C_1c 1087 QMEPRQREIAREHQRISERNVELDNLHGNNIALRQNIEELKAELAQQQQQIKQTLSHMKDFETYKSRVKRDIGEIAPAMQ 1166 (1340)
T ss_pred hHHHHHHHHHHHHHHHHHHHHHHHHHHHHHHHHHHHHHHHHHHHHHHHHHHHHHHHHHHHHHHHHHHHHHHHHHHHHHhh
Q ss_pred HHHHHHHHhHHHHH--hhcHHHHHhhhhcHhhhccccccCCcccCCCCCccccHHHHHHHHHHHHHHHHhccceeecchh
Q XP_037872330.1 821 EEEEEEEESEEEKK--TESEEEESETETEQDTESETESESEPEDAPLPNKKDNLTKRMKRHETRVHALKKGNALLMANVD 898 (926)
Q Consensus 821 eeeeeeeeseeekk--teseeeeseteteqdtesetesesepedaplpnkkdnltkrmkrhetrvhalkkgnallmanvd 898 (926)
+-+...++.+.... ..................+.+.+-+--..-+-..+..+......++.....+..-+.-|...+.
T Consensus 1167 ~~~~~~~~~~~~~~~~~~~~~~~~~~~~~~~~~~~~~~~~~~l~~~~~~l~~~~~~~~~~~~~~~~~~~~~~~~l~~~~~ 1246 (1340)
T 9E5C_1c 1167 DAAMLRDVVERLYQRHVVARDGQRAAQVGQEIKDEFKSQVEYLSTSVEALSRKCEADQEQHRCEVSAMMMENLTLIREIH 1246 (1340)
T ss_pred hHHHHHHHHHHHHHHHHHHhhhHHHHHHHHHHHHHHHHHHHHHHHHHHHHHHHHHHHHHHHHHHHHHHHHHHHHHHHHHH
Q ss_pred HHHHHHHHHHHHHhHHHHHHHHH
Q XP_037872330.1 899 RLKDDVLKQREESVSLQKELDSL 921 (926)
Q Consensus 899 rlkddvlkqreesvslqkeldsl 921 (926)
.|+..+...+.....|+.+|..+
T Consensus 1247 ~l~~~~~~~~~~~~~l~~~l~~~ 1269 (1340)
T 9E5C_1c 1247 ELRAELADLRNVSVTVADEGKRH 1269 (1340)
T ss_pred HHHHHHHHHHHHHHHHHHHHHHH
No 4
>8TID_w WD40 domain protein; nexin-dynein regulatory complex, cilia, axoneme, dynein, STRUCTURAL PROTEIN; 3.6A {Tetrahymena thermophila}
Probab=98.07 E-value=0.029 Score=58.42 Aligned_cols=292 Identities=11% Similarity=0.169 Sum_probs=0.0 Template_Neff=12.200
Q ss_pred HHHHHHHHHHHHHHHHHHHhhHHHHHHHHHHHHHHHHHHHHHHHHHHHHHHHHHcceeEEecHHHHHHHHHHHHHHHHHH
Q XP_037872330.1 516 IDKVRDDLQSTKQLLAMELRTKEAQEREIKRLQTRIQNLEAEVARERAIIKQEQQKTVISVTDAYDERLVKNLKEEVEKA 595 (926)
Q Consensus 516 idkvrddlqstkqllamelrtkeaqereikrlqtriqnleaevareraiikqeqqktvisvtdayderlvknlkeeveka 595 (926)
+..+...+.....-+..-.......+.++..++..+..++.++..-+..+..-.. -+..|+.+++..
T Consensus 947 ~~~~~~~~~~l~~~~~~l~~~~~~~~~~~~~~~~~~~~~~~~~~~l~~~~~~~~~-------------~~~~l~~~~~~~ 1013 (1293)
T 8TID_w 947 MQVLFKNLEKAEIKKMDRRNDYDTEAQKLEEQKSKLKGTMEDITSIQETNKMLQK-------------EKESHAKEIDER 1013 (1293)
T ss_dssp HHHHHHHHHHHHHCCHHHHHHHHHHHHHHHHHHHHHHHHHHHHHHHHHHHHHHHH-------------HCCCCHHHHHHH
T ss_pred HHHHHHHHHHHHHHHHHHHHHHHHHHHHHHHHHHHHHHHHHHHHHHHHHHHHHHH-------------HHHHHHHHHHHH
Q ss_pred HHHHHHHHHHHHHHHHHHhhhHHHHHHHHHHHHHHHHHHHHHHhcCHHHhccCCCCccHHHHhccchHHhhhhhcCCCCC
Q XP_037872330.1 596 KESADNLEKKYLEAAEERDTAITEAEELKRRNAELEKKLEQAMAGNLEDLYTSEEPMSYYQKRQLDFEKECRLLNIDTNS 675 (926)
Q Consensus 596 kesadnlekkyleaaeerdtaiteaeelkrrnaelekkleqamagnledlytseepmsyyqkrqldfekecrllnidtns 675 (926)
......++..+.+...+..........+..+..+|+..++..
T Consensus 1014 ~~~~~~~~~~~~~l~~~~~~l~~~~~~~~~~~~~l~~~~~~~-------------------------------------- 1055 (1293)
T 8TID_w 1014 EKTIRDKGRRIYELKKKTQELEKFKFVLDYKIKELKRDIGPK-------------------------------------- 1055 (1293)
T ss_dssp HHHHHHHHHHHHHHHHHHHHHHHHHHHHHHHHHHHHHTHHHH--------------------------------------
T ss_pred HHHHHHHHHHHHHHHHHHHHHHHHHHHHHHHHHHHHHHhcHH--------------------------------------
Q ss_pred HHHHHHHHHhccccCcccchhhhccchhcCCCCCCCCccccchhhhcceecCCcccchhccCCcchHHhHHHHHHHHHHH
Q XP_037872330.1 676 PEAQELRKKSADANNNTTNAAFTNNFEDQGIMPTGVGSRRSSHAIKQLSVTKDDSFEEESESEPEEEESEEKKQKRLEKE 755 (926)
Q Consensus 676 peaqelrkksadannnttnaaftnnfedqgimptgvgsrrsshaikqlsvtkddsfeeesesepeeeeseekkqkrleke 755 (926)
..+-..-..+...++.+
T Consensus 1056 ---------------------------------------------------------------~~~~~~~~~~~~~~~~~ 1072 (1293)
T 8TID_w 1056 ---------------------------------------------------------------EEEIAKMKEQIANMNSE 1072 (1293)
T ss_dssp ---------------------------------------------------------------HHTTCCCHHHHHHHHHH
T ss_pred ---------------------------------------------------------------HHHHHHHHHHHHHHHHH
Q ss_pred HHHHHHHHHHHHHHHHHHHHHHHHHHHHHHHHHHHHHHHHHHHHHHHHHHHHHHHHHHHhCChHHHHHHHHHHhHHHHHh
Q XP_037872330.1 756 VKNMKNKIKHLKEKQDHMKKERMGFKMALKNQQAALKEEKRKYKELKREVDKMAAMMKEVGSDEEEEEEEEEESEEEKKT 835 (926)
Q Consensus 756 vknmknkikhlkekqdhmkkermgfkmalknqqaalkeekrkykelkrevdkmaammkevgsdeeeeeeeeeeseeekkt 835 (926)
+..+...+..+......+..+.......+...+..+.+.......|+.++..+...+.+ .+....+-+....+-.
T Consensus 1073 ~~~~~~~~~~~~~~~~~l~~~~~~~~~~~~~~~~~~~~~~~~~~~l~~~~~~~~~~~~~-----~~~~~~~~~~~~~~~~ 1147 (1293)
T 8TID_w 1073 ILHFKRTNANLKLIVTDLRLRQEGMKKEIEDQSKVIQQNNQYIKAFEQDMSDCHQHIAD-----YKKLKQKVLNLYNQYV 1147 (1293)
T ss_dssp HHHHHHHHHHHHHHHHHHHHHHHHHHHHHHHHHHHHHHHHHHHHHHHHHHHHHGGGCSC-----HHHHHHHHHHHHHHHC
T ss_pred HHHHHHHHHHHHHHHHHHHHHHHHHHHHHHHHHHHHHHHHHHHHHHHHHHHHHHHhhcc-----HHHHHHHHHHHHHHhh
Q ss_pred hcHHHHHhhhhcHhhhccccccCCcccCCCCCccccHHHHHHHHHHHHHHHHhccceeecchhHHHHHHHHHHHHHhHHH
Q XP_037872330.1 836 ESEEEESETETEQDTESETESESEPEDAPLPNKKDNLTKRMKRHETRVHALKKGNALLMANVDRLKDDVLKQREESVSLQ 915 (926)
Q Consensus 836 eseeeeseteteqdtesetesesepedaplpnkkdnltkrmkrhetrvhalkkgnallmanvdrlkddvlkqreesvslq 915 (926)
.....-...........+....-..-..-+-.....+......+...+..+..-+.-|...+..|+..+-....+...|+
T Consensus 1148 ~~~~~~~~~~~~~~~~~~~~~~~~~~~~~~~~l~~~~~~~~~~~~~~~~~~~~~~~~l~~~~~~l~~~~~~~~~~~~~l~ 1227 (1293)
T 8TID_w 1148 QGDDSKKKRLENNDQQKEIMKERAHLETSVNNLKIKHDKNQSVHKSDTTIIMKHNTFLIFEINHLKREKKKILEDKAKML 1227 (1293)
T ss_dssp -------------CHHHHHHHHHHHHHHHHHHHHHHHHHHHHHHHHHHHHHHHHHHHHHHHHHHHHHHHHHHTTTTSHHH
T ss_pred cCchhHHhHhcCHHHHHHHHHHHHHHHHHHHHHHHHHHHhHhhHHHHHHHHHHHHHHHHHHHHHHHHHHHHHHHHHHHHH
Q ss_pred HHHHHHHhhcC
Q XP_037872330.1 916 KELDSLIDDLE 926 (926)
Q Consensus 916 keldsliddle 926 (926)
.+|..+-..+.
T Consensus 1228 ~~~~~~~~~~~ 1238 (1293)
T 8TID_w 1228 MQATQKKKQDG 1238 (1293)
T ss_dssp HHC--------
T ss_pred HHHHHHHHhcc
No 5
>8TID_W WD40 domain protein; nexin-dynein regulatory complex, cilia, axoneme, dynein, STRUCTURAL PROTEIN; 3.6A {Tetrahymena thermophila}
Probab=98.04 E-value=0.031 Score=57.67 Aligned_cols=322 Identities=14% Similarity=0.161 Sum_probs=0.0 Template_Neff=12.500
Q ss_pred HHHHHHHHHHHHHHHHHHHhhHHHHHHHHHHHHHHH-HHHHHHHHHHHHHHHHHHcceeEEecHHHHHHHHHHHHHHHHH
Q XP_037872330.1 516 IDKVRDDLQSTKQLLAMELRTKEAQEREIKRLQTRI-QNLEAEVARERAIIKQEQQKTVISVTDAYDERLVKNLKEEVEK 594 (926)
Q Consensus 516 idkvrddlqstkqllamelrtkeaqereikrlqtri-qnleaevareraiikqeqqktvisvtdayderlvknlkeevek 594 (926)
+..+...+....+.+.......+..+.++..++..+ ..++.++...+..+.+.. ..-......++.+++.
T Consensus 884 ~~~~~~~~~~~~~~~~~~~~~~~~~~~~~~~~~~~~~~~~~~~~~~l~~~~~~~~---------~~~~~~~~~~~~~~~~ 954 (1308)
T 8TID_W 884 DDQYQKLLEEQITQKERVEKQINHLQKEQQEVLMQISEEKETEIKNLNQKNSKDE---------QAITDQGLKAKSDISI 954 (1308)
T ss_dssp --------------CHHHHHHHHHHHHHHHHHHHHHHHHHHHHHHHHHHHHHHHH---------HHHHHHHHTTHHHHHH
T ss_pred HHHHHHHHHHHHHHHHHHHHHHHHHHHHHHHHHHHHHHHHHHHHHHHHHHhHHHH---------HHHHHHHHHHHHHHHH
Q ss_pred HHHHHHHHHHHHHHHHHHHhhhHHHHHHHHHHHHHHHHHHHHH---HhcCHHHhccCCCCccHHHHhccchHHhhhhhcC
Q XP_037872330.1 595 AKESADNLEKKYLEAAEERDTAITEAEELKRRNAELEKKLEQA---MAGNLEDLYTSEEPMSYYQKRQLDFEKECRLLNI 671 (926)
Q Consensus 595 akesadnlekkyleaaeerdtaiteaeelkrrnaelekkleqa---magnledlytseepmsyyqkrqldfekecrllni 671 (926)
++.....++...-+...+......+.+.+.....+|+..++.. +..--..+-..+.-..-.+...-+.+.....+..
T Consensus 955 ~~~~~~~~~~~~~~~~~~~~~~~~~~~~~~~~~~~~~~~~~~~~~~~~~~~~~~~~~~~~~~~~~~~~~~~~~~~~~~~~ 1034 (1308)
T 8TID_W 955 TKKKIMQQQQEAQDLKEQKQEYERQKEKLKIQNQELRDKIDGQKKIILERDRTIGEKEKIIYNLKKKAQDLEKFKFVLDH 1034 (1308)
T ss_dssp HHHHHHHHHHHHHHHHHHHHHHHHHHHHHHHHHHHHHSCSHHHHHHHHHHHHHHHHHHHHHHHHHHHHHHHHHHHHTTHH
T ss_pred HHHHHHHHHHHHHHHHHHHHHHHHHHHHHHHHHHHHHHHHHHHHHHHHHHHHHHHHHHHHHHHHHHHHHHHHHHHHHHHH
Q ss_pred CCCCHHHHHHHHHhccccCcccchhhhccchhcCCCCCCCCccccchhhhcceecCCcccchhccCCcchHHhHHHHHHH
Q XP_037872330.1 672 DTNSPEAQELRKKSADANNNTTNAAFTNNFEDQGIMPTGVGSRRSSHAIKQLSVTKDDSFEEESESEPEEEESEEKKQKR 751 (926)
Q Consensus 672 dtnspeaqelrkksadannnttnaaftnnfedqgimptgvgsrrsshaikqlsvtkddsfeeesesepeeeeseekkqkr 751 (926)
+..+|....... +.....
T Consensus 1035 -----~~~~l~~~~~~~---------------------------------------------------------~~~~~~ 1052 (1308)
T 8TID_W 1035 -----KIKELKRDIVPR---------------------------------------------------------EDEITK 1052 (1308)
T ss_dssp -----HHHHHHHHHHHH---------------------------------------------------------TTCSCT
T ss_pred -----HHHHHHHhHHHH---------------------------------------------------------HHHHHH
Q ss_pred HHHHHHHHHHHHHHHHHHHHHHHHHHHHHHHHHHHHHHHHHHHHHHHHHHHHHHHHHHHHHHHhCChHHHHHHHHHHhHH
Q XP_037872330.1 752 LEKEVKNMKNKIKHLKEKQDHMKKERMGFKMALKNQQAALKEEKRKYKELKREVDKMAAMMKEVGSDEEEEEEEEEESEE 831 (926)
Q Consensus 752 lekevknmknkikhlkekqdhmkkermgfkmalknqqaalkeekrkykelkrevdkmaammkevgsdeeeeeeeeeesee 831 (926)
|+.++..+...+..+......+..+...++..+...+..+.+.+....++..++..+...+.+....-.+-+..-+.-+.
T Consensus 1053 l~~~~~~~~~~~~~~~~~~~~~~~~~~~~~~~~~~~~~~~~~~~~~~~~~~~~~~~l~~~~~~~~~~~~~~~~~~~~~~~ 1132 (1308)
T 8TID_W 1053 MKQETNNMDQYLKELNAYNNYLGTVVDELYTTQETMKEDIKQQRQQISVQQVKISRFKDDVYSLAQHILDYDKLVDETER 1132 (1308)
T ss_dssp HHHHHHHHHHHHHHHHHHHHHHHHHHHHHHHHHHHHHHHHHHHHHHHHHHHHHHHHHHHHHHHHHHTSSCHHHHHHHHHH
T ss_pred HHHHHHHHHHHHHHHHHHHHHHHHHHHHHHHHHHHHHHHHHHHHHHHHHHHHHHHHHHHHHHHHHHHhhhHHHHHHHHHH
Q ss_pred HHHhhcHHHHHhhhhcHhhhccccccCCcccCCCCCccccHHHHHHHHHHHHHHHHhcc----ceeecchhHHHHHHHHH
Q XP_037872330.1 832 EKKTESEEEESETETEQDTESETESESEPEDAPLPNKKDNLTKRMKRHETRVHALKKGN----ALLMANVDRLKDDVLKQ 907 (926)
Q Consensus 832 ekkteseeeeseteteqdtesetesesepedaplpnkkdnltkrmkrhetrvhalkkgn----allmanvdrlkddvlkq 907 (926)
.......+.+........ .....+...+..++..+..|.... ..+-....++.......
T Consensus 1133 ~~~~~~~~~~~~~~~~~~-----------------~~~~~~~~~~~~l~~~~~~l~~~l~~~~~~~~~~~~~~~~~~~~l 1195 (1308)
T 8TID_W 1133 LFMKHVNDKEVKRQSVEG-----------------DIMMEYRSQKKNLEKLVNMFKKSLQKDNQIHKDDKIRIMKDNVDL 1195 (1308)
T ss_dssp HHHHC------------------------------CHHHHHHHHHHHHHHHHHHHHHHHHHHHHHHHHHHHHHHHHHHHH
T ss_pred HHHHHhchhHHHHHHHhH-----------------HHHHHHHHHHHHHHHHHHHHHHHHHHHHHHHHHHHHHHHHHHHHH
Q ss_pred HHHHhHHHHHHHHHHhhc
Q XP_037872330.1 908 REESVSLQKELDSLIDDL 925 (926)
Q Consensus 908 reesvslqkeldsliddl 925 (926)
..+-..|+.+|..+...+
T Consensus 1196 ~~~~~~l~~~~~~~~~~~ 1213 (1308)
T 8TID_W 1196 IREINTLRKSIKDITKGQ 1213 (1308)
T ss_dssp HHHHHHHHHHHHHC----
T ss_pred HHHHHHHHHHHHHHHHHH
No 6
>8GLV_Cq WD_REPEATS_REGION domain-containing protein; cilia, microtubule, dynein, MOTOR PROTEIN; HET: MG, GTP, GDP; 3.1A {Chlamydomonas reinhardtii}
Probab=98.03 E-value=0.035 Score=57.95 Aligned_cols=300 Identities=12% Similarity=0.149 Sum_probs=0.0 Template_Neff=12.200
Q ss_pred HHHHHHHHHHHHHHHHHHHhhHHHHHHHHHHHHHHHHHHHHHHHHHHHHHHHHHcceeEEecHHHHHHHHHHHHHHHHHH
Q XP_037872330.1 516 IDKVRDDLQSTKQLLAMELRTKEAQEREIKRLQTRIQNLEAEVARERAIIKQEQQKTVISVTDAYDERLVKNLKEEVEKA 595 (926)
Q Consensus 516 idkvrddlqstkqllamelrtkeaqereikrlqtriqnleaevareraiikqeqqktvisvtdayderlvknlkeeveka 595 (926)
+..++..+....+-+...+..-+.+..++..++..++.|+.++...+..+.+..+.. -..+...|.+++...
T Consensus 782 ~~~~~~~~~~~~~~~~~~~~~l~~~~~~~~~~~~~~~~~~~~~~~~~~~~~~~~~~~--------~~~~~~~~~~~~~~l 853 (1316)
T 8GLV_Cq 782 IAELTEDYEAKLAEEALKIEALQEEALKIEALQAEKAELEREFEEIKKQLEEDADRE--------IEETKEKYEQKLQTE 853 (1316)
T ss_pred HHHHHHHHHHHHHHHHHHHHHHHHHHHHHHHHHHHHHHHHHHHHHHHHHHHHHHHHH--------HHHHHHHHHHHHHHH
Q ss_pred HHHHHHHHHHHHHHHHHHhhhHHHHHHHHHHHHHHHHHHHHHHhcCHHHhccCCCCccHHHHhccchHHhhhhhcCCCCC
Q XP_037872330.1 596 KESADNLEKKYLEAAEERDTAITEAEELKRRNAELEKKLEQAMAGNLEDLYTSEEPMSYYQKRQLDFEKECRLLNIDTNS 675 (926)
Q Consensus 596 kesadnlekkyleaaeerdtaiteaeelkrrnaelekkleqamagnledlytseepmsyyqkrqldfekecrllnidtns 675 (926)
++....+....-....+......+.+.+..+..+|+..+++.-.
T Consensus 854 ~~~~~~~~~~~~~~~~~~~~~~~~~~~~~~~~~~~~~~~~~~~~------------------------------------ 897 (1316)
T 8GLV_Cq 854 RETSLRLKGENGIMRKKFNNLQKDIEVCNTQIKELYEQKKELYA------------------------------------ 897 (1316)
T ss_pred HHHHHHHHHHHHHHHHHHHHHHHHHHHHHHHHHHHHHHHHHHHH------------------------------------
Q ss_pred HHHHHHHHHhccccCcccchhhhccchhcCCCCCCCCccccchhhhcceecCCcccchhccCCcchHHhHHHHHHHHHHH
Q XP_037872330.1 676 PEAQELRKKSADANNNTTNAAFTNNFEDQGIMPTGVGSRRSSHAIKQLSVTKDDSFEEESESEPEEEESEEKKQKRLEKE 755 (926)
Q Consensus 676 peaqelrkksadannnttnaaftnnfedqgimptgvgsrrsshaikqlsvtkddsfeeesesepeeeeseekkqkrleke 755 (926)
+...+........ .+-...+.....+..+
T Consensus 898 -~~~~l~~~~~~~~--------------------------------------------------~~~~~~~~~~~~~~~~ 926 (1316)
T 8GLV_Cq 898 -TIASLEKDIASLK--------------------------------------------------REIRERDETIGDKERR 926 (1316)
T ss_pred -HHHHHHHHHHHHH--------------------------------------------------HHHHHHHHHHHHHHHH
Q ss_pred HHHHHHHHHHHHHHHHHHHHHHHHHHHHHHHHHHHHHHHHHHHHHHHHHHHHHHHHHHHhCChHHHHHHHHHHhHHHHHh
Q XP_037872330.1 756 VKNMKNKIKHLKEKQDHMKKERMGFKMALKNQQAALKEEKRKYKELKREVDKMAAMMKEVGSDEEEEEEEEEESEEEKKT 835 (926)
Q Consensus 756 vknmknkikhlkekqdhmkkermgfkmalknqqaalkeekrkykelkrevdkmaammkevgsdeeeeeeeeeeseeekkt 835 (926)
+..++.++..|......+..+...+...+...+..+.+-+....++..++..+.....+....-+.-+.+-.+.+.+...
T Consensus 927 ~~~~~~~~~~l~~~~~~l~~~~~~~~~~~~~~~~~~~~l~~~~~~~~~~~~~~~~~~~~~~~~~~~l~~~~~~~~~~~~~ 1006 (1316)
T 8GLV_Cq 927 IYDLKKKNQELEKFKFVLDYKIKELKKQIEPKDLEISEMKEQIKEMDGELERYHKTNANLDLTISNMHLKQAGLANEVTD 1006 (1316)
T ss_pred HHHHHHHHHHHHHHHHHHHHHHHHHHHHHHHHHHHHHHHHHHHHHHHHHHHHHHHHHHHHHHHHHHHHHHHHHHHHHHHH
Q ss_pred hcHHHHHhhhhcHhhhccccccCCcccCCCCCccccHHHHHHHHHHHHHHHHhccceeecchhHHHHHHHHHHHHHhHHH
Q XP_037872330.1 836 ESEEEESETETEQDTESETESESEPEDAPLPNKKDNLTKRMKRHETRVHALKKGNALLMANVDRLKDDVLKQREESVSLQ 915 (926)
Q Consensus 836 eseeeeseteteqdtesetesesepedaplpnkkdnltkrmkrhetrvhalkkgnallmanvdrlkddvlkqreesvslq 915 (926)
-..+-+.-...-...+.+. ..+...+...+..+..++.-..-+...+..++....+...+.....
T Consensus 1007 ~~~~~~~~~~~~~~l~~~~---------------~~~~~~~~~~~~~~~~~~~~~~~~~~~~~~~~~~~~~~~~~~~~~~ 1071 (1316)
T 8GLV_Cq 1007 QRREKQDAYALMRRFQHDL---------------QEVVGFLQEPKVLKEKVKWLYQKHCGELQSGPAEDGDVEREAARQR 1071 (1316)
T ss_pred HHHHHHHHHHHHHHHHHHH---------------HHHHHHHHhHHHHHHHHHHHHHHHHHHhhcCcccchHHHHHHHHHH
Q ss_pred HHHHHHHhhc
Q XP_037872330.1 916 KELDSLIDDL 925 (926)
Q Consensus 916 keldsliddl 925 (926)
.+|..-+.++
T Consensus 1072 ~~l~~~~~~~ 1081 (1316)
T 8GLV_Cq 1072 EYLEKTVDSL 1081 (1316)
T ss_pred HHHHHHHHHH
No 7
>8TID_W WD40 domain protein; nexin-dynein regulatory complex, cilia, axoneme, dynein, STRUCTURAL PROTEIN; 3.6A {Tetrahymena thermophila}
Probab=97.94 E-value=0.046 Score=56.42 Aligned_cols=343 Identities=15% Similarity=0.204 Sum_probs=0.0 Template_Neff=12.500
Q ss_pred HHhHhh------chhHHHHHHHHHHHHHHHHHHHh-hHHHHHHHHHHHHHHHHHHHHHHHHHHHHHHHHHcceeEEecHH
Q XP_037872330.1 507 EEEIDE------MDDIDKVRDDLQSTKQLLAMELR-TKEAQEREIKRLQTRIQNLEAEVARERAIIKQEQQKTVISVTDA 579 (926)
Q Consensus 507 eeeide------mddidkvrddlqstkqllamelr-tkeaqereikrlqtriqnleaevareraiikqeqqktvisvtda 579 (926)
+.+++. -..+......+....+-+.-++. ..+..+.++..|+..++.++.+.......+....+...-.....
T Consensus 771 ~~~~~~~~~~~~~~~~~~~~~~~~~~~~~~~~~~~~~~~~~~~~~~~~~~~~~~~~~~~~~~~~~~~~~~~~~~~~~~~~ 850 (1308)
T 8TID_W 771 SNQNAMIGLNSRDDRIRQLETQIENNSQKRKQMFEQLLKSKTMEEQKLIQEINEIKEQFEQEIQVMDTKYQKEVMSLVEE 850 (1308)
T ss_dssp HHCCTHHHHHHHHHHHHHHHHHHHHHHHTTHHHHHHHHHHHHHHHHHHHHHHHHHHHHHHHHHHHHHHHHHHHHHHHHHH
T ss_pred HHHHHHHHHHHHHHHHHHHHHHHHHHHHHHHHHHHHHHHHHHHHHHHHHHHHHHHHHHHHHHHHHHHHHHHHHHHHHHHH
Q ss_pred HHH--------------HHHHHHHHHHHHHHHHHHHHHHHHHHHHHHHhhhHHHHHHHHHHHHHHHHHHHHHHhcCHHHh
Q XP_037872330.1 580 YDE--------------RLVKNLKEEVEKAKESADNLEKKYLEAAEERDTAITEAEELKRRNAELEKKLEQAMAGNLEDL 645 (926)
Q Consensus 580 yde--------------rlvknlkeevekakesadnlekkyleaaeerdtaiteaeelkrrnaelekkleqamagnledl 645 (926)
|.+ .+...+..+++........++...-+...+......+.+++.....+++..++..+...++.+
T Consensus 851 ~~~~~~~~~~~~~~~~~~~~~~~~~~~~~l~~~~~~~~~~~~~~~~~~~~~~~~~~~~~~~~~~~~~~~~~~~~~~~~~l 930 (1308)
T 8TID_W 851 YENQKRLHEIENNKNNKKKTKLLQEHSQKLQIIDDQYQKLLEEQITQKERVEKQINHLQKEQQEVLMQISEEKETEIKNL 930 (1308)
T ss_dssp HHHHHHHHHHHHHHHHHHHHHC-------------------------CHHHHHHHHHHHHHHHHHHHHHHHHHHHHHHHH
T ss_pred HHHHHHHHHHHHHHHHHHHHHHHHHHHHHHHHHHHHHHHHHHHHHHHHHHHHHHHHHHHHHHHHHHHHHHHHHHHHHHHH
Q ss_pred ccCCCCccHHHHhccchHHhhhhhcCCCCCHHHHHHHHHhccccCcccchhhhccchhcCCCCCCCCccccchhhhccee
Q XP_037872330.1 646 YTSEEPMSYYQKRQLDFEKECRLLNIDTNSPEAQELRKKSADANNNTTNAAFTNNFEDQGIMPTGVGSRRSSHAIKQLSV 725 (926)
Q Consensus 646 ytseepmsyyqkrqldfekecrllnidtnspeaqelrkksadannnttnaaftnnfedqgimptgvgsrrsshaikqlsv 725 (926)
+.++.-...-.--....-..+..++..+.....
T Consensus 931 -----------~~~~~~~~~~~~~~~~~~~~~~~~~~~~~~~~~------------------------------------ 963 (1308)
T 8TID_W 931 -----------NQKNSKDEQAITDQGLKAKSDISITKKKIMQQQ------------------------------------ 963 (1308)
T ss_dssp -----------HHHHHHHHHHHHHHHHTTHHHHHHHHHHHHHHH------------------------------------
T ss_pred -----------HHHhHHHHHHHHHHHHHHHHHHHHHHHHHHHHH------------------------------------
Q ss_pred cCCcccchhccCCcchHHhHHHHHHHHHHHHHHHHHHHHHHHHHHHHHHHHHHHHHHHHHHHHHHHHHHHHHHHHHHHHH
Q XP_037872330.1 726 TKDDSFEEESESEPEEEESEEKKQKRLEKEVKNMKNKIKHLKEKQDHMKKERMGFKMALKNQQAALKEEKRKYKELKREV 805 (926)
Q Consensus 726 tkddsfeeesesepeeeeseekkqkrlekevknmknkikhlkekqdhmkkermgfkmalknqqaalkeekrkykelkrev 805 (926)
.+-..-+.+...|+.+...+...+..+.+....+..+.....-.+...+..+.+.+..+.++....
T Consensus 964 --------------~~~~~~~~~~~~~~~~~~~~~~~~~~~~~~~~~~~~~~~~~~~~~~~~~~~~~~~~~~~~~~~~~~ 1029 (1308)
T 8TID_W 964 --------------QEAQDLKEQKQEYERQKEKLKIQNQELRDKIDGQKKIILERDRTIGEKEKIIYNLKKKAQDLEKFK 1029 (1308)
T ss_dssp --------------HHHHHHHHHHHHHHHHHHHHHHHHHHHHSCSHHHHHHHHHHHHHHHHHHHHHHHHHHHHHHHHHHH
T ss_pred --------------HHHHHHHHHHHHHHHHHHHHHHHHHHHHHHHHHHHHHHHHHHHHHHHHHHHHHHHHHHHHHHHHHH
Q ss_pred HHHHHHHHHhCChHHHHHHHHHHhHHHHHhhcHHHHHhhhhcHhhhccccccCCcccCCCCCccccHHHHHHHHHHHHHH
Q XP_037872330.1 806 DKMAAMMKEVGSDEEEEEEEEEESEEEKKTESEEEESETETEQDTESETESESEPEDAPLPNKKDNLTKRMKRHETRVHA 885 (926)
Q Consensus 806 dkmaammkevgsdeeeeeeeeeeseeekkteseeeeseteteqdtesetesesepedaplpnkkdnltkrmkrhetrvha 885 (926)
..+...+.++...-++-+.+-.+-+.+...-..+-+.-.......+.+ ...+..++......+..
T Consensus 1030 ~~~~~~~~~l~~~~~~~~~~~~~l~~~~~~~~~~~~~~~~~~~~~~~~---------------~~~~~~~~~~~~~~~~~ 1094 (1308)
T 8TID_W 1030 FVLDHKIKELKRDIVPREDEITKMKQETNNMDQYLKELNAYNNYLGTV---------------VDELYTTQETMKEDIKQ 1094 (1308)
T ss_dssp HTTHHHHHHHHHHHHHHTTCSCTHHHHHHHHHHHHHHHHHHHHHHHHH---------------HHHHHHHHHHHHHHHHH
T ss_pred HHHHHHHHHHHHhHHHHHHHHHHHHHHHHHHHHHHHHHHHHHHHHHHH---------------HHHHHHHHHHHHHHHHH
Q ss_pred HHhccceeecchhHHHHHHHHHHHHHhHHHHHHHHHHhhc
Q XP_037872330.1 886 LKKGNALLMANVDRLKDDVLKQREESVSLQKELDSLIDDL 925 (926)
Q Consensus 886 lkkgnallmanvdrlkddvlkqreesvslqkeldsliddl 925 (926)
++....-+...+.+|+.++.....+...++..+..+...+
T Consensus 1095 ~~~~~~~~~~~~~~l~~~~~~~~~~~~~~~~~~~~~~~~~ 1134 (1308)
T 8TID_W 1095 QRQQISVQQVKISRFKDDVYSLAQHILDYDKLVDETERLF 1134 (1308)
T ss_dssp HHHHHHHHHHHHHHHHHHHHHHHHTSSCHHHHHHHHHHHH
T ss_pred HHHHHHHHHHHHHHHHHHHHHHHHHhhhHHHHHHHHHHHH
No 8
>9E5C_1d CMF6; flagella, microtubule, MOTOR PROTEIN; HET: MG, GTP, ATP, ADP, GDP, ZN; 3.2A {Trypanosoma brucei brucei TREU927}
Probab=97.85 E-value=0.06 Score=55.02 Aligned_cols=290 Identities=9% Similarity=0.153 Sum_probs=0.0 Template_Neff=12.500
Q ss_pred hhHHHHHHHHHHHHHHHHHHHhhHHHHHHHHHHHHHHHHHHHHHHHHHHHHHHHHHcceeEEecHHHHHHHHHHHHHHHH
Q XP_037872330.1 514 DDIDKVRDDLQSTKQLLAMELRTKEAQEREIKRLQTRIQNLEAEVARERAIIKQEQQKTVISVTDAYDERLVKNLKEEVE 593 (926)
Q Consensus 514 ddidkvrddlqstkqllamelrtkeaqereikrlqtriqnleaevareraiikqeqqktvisvtdayderlvknlkeeve 593 (926)
..+......+....+-+..-....+..+.++..++..++.++.++......+.+-+. -+..++.++.
T Consensus 865 ~~~~~~~~~~~~~~~~~~~~~~~~~~~~~~~~~~~~~~~~~~~~~~~l~~~~~~~~~-------------~~~~~~~~~~ 931 (1204)
T 9E5C_1d 865 KRRKEQSHELFALQGVNDSLLSAENIARAELEATKAEVRERMRQQAALESQIEAAKR-------------DIEALTQEFR 931 (1204)
T ss_pred HHHHHHHHHHHHHHHHHHHHHHHHHHHHHHHHHHHHHHHHHHHHHHHHHHHHHHHHH-------------HHHHHHHHHH
Q ss_pred HHHHHHHHHHHHHHHHHHHHhhhHHHHHHHHHHHHHHHHHHHHHHhcCHHHhccCCCCccHHHHhccchHHhhhhhcCCC
Q XP_037872330.1 594 KAKESADNLEKKYLEAAEERDTAITEAEELKRRNAELEKKLEQAMAGNLEDLYTSEEPMSYYQKRQLDFEKECRLLNIDT 673 (926)
Q Consensus 594 kakesadnlekkyleaaeerdtaiteaeelkrrnaelekkleqamagnledlytseepmsyyqkrqldfekecrllnidt 673 (926)
.+.+....++..+.+...+......+...+.....+|+..+++.
T Consensus 932 ~~~~~~~~~~~~~~~~~~~~~~~~~~~~~~~~~~~~l~~~~~~~------------------------------------ 975 (1204)
T 9E5C_1d 932 DRGETIAEKERRVLDLKKKNQELEKFKFVLEYKIKELKSQIDPR------------------------------------ 975 (1204)
T ss_pred HHHHHHHHHHHHHHHHHHHHHHHHHHHHHHHHHHHHHHHhcchh------------------------------------
Q ss_pred CCHHHHHHHHHhccccCcccchhhhccchhcCCCCCCCCccccchhhhcceecCCcccchhccCCcchHHhHHHHHHHHH
Q XP_037872330.1 674 NSPEAQELRKKSADANNNTTNAAFTNNFEDQGIMPTGVGSRRSSHAIKQLSVTKDDSFEEESESEPEEEESEEKKQKRLE 753 (926)
Q Consensus 674 nspeaqelrkksadannnttnaaftnnfedqgimptgvgsrrsshaikqlsvtkddsfeeesesepeeeeseekkqkrle 753 (926)
+.....++
T Consensus 976 ------------------------------------------------------------------------~~~~~~~~ 983 (1204)
T 9E5C_1d 976 ------------------------------------------------------------------------DEEIRQTK 983 (1204)
T ss_pred ------------------------------------------------------------------------HHHHHHHH
Q ss_pred HHHHHHHHHHHHHHHHHHHHHHHHHHHHHHHHHHHHHHHHHHHHHHHHHHHHHHHHHHHHHhCChHHHHHHH--------
Q XP_037872330.1 754 KEVKNMKNKIKHLKEKQDHMKKERMGFKMALKNQQAALKEEKRKYKELKREVDKMAAMMKEVGSDEEEEEEE-------- 825 (926)
Q Consensus 754 kevknmknkikhlkekqdhmkkermgfkmalknqqaalkeekrkykelkrevdkmaammkevgsdeeeeeee-------- 825 (926)
.++..+...+..+......+..+.-.+...+...+..+...+..+.+++.++..+..-+...... .+-++
T Consensus 984 ~~~~~l~~~~~~~~~~~~~~~~~~~~l~~~~~~~~~~~~~~~~~~~~~~~~~~~~~~~~~~~~~~--~~~~~l~~~~~~l 1061 (1204)
T 9E5C_1d 984 SRLAEMGREADKYTRSNDHLVLQIRNLRQKKAGQSRELEKLAVSMRSFGEFQSRLWTELCDLHDE--TNPRKLKESAKQL 1061 (1204)
T ss_pred HHHHHHHHHHHHHHHHHHHHHHHHHHHHHHHHHHHHHHHHHHHHHHHHHHHHHHHHHHHHHHHhc--cCHHHHHHHHHHH
Q ss_pred --------------------HHHhHHHHHhhcHHHHHhhhhcHhhhccccccCCcccCCCCCccccHHHHHHHHHHHHHH
Q XP_037872330.1 826 --------------------EEESEEEKKTESEEEESETETEQDTESETESESEPEDAPLPNKKDNLTKRMKRHETRVHA 885 (926)
Q Consensus 826 --------------------eeeseeekkteseeeeseteteqdtesetesesepedaplpnkkdnltkrmkrhetrvha 885 (926)
.+..-++-..+-+.-+.+-..-+..-.....+-+-.-.-+-.....|...+...+..+..
T Consensus 1062 ~~~~~~~~~~~~~~~~~~~~~~~~~~~~~~~~~~~~~~~~~l~~~~~~~~~~~~~~~~~~~~~~~~l~~~~~~l~~~~~~ 1141 (1204)
T 9E5C_1d 1062 FDKYTSGKAIGTLKALASRSAADEVREYNRERDHLERNLAGLRNKVNKNAENNRSDKYRITAENVILIKEINDLRKEARL 1141 (1204)
T ss_pred HHHhcCCccccchHHHhhcccHHHHHHHHHHHHHHHHHHHHHHHHHHHHHHhhHHHHHHHHHHHHHHHHHHHHHHHHHHH
Q ss_pred HH---------------hccceeecchhHHHHHHHHHHHHHhHHHHHHHHHHhhcC
Q XP_037872330.1 886 LK---------------KGNALLMANVDRLKDDVLKQREESVSLQKELDSLIDDLE 926 (926)
Q Consensus 886 lk---------------kgnallmanvdrlkddvlkqreesvslqkeldsliddle 926 (926)
|+ .-..-+-..++.++..+-..+.+-..|+.+|..+-..++
T Consensus 1142 l~~~~~~~~~~~~~~~~~~~~~~~~~~~~~~~~~~~l~~~~~~l~~~~~~~~~~~~ 1197 (1204)
T 9E5C_1d 1142 LAGKAGVWRSAGQSSVSACEEDVIREIASQRAELARLNEIAKKLEEDIQTRSAQVP 1197 (1204)
T ss_pred HHHHHhhhhcccccccchhHHHHHHHHHHHHHHHHHHHHHHHHHhHhHHhhhccCC
No 9
>8J07_i4 Cilia- and flagella-associated protein 57; cilia, microtubule, dynein, STRUCTURAL PROTEIN; HET: MG, GTP, GDP; 4.1A {Homo sapiens}
Probab=97.85 E-value=0.065 Score=55.29 Aligned_cols=281 Identities=14% Similarity=0.215 Sum_probs=0.0 Template_Neff=12.400
Q ss_pred hhHHHHHHHHHHHHHHHHHHHhhHHHHHHHHHHHHHHHHHHHHHHHHHHHHHHHHHcceeEEecHHHHHHHHHHHHHHHH
Q XP_037872330.1 514 DDIDKVRDDLQSTKQLLAMELRTKEAQEREIKRLQTRIQNLEAEVARERAIIKQEQQKTVISVTDAYDERLVKNLKEEVE 593 (926)
Q Consensus 514 ddidkvrddlqstkqllamelrtkeaqereikrlqtriqnleaevareraiikqeqqktvisvtdayderlvknlkeeve 593 (926)
..+..+...+.....-+..-....+..+.++..++..+..|+.++..-...+..-... +..++.+++
T Consensus 880 ~~~~~~~~~~~~~~~~~~~l~~~~~~~~~~~~~~~~~~~~l~~~~~~l~~~~~~~~~~-------------~~~~~~~~~ 946 (1250)
T 8J07_i4 880 KKLRDEKESNLRLKGETGIMRKKFSSLQKEIEERTNDIETLKGEQMKLQGVIKSLEKD-------------IQGLKREIQ 946 (1250)
T ss_pred HHHHHHHHHHHHHHHHHHHHHHHHHHHHHHHHHHHHHHHHHHHHHHHHHHHHHHHHHH-------------HHHHHHHHH
Q ss_pred HHHHHHHHHHHHHHHHHHHHhhhHHHHHHHHHHHHHHHHHHHHHHhcCHHHhccCCCCccHHHHhccchHHhhhhhcCCC
Q XP_037872330.1 594 KAKESADNLEKKYLEAAEERDTAITEAEELKRRNAELEKKLEQAMAGNLEDLYTSEEPMSYYQKRQLDFEKECRLLNIDT 673 (926)
Q Consensus 594 kakesadnlekkyleaaeerdtaiteaeelkrrnaelekkleqamagnledlytseepmsyyqkrqldfekecrllnidt 673 (926)
...+....++..+.....+......+...+.....+|+..++..
T Consensus 947 ~~~~~~~~~~~~~~~l~~~~~~~~~~~~~~~~~~~~l~~~~~~~------------------------------------ 990 (1250)
T 8J07_i4 947 ERDETIQDKEKRIYDLKKKNQELGKFKFVLDYKIKELKKQIEPR------------------------------------ 990 (1250)
T ss_pred HHHHHHHHHHHHHHHHHHHHHHHHHHHHHHHHHHHHHHHhhHHH------------------------------------
Q ss_pred CCHHHHHHHHHhccccCcccchhhhccchhcCCCCCCCCccccchhhhcceecCCcccchhccCCcchHHhHHHHHHHHH
Q XP_037872330.1 674 NSPEAQELRKKSADANNNTTNAAFTNNFEDQGIMPTGVGSRRSSHAIKQLSVTKDDSFEEESESEPEEEESEEKKQKRLE 753 (926)
Q Consensus 674 nspeaqelrkksadannnttnaaftnnfedqgimptgvgsrrsshaikqlsvtkddsfeeesesepeeeeseekkqkrle 753 (926)
+.....|+
T Consensus 991 ------------------------------------------------------------------------~~~~~~~~ 998 (1250)
T 8J07_i4 991 ------------------------------------------------------------------------ENEIRVMK 998 (1250)
T ss_pred ------------------------------------------------------------------------HHHHHHHH
Q ss_pred HHHHHHHHHHHHHHHHHHHHHHHHHHHHHHHHHHHHHHHHHHHHHHHHHHHHHHHHHHHHHhCChHHHHHHHHHHhHHHH
Q XP_037872330.1 754 KEVKNMKNKIKHLKEKQDHMKKERMGFKMALKNQQAALKEEKRKYKELKREVDKMAAMMKEVGSDEEEEEEEEEESEEEK 833 (926)
Q Consensus 754 kevknmknkikhlkekqdhmkkermgfkmalknqqaalkeekrkykelkrevdkmaammkevgsdeeeeeeeeeeseeek 833 (926)
.++..+...+..+......+..+.-.+...+...+..+.+.+..+.+|..++..+..-+......-.+-+.+-++-+++.
T Consensus 999 ~~~~~~~~~~~~~~~~~~~l~~~~~~~~~~~~~~~~~~~~~~~~~~~l~~~~~~~~~~~~~~~~~~~~~~~~~~~~~~~~ 1078 (1250)
T 8J07_i4 999 EQIQEMEAELENFHKQNTQLELNITELWQKLRATDQEMRRERQKERDLEALVKRFKTDLHNCVAYIQEPRLLKEKVRGLF 1078 (1250)
T ss_pred HHHHHHHHHHHHHHHHHHHHHHHHHHHHHHHHHHHHHHHHHHHHHHHHHHHHHHHHHHHHHHHHhccCHHHHHHHHHHHH
Q ss_pred HhhcHH--HHHhhhhcHhhhccccccCCcccCCCCCccccHHHHHHHHHHHHHHHHhc-----------cceeecchhHH
Q XP_037872330.1 834 KTESEE--EESETETEQDTESETESESEPEDAPLPNKKDNLTKRMKRHETRVHALKKG-----------NALLMANVDRL 900 (926)
Q Consensus 834 ktesee--eeseteteqdtesetesesepedaplpnkkdnltkrmkrhetrvhalkkg-----------nallmanvdrl 900 (926)
..-... ...+.........+.+. ....+...+......+..+..- +..+...++.+
T Consensus 1079 ~~~~~~~~~~~~~~~~~~~~~~~~~-----------~~~~~~~~~~~l~~~~~~~~~~~~~~~~~~~~~~~~~~~~~~~l 1147 (1250)
T 8J07_i4 1079 EKYVQRADMVEIAGLNTDLQQEYTR-----------QREHLERNLATLKKKVVKEGELHRTDYVRIMQENVSLIKEINEL 1147 (1250)
T ss_pred HHHhhhHHHHHHccCCHHHHHHHHH-----------HHHHHHHHHHHHHHHHHHHHHhhHHHHHHHHHHHHHHHHHHHHH
Q ss_pred HHHHHHHHHHHhHHHHHHHHHHhhcC
Q XP_037872330.1 901 KDDVLKQREESVSLQKELDSLIDDLE 926 (926)
Q Consensus 901 kddvlkqreesvslqkeldsliddle 926 (926)
+..+-..+.+-..|++.++.|...+.
T Consensus 1148 ~~~~~~l~~~~~~l~~~~~~l~~~~~ 1173 (1250)
T 8J07_i4 1148 RRELKFTRSQVYDLEAALKLTKKVRP 1173 (1250)
T ss_pred HHHHHHHHHHHHHHHHHHHHHHhccc
No 10
>9E5C_1c CMF5; flagella, microtubule, MOTOR PROTEIN; HET: MG, GTP, ATP, ADP, GDP, ZN; 3.2A {Trypanosoma brucei brucei TREU927}
Probab=97.85 E-value=0.07 Score=55.55 Aligned_cols=326 Identities=14% Similarity=0.157 Sum_probs=0.0 Template_Neff=12.400
Q ss_pred hhHHHHHHHHHHHHHHHHHHH-----hhHHHHHHHHHHHHHHHHHHHHHHHHHHHHHHHHHcceeEEecHHHHHHHHHHH
Q XP_037872330.1 514 DDIDKVRDDLQSTKQLLAMEL-----RTKEAQEREIKRLQTRIQNLEAEVARERAIIKQEQQKTVISVTDAYDERLVKNL 588 (926)
Q Consensus 514 ddidkvrddlqstkqllamel-----rtkeaqereikrlqtriqnleaevareraiikqeqqktvisvtdayderlvknl 588 (926)
..+..+..+++.....+..+. ...+..+.++..|+..++.|+.+.......+.... ....+.....+
T Consensus 807 ~~l~~~~~~~~~~~~~~~~~~~~~l~~~~~~~~~~~~~l~~~~~~l~~~~~~~~~~~~~~~--------~~~~~~~~~~~ 878 (1340)
T 9E5C_1c 807 HTTEKLRTDIESDEKRRNHEQNTRLRERADEFKNELDTLDAEYEALLNAKAEQERAFVAVK--------LEKEGESAPQL 878 (1340)
T ss_pred HHHHHHHHHHHHHHHHHHHHHHHHHHHHHHHHHHHHHHHHHHHHHHHHHHHHHHHHHHHHH--------HHHHhchHHHH
Q ss_pred HHHHHHHHHHHHHHHHHHHHHHHHHhhhH-HHHHHHHHHHHHHHHHHHHHHhcCHHHhccCCCCccHHHHhccchHHhhh
Q XP_037872330.1 589 KEEVEKAKESADNLEKKYLEAAEERDTAI-TEAEELKRRNAELEKKLEQAMAGNLEDLYTSEEPMSYYQKRQLDFEKECR 667 (926)
Q Consensus 589 keevekakesadnlekkyleaaeerdtai-teaeelkrrnaelekkleqamagnledlytseepmsyyqkrqldfekecr 667 (926)
.+...........++.++-+...+..... ....++.....++...+++.....-..+.....-+.-.+.......++..
T Consensus 879 ~~~~~~~~~~~~~~~~~~~~l~~~~~~~~~~~~~~~~~~~~~~~~~~~~~~~~~~~~~~~~~~~~~~l~~~~~~~~~~~~ 958 (1340)
T 9E5C_1c 879 EGLEREGQAEVQRLEDLCAELQHKLDQSTFVYEREVEDLLAEIQRHQEEDHDRFKDVVSKREKGLQKLEQQVQRTKANNA 958 (1340)
T ss_pred HHHHHHHHHHHHHHHHHHHHHHHHHHHHHHHHHHHHHHHHHHHHHHHHHHHHHHHHHHHHHHHHHHHHHHHHHHHHHHHH
Q ss_pred hhcCCCCCHHHHHHHHHhccccCcccchhhhccchhcCCCCCCCCccccchhhhcceecCCcccchhccCCcchHHhHHH
Q XP_037872330.1 668 LLNIDTNSPEAQELRKKSADANNNTTNAAFTNNFEDQGIMPTGVGSRRSSHAIKQLSVTKDDSFEEESESEPEEEESEEK 747 (926)
Q Consensus 668 llnidtnspeaqelrkksadannnttnaaftnnfedqgimptgvgsrrsshaikqlsvtkddsfeeesesepeeeeseek 747 (926)
-+. +++........+.....-..+-.....
T Consensus 959 ~~~--------------------------------------------------~~~~~~~~~~~~~~~~~~~~~~~~~~~ 988 (1340)
T 9E5C_1c 959 EVR--------------------------------------------------QRLELDTDAEVMNVEKQNQAELNAIRE 988 (1340)
T ss_pred HHH--------------------------------------------------HHHHHHHHHHHHHHHHHHHHHHHHHHH
Q ss_pred HHHHHHHHHHHHHHHHHHHHHHHHHHHHHHHHHHHHHHHHHHHHHHHHHHHHHHHHHHHHHHHHHHHhCChHHHHHHHHH
Q XP_037872330.1 748 KQKRLEKEVKNMKNKIKHLKEKQDHMKKERMGFKMALKNQQAALKEEKRKYKELKREVDKMAAMMKEVGSDEEEEEEEEE 827 (926)
Q Consensus 748 kqkrlekevknmknkikhlkekqdhmkkermgfkmalknqqaalkeekrkykelkrevdkmaammkevgsdeeeeeeeee 827 (926)
..++|+.++..++..+..+....+....+...+.-.+...+..+.........|+.++..+...+...-..-++-...-+
T Consensus 989 ~~~~l~~~~~~~~~~~~~l~~~~~~~~~~~~~~~~~~~~l~~~~~~~~~~~~~l~~~~~~~~~~~~~~~~~~~~l~~~~~ 1068 (1340)
T 9E5C_1c 989 RYLRMKGEGAIMRKNTLRMQKETDVHNSELQVLDNAKATLTEQLSELNETMAQLHQDIDERDAIIGEKERKIYDLKKLNQ 1068 (1340)
T ss_pred HHHHHHHHHHHHHHHHHHHHHHHHHHHHHHHHHHHHHHHHHHHHHHHHHHHHHHHHHHHHHHHHHHHHHHHHHHHHHHHH
Q ss_pred HhHHHHHhhcHHHHHhhhhcHhhhccccccCCcccCCCCCccccHHHHHHHHHHHHHHHHhccceeecchhHHHHHHHHH
Q XP_037872330.1 828 ESEEEKKTESEEEESETETEQDTESETESESEPEDAPLPNKKDNLTKRMKRHETRVHALKKGNALLMANVDRLKDDVLKQ 907 (926)
Q Consensus 828 eseeekkteseeeeseteteqdtesetesesepedaplpnkkdnltkrmkrhetrvhalkkgnallmanvdrlkddvlkq 907 (926)
+.+.+...-..+-.. |..++...+..+..++.-..-+...+..++...-..
T Consensus 1069 ~~~~~~~~l~~~~~~-----------------------------l~~~~~~~~~~~~~~~~~~~~~~~~~~~~~~~~~~l 1119 (1340)
T 9E5C_1c 1069 ELEKHKFVLDYRIRQ-----------------------------LKSQMEPRQREIAREHQRISERNVELDNLHGNNIAL 1119 (1340)
T ss_pred HHHHHHHHHHHHHHH-----------------------------HHHhHHHHHHHHHHHHHHHHHHHHHHHHHHHHHHHH
Q ss_pred HHHHhHHHHHHHHHHhhcC
Q XP_037872330.1 908 REESVSLQKELDSLIDDLE 926 (926)
Q Consensus 908 reesvslqkeldsliddle 926 (926)
..+...++.+|..+-..+.
T Consensus 1120 ~~~~~~~~~~~~~~~~~~~ 1138 (1340)
T 9E5C_1c 1120 RQNIEELKAELAQQQQQIK 1138 (1340)
T ss_pred HHHHHHHHHHHHHHHHHHH
No 11
>9E5C_1d CMF6; flagella, microtubule, MOTOR PROTEIN; HET: MG, GTP, ATP, ADP, GDP, ZN; 3.2A {Trypanosoma brucei brucei TREU927}
Probab=97.79 E-value=0.078 Score=54.25 Aligned_cols=359 Identities=11% Similarity=0.132 Sum_probs=0.0 Template_Neff=12.500
Q ss_pred HHhHhhchhHHHHHHHHHHHHHHHHHHHhhHHHH-HHHHHHHHHHHHHHHHHHHHHHHHHHHHHcceeEEecHHHHHHHH
Q XP_037872330.1 507 EEEIDEMDDIDKVRDDLQSTKQLLAMELRTKEAQ-EREIKRLQTRIQNLEAEVARERAIIKQEQQKTVISVTDAYDERLV 585 (926)
Q Consensus 507 eeeidemddidkvrddlqstkqllamelrtkeaq-ereikrlqtriqnleaevareraiikqeqqktvisvtdayderlv 585 (926)
.+-......++.+...|...+.-+.......+.. +.+++.++..++.+..++......+.++... ....+...+.
T Consensus 677 ~~~~~~~~~~~~l~~~~~~l~~~~~~~~~~~~~~~~~~~~~~~~~~~~~~~~~~~~~~~l~~~~~~----~~~~~~~~~~ 752 (1204)
T 9E5C_1d 677 KDMEASTKTVVELTAEATELKERMRQQQIIRDRVHEEQLSRLEREFAEKRAERVARFEALKEEKNE----QAIRFTEYMA 752 (1204)
T ss_pred HHHHHHHHHHHHHHHHHHHHHHHHHHHHHHHHHHHHHHHHHHHHHHHHHHHHHHHHHHHHHHHHHH----HHHHHHHHHH
Q ss_pred HHHHHHHHHHHHHHHHHHHHHHHHHHHHhhhHHHHHHHHHHHHHHHHHHHHHHhcCHHHhccCCCCccHHHHhccchHHh
Q XP_037872330.1 586 KNLKEEVEKAKESADNLEKKYLEAAEERDTAITEAEELKRRNAELEKKLEQAMAGNLEDLYTSEEPMSYYQKRQLDFEKE 665 (926)
Q Consensus 586 knlkeevekakesadnlekkyleaaeerdtaiteaeelkrrnaelekkleqamagnledlytseepmsyyqkrqldfeke 665 (926)
+....+..........++.......++......+.++++....++...+.+ ..+.....-..-++....+.+.+
T Consensus 753 ~~~~~~~~~l~~~~~~~~~~~~~~~~~~~~l~~~~~~~~~~~~~~~~~~~~------~~~~~~~~~~~~~~~~~~~~~~~ 826 (1204)
T 9E5C_1d 753 EMEDKDKASLLRTKEDYAAKILFLRRRSDRLQQLISEKQHEHDKNIVRIRE------QARQKPVEDREIQQRTIKELDDR 826 (1204)
T ss_pred HHHHHHHHHHHHHHHHHHHHHHHHHHHHHHHHHHHHHHHHHHHHHHHHHHH------HHhhccHHHHHHHHHHHHHHHHH
Q ss_pred hhhhcCCCCCHHHHHHHHHhccccCcccchhhhccchhcCCCCCCCCccccchhhhcceecCCcccchhccCCcchHHhH
Q XP_037872330.1 666 CRLLNIDTNSPEAQELRKKSADANNNTTNAAFTNNFEDQGIMPTGVGSRRSSHAIKQLSVTKDDSFEEESESEPEEEESE 745 (926)
Q Consensus 666 crllnidtnspeaqelrkksadannnttnaaftnnfedqgimptgvgsrrsshaikqlsvtkddsfeeesesepeeeese 745 (926)
..-+.-....-+.+--.....-. ......-...-..-
T Consensus 827 ~~~~~~~~~~~~~~~~~~~~~~~-------------------------------------------~~~~~~~~~~~~~~ 863 (1204)
T 9E5C_1d 827 YQQLLAEKEEDEKRTDTFCAMME-------------------------------------------EATDVEVIKRKEGN 863 (1204)
T ss_pred HHHHHHHHHHHHHHHHHHHHHHH-------------------------------------------HHHHHHHHHHHHHH
Q ss_pred HHHHHHHHHHHHHHHHHHHHHHHHHHHHHHHHHHHHHHHHHHHHHHHHHHHHHHHHHHHHHHHHHHHHHhCChHHHHHHH
Q XP_037872330.1 746 EKKQKRLEKEVKNMKNKIKHLKEKQDHMKKERMGFKMALKNQQAALKEEKRKYKELKREVDKMAAMMKEVGSDEEEEEEE 825 (926)
Q Consensus 746 ekkqkrlekevknmknkikhlkekqdhmkkermgfkmalknqqaalkeekrkykelkrevdkmaammkevgsdeeeeeee 825 (926)
+.+...++.++..+...+..+.........+.-.....+...+..+......+..+..++..+...+.+....-.+-+.+
T Consensus 864 ~~~~~~~~~~~~~~~~~~~~~~~~~~~~~~~~~~~~~~~~~~~~~~~~l~~~~~~~~~~~~~~~~~~~~~~~~~~~~~~~ 943 (1204)
T 9E5C_1d 864 EKRRKEQSHELFALQGVNDSLLSAENIARAELEATKAEVRERMRQQAALESQIEAAKRDIEALTQEFRDRGETIAEKERR 943 (1204)
T ss_pred HHHHHHHHHHHHHHHHHHHHHHHHHHHHHHHHHHHHHHHHHHHHHHHHHHHHHHHHHHHHHHHHHHHHHHHHHHHHHHHH
Q ss_pred HHHhHHHHHhhcHHHHHhhhhcHhhhccccccCCcccCCCCCccccHHHHHHHHHHHHHHHHhccceeecchhHHHHHHH
Q XP_037872330.1 826 EEESEEEKKTESEEEESETETEQDTESETESESEPEDAPLPNKKDNLTKRMKRHETRVHALKKGNALLMANVDRLKDDVL 905 (926)
Q Consensus 826 eeeseeekkteseeeeseteteqdtesetesesepedaplpnkkdnltkrmkrhetrvhalkkgnallmanvdrlkddvl 905 (926)
-.+.+.+...-..+-..-...-.....+...-.. ....+...+...+..+..+..-..-+...+..+...+-
T Consensus 944 ~~~~~~~~~~~~~~~~~~~~~~~~l~~~~~~~~~--------~~~~~~~~~~~l~~~~~~~~~~~~~~~~~~~~l~~~~~ 1015 (1204)
T 9E5C_1d 944 VLDLKKKNQELEKFKFVLEYKIKELKSQIDPRDE--------EIRQTKSRLAEMGREADKYTRSNDHLVLQIRNLRQKKA 1015 (1204)
T ss_pred HHHHHHHHHHHHHHHHHHHHHHHHHHHhcchhHH--------HHHHHHHHHHHHHHHHHHHHHHHHHHHHHHHHHHHHHH
Q ss_pred HHHHHHhHHHHHHHHHHhhcC
Q XP_037872330.1 906 KQREESVSLQKELDSLIDDLE 926 (926)
Q Consensus 906 kqreesvslqkeldsliddle 926 (926)
....+...++.++..+-..++
T Consensus 1016 ~~~~~~~~~~~~~~~~~~~~~ 1036 (1204)
T 9E5C_1d 1016 GQSRELEKLAVSMRSFGEFQS 1036 (1204)
T ss_pred HHHHHHHHHHHHHHHHHHHHH
No 12
>9E5C_1t Cilia- and flagella-associated protein 44; flagella, microtubule, MOTOR PROTEIN; HET: MG, GTP, ATP, ADP, GDP, ZN; 3.2A {Trypanosoma brucei brucei TREU927}
Probab=97.54 E-value=0.36 Score=55.05 Aligned_cols=367 Identities=13% Similarity=0.077 Sum_probs=0.0 Template_Neff=10.800
Q ss_pred cccCCCceecCCCCCCccHHhHhhchhHHHHHHHHHHHHHHHHHHHhhHHHHHHHHHHHHHHHHHHHHHHHHHHHHHHHH
Q XP_037872330.1 489 LAASPSGVLVPEGAAPQEEEEIDEMDDIDKVRDDLQSTKQLLAMELRTKEAQEREIKRLQTRIQNLEAEVARERAIIKQE 568 (926)
Q Consensus 489 laaspsgvlvpegaapqeeeeidemddidkvrddlqstkqllamelrtkeaqereikrlqtriqnleaevareraiikqe 568 (926)
+.++-.+--.+.+.......--.-.+.+......+...+.-+.-........+.++..|+..+..+..++..+...+...
T Consensus 1230 ~~~~~~~~~~~~~~~~~~~~~~~le~el~~l~~~~~~l~~~l~~~~~~~~~l~~e~~~l~~~l~~~~~~~~~~~~~l~~~ 1309 (1760)
T 9E5C_1t 1230 LAASKGGRPFSGGGFAAGAARERMNHELRVKHENIKLTEMEEEELQIERNRLLAERQRLHTQVQAMMDEFDVRLWSMYEE 1309 (1760)
T ss_pred cccccCCCCCCccccchHHHHHHHHHHHHHHHHHHHHhHHHHHHHHHHHHHHHHHHHHHHHHHHHHHHHHHHHHHHHHHH
Q ss_pred HcceeEEecHHHH---------------HHHHHHHHHHHHHHHHHHHHHHHHHHHHHHHHhhhHHHHHHHHHHHHHHHHH
Q XP_037872330.1 569 QQKTVISVTDAYD---------------ERLVKNLKEEVEKAKESADNLEKKYLEAAEERDTAITEAEELKRRNAELEKK 633 (926)
Q Consensus 569 qqktvisvtdayd---------------erlvknlkeevekakesadnlekkyleaaeerdtaiteaeelkrrnaelekk 633 (926)
....-..+..+-. ..-+..|..+++..+.....++...-+...+......+.+.|+....+|+..
T Consensus 1310 ~~~l~~~l~~~~~~~~~~~~~~~~l~~l~~~~~~l~~~l~~~~~~~~~l~~~~~~l~~~l~~~~~~i~~l~~~~~~l~~~ 1389 (1760)
T 9E5C_1t 1310 RSRVDANLCLAHTHSLLLFREYNILLVFRQKDFELQSSYDEARNSRDRCLREMEELQRLVQDQTASIEKLQEANKVFRRE 1389 (1760)
T ss_pred HHHHHHHHHHHHHHHHHHHHHHHHHHHHHHHHHHHHHHHHHHHHHHHHHHHHHHHHHHHHHHHHHHHHHHHHHHHHHHHH
Q ss_pred HHHHHhcCHHHhccCCCCccHHHHhccchHHhhhhhcCCCCCHHHHHHHHHhccccCcccchhhhccchhcCCCCCCCCc
Q XP_037872330.1 634 LEQAMAGNLEDLYTSEEPMSYYQKRQLDFEKECRLLNIDTNSPEAQELRKKSADANNNTTNAAFTNNFEDQGIMPTGVGS 713 (926)
Q Consensus 634 leqamagnledlytseepmsyyqkrqldfekecrllnidtnspeaqelrkksadannnttnaaftnnfedqgimptgvgs 713 (926)
++...... ...+......+.....+....-+.-..
T Consensus 1390 ~~~~~~~~-----~~~~~~~~l~~~~~~l~~~~~~~~~~~---------------------------------------- 1424 (1760)
T 9E5C_1t 1390 VEIFISNS-----FPAEHVPYITKVFLRQIKRRKHHSDMS---------------------------------------- 1424 (1760)
T ss_pred HHHHHhcc-----CcccchhHHHHHHHHHHHHHHhhccCC----------------------------------------
Q ss_pred cccchhhhcceecCCcccchhccCCcchHHhHHHHHHHHHHHHHHHHHHHHHHHHHHHHHHHHHHHHHHHHHHHHHHHHH
Q XP_037872330.1 714 RRSSHAIKQLSVTKDDSFEEESESEPEEEESEEKKQKRLEKEVKNMKNKIKHLKEKQDHMKKERMGFKMALKNQQAALKE 793 (926)
Q Consensus 714 rrsshaikqlsvtkddsfeeesesepeeeeseekkqkrlekevknmknkikhlkekqdhmkkermgfkmalknqqaalke 793 (926)
...+..+..-+......+..++....++.++..+..++..+......+..+.-.....+...+..+.+
T Consensus 1425 ------------~~~~~~~~~~~~~~~~~~~~~~~~~~~~~~~~~~~~~l~~l~~~~~~l~~~l~~l~~e~~~l~~~l~~ 1492 (1760)
T 9E5C_1t 1425 ------------GNDDDITSDDDDDDDMGEDEAWEEICPPNCSEERWCEVIEKREVRLDYVDAITEERRQLEATEQRIEE 1492 (1760)
T ss_pred ------------CCcccCccccccccccchHHHHHHhCCcccCHHHHHHHHHHHHHHHHHHHHHHHHHHHHHHHHHHHHH
Q ss_pred HHHHHHHHHHHHHHHHHHHHHhCChHHHHHHHHHHhHHHHHhhcHHHHHhhhhcHhhhccccccCCcccCCCCCccccHH
Q XP_037872330.1 794 EKRKYKELKREVDKMAAMMKEVGSDEEEEEEEEEESEEEKKTESEEEESETETEQDTESETESESEPEDAPLPNKKDNLT 873 (926)
Q Consensus 794 ekrkykelkrevdkmaammkevgsdeeeeeeeeeeseeekkteseeeeseteteqdtesetesesepedaplpnkkdnlt 873 (926)
.+..+..|..++..+..-+...-..-+....+-...+........+-+. .+.-.... ..-.....+.
T Consensus 1493 ~~~~~~~l~~~~~~l~~~~~~l~~~l~~~~~~~~~~~~~~~~~~~~l~~-~~~l~~~~------------~~~~~~~~l~ 1559 (1760)
T 9E5C_1t 1493 HKALADKNNAAVSTCLKAIEDFQGEKRKQLNMLETLVAMRCGQVRCLDE-EGRCPDTF------------RRNDLVVVSD 1559 (1760)
T ss_pred HHHHHHHHHHHHHHHHHHHHHHHHHHHHHHHHHHHHHHHHHHHHHHHHH-hCCCCchh------------ccChhHHhhH
Q ss_pred HHHHHHHHHHHHHHhccceeecchhHHHHHHHHHHHHHhHHHHHHHHHHhhc
Q XP_037872330.1 874 KRMKRHETRVHALKKGNALLMANVDRLKDDVLKQREESVSLQKELDSLIDDL 925 (926)
Q Consensus 874 krmkrhetrvhalkkgnallmanvdrlkddvlkqreesvslqkeldsliddl 925 (926)
..+.....++..|..-..-+...++.+...+-....+...++.++..+-..+
T Consensus 1560 ~~l~~l~~~~~~l~~e~~~l~~~l~~l~~~l~~l~~~~~~l~~~~~~l~~~l 1611 (1760)
T 9E5C_1t 1560 KVITGLHDRIRALAEEKHDRRGKLKSMVAEQQALQRERSEKQALHTQWEEKI 1611 (1760)
T ss_pred HHHHHHHHHHHHHHHHHHHHHHHHHHHHHHHHHHHHHHHHHHHHHHHHHHHH
No 13
>8VJH_Q Tape measure; Flagellotropic bacteriophage, Siphophage, Tail-tip, VIRUS;{Chivirus chi}
Probab=97.53 E-value=0.32 Score=55.25 Aligned_cols=364 Identities=10% Similarity=0.095 Sum_probs=0.0 Template_Neff=10.100
Q ss_pred hHHHHHHHHHHHHHHHHHHHhhHHHHHHHHHHHHHHHHHHHHHHHHHHHHHHHHHcceeEEecHHHHHHHHHHHHHHHHH
Q XP_037872330.1 515 DIDKVRDDLQSTKQLLAMELRTKEAQEREIKRLQTRIQNLEAEVARERAIIKQEQQKTVISVTDAYDERLVKNLKEEVEK 594 (926)
Q Consensus 515 didkvrddlqstkqllamelrtkeaqereikrlqtriqnleaevareraiikqeqqktvisvtdayderlvknlkeevek 594 (926)
.++.+.+.|.....-+.......+..+.++.+|...+..|+.++........+-.+..-+.-.-..-..-+..++.+++.
T Consensus 20 ~~~~l~~~l~~l~~~~~~~~~~~~~~~~~l~~l~~~~~~l~~~l~~l~~~~~~~~~l~~~~~~l~~~~~~l~~~~~~~~~ 99 (1431)
T 8VJH_Q 20 PLKAVTSAIEQMAKAQDEQRKAAERGEISTRDLEAAYKKLESAGSQLLKLNSLIEVFKRQNQAMTEATAKTEGLRQKQAD 99 (1431)
T ss_pred HHHHHHHHHHHHHHHHHHHHHHHHHHHHHHHHHHHHHHHHHHHHHHHHHHHHHHHHHHHHHHHHHHHHHHHHHHHHHHHH
Q ss_pred HHHHHHHHHHHHHHHHHHHhhhHHHHHHHHHHHHHHHHHHHHHHhcCHHHhccCCCCccHHHHhccchHHhhhhhcCCCC
Q XP_037872330.1 595 AKESADNLEKKYLEAAEERDTAITEAEELKRRNAELEKKLEQAMAGNLEDLYTSEEPMSYYQKRQLDFEKECRLLNIDTN 674 (926)
Q Consensus 595 akesadnlekkyleaaeerdtaiteaeelkrrnaelekkleqamagnledlytseepmsyyqkrqldfekecrllnidtn 674 (926)
.+.....++..+-+...+....-.+.+++.+...+++.+|... -..+-....-+.-+......+..++.-++....
T Consensus 100 l~~~~~~~~~~~~~l~~~l~~~~~~~~~l~~~~~~l~~~l~~~----~~~l~~~~~~~~~le~~~~~l~~~l~~l~~~l~ 175 (1431)
T 8VJH_Q 100 LQKTYDSTEKVTQKQERALARVTRQVEAATRAEANQAERVNRA----TRDLERYGIETSKVGAAQAGIVTSVAQVNRVLE 175 (1431)
T ss_pred HHHHHHHHHHHHHHHHHHHHHHHHHHHHHHHHHHHHHHHHHHH----HHHHHHHhHHHHHHHHHHHHHHHHHHHHHHHHH
Q ss_pred CHHHHHHHHHhccccCcccchhhhccchhcCCCCCCCCccccchhhhcceecCCc--ccchhccCCcchHHhHHHHHHHH
Q XP_037872330.1 675 SPEAQELRKKSADANNNTTNAAFTNNFEDQGIMPTGVGSRRSSHAIKQLSVTKDD--SFEEESESEPEEEESEEKKQKRL 752 (926)
Q Consensus 675 speaqelrkksadannnttnaaftnnfedqgimptgvgsrrsshaikqlsvtkdd--sfeeesesepeeeeseekkqkrl 752 (926)
.-..+--+-.... .....+.+|.-..+. ....+...-...-+.-+...+.|
T Consensus 176 ~~~~~~~~~~~~~---------------------------~~~~~l~~l~~~~~~~~~~~~~~~~~~~~~~~~~~~~~~l 228 (1431)
T 8VJH_Q 176 RQDEIISTSAAAA---------------------------AQAKVIRGLQQQADQAMATARGYQTLGRVVQQATGQLGPL 228 (1431)
T ss_pred HHHHHHHHHHHHH---------------------------HHHHHHHHHHHHHHHHHHHHHHHHHHHHHHHHHHHhchhH
Q ss_pred HHHHHHHHHHHHHHHHHHHHHHHHHHHHHHHHHHHHHHHHHHHHHHHHHHHHHHHHHHHHHHhCChHHHHHHHHHHhHHH
Q XP_037872330.1 753 EKEVKNMKNKIKHLKEKQDHMKKERMGFKMALKNQQAALKEEKRKYKELKREVDKMAAMMKEVGSDEEEEEEEEEESEEE 832 (926)
Q Consensus 753 ekevknmknkikhlkekqdhmkkermgfkmalknqqaalkeekrkykelkrevdkmaammkevgsdeeeeeeeeeeseee 832 (926)
+.++..+...+..+.....++..+.-...-.+...+..+.+-...+..|..++..+..+...+..-..-..+-..-..+-
T Consensus 229 ~~~l~~l~~~~~~~~~~l~~l~~~~~~l~~~~~~l~~~~~~~~~~l~~l~~~l~~l~~~~~~~~~~~~~~~~l~~~~~~~ 308 (1431)
T 8VJH_Q 229 GTQIQTIVSPAEAARRTLSGLENQVHGVTAELARNSKEVENVAQKVRMLNEANKTVSALAQQIDLYRQQVATLRNARTEY 308 (1431)
T ss_pred HHHHHHHhcHHHHHHHHHHHHHHHHHHHHHHHHHhHHHHHHHHHHHHHHHHHHHHHHHHHHHHHHHHHHHHHHHHHHHHH
Q ss_pred HHhhcHHHHHhhhhcHhhhccccccCCcccCCCCCccccHHHHHHHHHHHHHHHHhccceeecchhHHHHHHHHHHHHHh
Q XP_037872330.1 833 KKTESEEEESETETEQDTESETESESEPEDAPLPNKKDNLTKRMKRHETRVHALKKGNALLMANVDRLKDDVLKQREESV 912 (926)
Q Consensus 833 kkteseeeeseteteqdtesetesesepedaplpnkkdnltkrmkrhetrvhalkkgnallmanvdrlkddvlkqreesv 912 (926)
.....+-.+-..+-.. +-.....+...+.....++..+..-..-+...+..+...+-.......
T Consensus 309 ~~~~~e~~~l~~~l~~----------------~~~~~~~l~~~l~~~~~~~~~~~~~~~~l~~~~~~l~~~l~~~~~~~~ 372 (1431)
T 8VJH_Q 309 QQARQDVIKLAQQMRT----------------ATTDTGALGIQMQAAQQRLSAAATAMRNTATAARSTQAALRAAQVDTR 372 (1431)
T ss_pred HHHHHHHHHHHHHHHh----------------ccCchHHHHHHHHHHHHHHHHHHHHHHHHHHHHHHHHHHHHHhHhhhh
Q ss_pred HHHHHHHHHHhhc
Q XP_037872330.1 913 SLQKELDSLIDDL 925 (926)
Q Consensus 913 slqkeldsliddl 925 (926)
.+...+..+-..+
T Consensus 373 ~l~~~~~~l~~~~ 385 (1431)
T 8VJH_Q 373 NLSDAEARLISTS 385 (1431)
T ss_pred cHHHHHHHHHHHH
No 14
>8GLV_Do FAP44; cilia, microtubule, dynein, MOTOR PROTEIN; HET: GDP, GTP, MG; 3.1A {Chlamydomonas reinhardtii}
Probab=97.50 E-value=0.61 Score=57.76 Aligned_cols=344 Identities=14% Similarity=0.085 Sum_probs=0.0 Template_Neff=8.100
Q ss_pred hhchhHHHHHHHHHHHHHHHHHHHhhHHHHHHHHHHHHHHHHHHHHHHHHHHHHHHHHHcceeEEec--HHHHHHHHHHH
Q XP_037872330.1 511 DEMDDIDKVRDDLQSTKQLLAMELRTKEAQEREIKRLQTRIQNLEAEVARERAIIKQEQQKTVISVT--DAYDERLVKNL 588 (926)
Q Consensus 511 demddidkvrddlqstkqllamelrtkeaqereikrlqtriqnleaevareraiikqeqqktvisvt--dayderlvknl 588 (926)
.++..+......++.....|......+...+.+|..|+..|..++.++..-...++.-+..-.-.+. +.+-+.+.+.+
T Consensus 1716 ~el~~L~~~e~~~~~L~~~l~~~~~e~~~le~el~el~~~l~~le~ele~l~~el~~l~~e~~~l~~e~~~~~~~l~k~~ 1795 (2141)
T 8GLV_Do 1716 QELQLLREFDKRESVLLAKRQAKLDDKQEIVDKIAECTDKLETKRLELEGLVARRAAVVAELDAVVPESDPFREALVRVF 1795 (2141)
T ss_pred HHHHHHHHHHHHHHHHHHHHHHHHHHHHHHHHHHHHHHHHHHHHHHHHHHHHHHHHHHHHHHHHhccCCchHHHHHHHHH
Q ss_pred HHHHHHHHH------------------------------------------------HHHHHHHHHHHHHHHHhhhHHHH
Q XP_037872330.1 589 KEEVEKAKE------------------------------------------------SADNLEKKYLEAAEERDTAITEA 620 (926)
Q Consensus 589 keevekake------------------------------------------------sadnlekkyleaaeerdtaitea 620 (926)
+..+...+. ....|.....+..........+.
T Consensus 1796 ~~~ik~~k~~~~~~~~~~~le~~~~~~e~~~~~~~~~~~~~~~ee~CP~~~~~~~~~~i~~L~e~~~~le~~l~el~~~l 1875 (2141)
T 8GLV_Do 1796 HRRIKRSKKKAGGGGGEDDYDSEEDEEDEDMGDDEVDDDDDGGEEVCPPGCDQSVYERVCDLREKRLDEEDMIAEFTKTI 1875 (2141)
T ss_pred HHHHHHHHHHcCCCCCccccccccccchhccCCCCCcCCCCCCcccCCCCCCHHHHHHHHHHHHHHHHHHHHHHHHHHHH
Q ss_pred HHHHHHHHHHHHHHHHHHhcCHHHhccCCCCccHHHHhccchHHhhhhhcCCCCCH-HHHHHHHHhccccCcccchhhhc
Q XP_037872330.1 621 EELKRRNAELEKKLEQAMAGNLEDLYTSEEPMSYYQKRQLDFEKECRLLNIDTNSP-EAQELRKKSADANNNTTNAAFTN 699 (926)
Q Consensus 621 eelkrrnaelekkleqamagnledlytseepmsyyqkrqldfekecrllnidtnsp-eaqelrkksadannnttnaaftn 699 (926)
++|+....+|++++++.-..--.-.-.-+.-....+.+.-..+..+.++.-..... ..
T Consensus 1876 e~L~~ele~l~~~l~~l~~el~~~e~eie~l~~e~~~~l~~l~~~~~~l~~~~~~l~~g--------------------- 1934 (2141)
T 8GLV_Do 1876 EVLRKEKEALAKKQRLVEQGLAAVNADMAEFQKEKQGRLNQVEVIVALRMHQIEYLLDG--------------------- 1934 (2141)
T ss_pred HHHHHHHHHHHHHHHHHHHHHHHHHHHHHHHHHHHHHHHHHHHHHHHHHHhhcHHHhhC---------------------
Q ss_pred cchhcCCCCCCCCccccchhhhcceecCCcccchhccCCcchHHhHHHHHHHHHHHHHHHHHHHHHHHHHHHHHHHHHHH
Q XP_037872330.1 700 NFEDQGIMPTGVGSRRSSHAIKQLSVTKDDSFEEESESEPEEEESEEKKQKRLEKEVKNMKNKIKHLKEKQDHMKKERMG 779 (926)
Q Consensus 700 nfedqgimptgvgsrrsshaikqlsvtkddsfeeesesepeeeeseekkqkrlekevknmknkikhlkekqdhmkkermg 779 (926)
.-...+...-..-.++-+.-+++...|+.++..++..++.+.........+.-.
T Consensus 1935 --------------------------sl~~~~~~~l~~~~~el~~L~~~i~eLe~el~~l~~~l~~l~~el~~L~~el~~ 1988 (2141)
T 8GLV_Do 1935 --------------------------CLPDDLSACLVFSASQLRRLQARVDELEEEKAGLRAAHKELRRQHAALLRDKAD 1988 (2141)
T ss_pred --------------------------CCCcchHHHhhccHHHHHHHHHHHHHHHHHHHHHHHHHHHHHHHHHHHHHHHHH
Q ss_pred HHHHHHHHHHHHHHHHH-------------------HHHHHHHHHHHHHHHHHHhCChHHHHHHHHHHhHHHHHhhcHHH
Q XP_037872330.1 780 FKMALKNQQAALKEEKR-------------------KYKELKREVDKMAAMMKEVGSDEEEEEEEEEESEEEKKTESEEE 840 (926)
Q Consensus 780 fkmalknqqaalkeekr-------------------kykelkrevdkmaammkevgsdeeeeeeeeeeseeekkteseee 840 (926)
....+...+..+.+... .+.+++.++..+...+..--..-+.+-.+-...-+....+...-
T Consensus 1989 l~~~l~ele~~l~el~~~k~g~~~dLe~l~~~~~~~~~eel~~~l~~~e~~le~el~~le~~l~~l~~~l~~l~~e~~~L 2068 (2141)
T 8GLV_Do 1989 KEARVAELEARAHDVQMLKFGQVIDLELLDRVSSSRGTEELREDLKKQELAYARELAEWDAKINARMDELVVLTRENTAC 2068 (2141)
T ss_pred HHHHHHHHHHHHHHHHhHhhcccccHHHHHhhhcchhHHHHHHHHHHHHHHHHHHHHHHHHHHHHHHHHHHHHHHHHHHH
Q ss_pred HHhhhhcHhhhccccccCCcccCCCCCccccHHHHHHHHHHHHHHHH-hccceeecchhHHHHHHHHHHHHHhHHHHHHH
Q XP_037872330.1 841 ESETETEQDTESETESESEPEDAPLPNKKDNLTKRMKRHETRVHALK-KGNALLMANVDRLKDDVLKQREESVSLQKELD 919 (926)
Q Consensus 841 eseteteqdtesetesesepedaplpnkkdnltkrmkrhetrvhalk-kgnallmanvdrlkddvlkqreesvslqkeld 919 (926)
... ...|..++...+..+..+. .....+...+..+.....+...+...++.+++
T Consensus 2069 ~~~-------------------------l~~Le~~l~ele~~L~~~~~~~~~~~~~~l~~~~~e~~~L~~~i~~l~~ele 2123 (2141)
T 8GLV_Do 2069 LNA-------------------------VSELTAAQRRLESGLTATRKGLFADPVQQRRAEVEERDALVALVNAQAAELD 2123 (2141)
T ss_pred HHH-------------------------HHHHHHHHHHHHHHHHHHHHhhcccHHHHHHHHHHHHHHHHHHHHHHHHHHH
Q ss_pred HHHhhcC
Q XP_037872330.1 920 SLIDDLE 926 (926)
Q Consensus 920 sliddle 926 (926)
.|-..++
T Consensus 2124 ~L~~el~ 2130 (2141)
T 8GLV_Do 2124 RLKGQLL 2130 (2141)
T ss_pred HHHHHHH
No 15
>9E5C_1t Cilia- and flagella-associated protein 44; flagella, microtubule, MOTOR PROTEIN; HET: MG, GTP, ATP, ADP, GDP, ZN; 3.2A {Trypanosoma brucei brucei TREU927}
Probab=97.48 E-value=0.42 Score=54.54 Aligned_cols=341 Identities=11% Similarity=0.051 Sum_probs=0.0 Template_Neff=10.800
Q ss_pred HHhHhhchhHHHHHHHHHHHHHHHHHHHhhHHHHHHHHHHHHHHHHHHHHHHHHHHHHHHHHHcceeEEecHHHH-----
Q XP_037872330.1 507 EEEIDEMDDIDKVRDDLQSTKQLLAMELRTKEAQEREIKRLQTRIQNLEAEVARERAIIKQEQQKTVISVTDAYD----- 581 (926)
Q Consensus 507 eeeidemddidkvrddlqstkqllamelrtkeaqereikrlqtriqnleaevareraiikqeqqktvisvtdayd----- 581 (926)
.+...+...+......+....+.+.......+..+.++..|+..++.++.++..-+..+++-+.. +.....
T Consensus 1325 ~~~~~~~~~l~~l~~~~~~l~~~l~~~~~~~~~l~~~~~~l~~~l~~~~~~i~~l~~~~~~l~~~----~~~~~~~~~~~ 1400 (1760)
T 9E5C_1t 1325 LLLFREYNILLVFRQKDFELQSSYDEARNSRDRCLREMEELQRLVQDQTASIEKLQEANKVFRRE----VEIFISNSFPA 1400 (1760)
T ss_pred HHHHHHHHHHHHHHHHHHHHHHHHHHHHHHHHHHHHHHHHHHHHHHHHHHHHHHHHHHHHHHHHH----HHHHHhccCcc
Q ss_pred -----------------------------------------------------------------HHHHHHHHHHHHHHH
Q XP_037872330.1 582 -----------------------------------------------------------------ERLVKNLKEEVEKAK 596 (926)
Q Consensus 582 -----------------------------------------------------------------erlvknlkeevekak 596 (926)
+.....|.+++...+
T Consensus 1401 ~~~~~l~~~~~~l~~~~~~~~~~~~~~~~~~~~~~~~~~~~~~~~~~~~~~~~~~~~~~~~l~~l~~~~~~l~~~l~~l~ 1480 (1760)
T 9E5C_1t 1401 EHVPYITKVFLRQIKRRKHHSDMSGNDDDITSDDDDDDDMGEDEAWEEICPPNCSEERWCEVIEKREVRLDYVDAITEER 1480 (1760)
T ss_pred cchhHHHHHHHHHHHHHHhhccCCCCcccCccccccccccchHHHHHHhCCcccCHHHHHHHHHHHHHHHHHHHHHHHHH
Q ss_pred HHHHHHHHHHHHHHHHHhhhHHHHHHHHHHHHHHHHHHHHHHhcCHHHhccCCCCccHHHHhccchHHhhhhhcCCCCCH
Q XP_037872330.1 597 ESADNLEKKYLEAAEERDTAITEAEELKRRNAELEKKLEQAMAGNLEDLYTSEEPMSYYQKRQLDFEKECRLLNIDTNSP 676 (926)
Q Consensus 597 esadnlekkyleaaeerdtaiteaeelkrrnaelekkleqamagnledlytseepmsyyqkrqldfekecrllnidtnsp 676 (926)
...+.+++++-+...+......+..+++.+..+|+.++++....--.-.-...+-...... ...++...
T Consensus 1481 ~e~~~l~~~l~~~~~~~~~l~~~~~~l~~~~~~l~~~l~~~~~~~~~~~~~~~~~~~~l~~-~~~l~~~~---------- 1549 (1760)
T 9E5C_1t 1481 RQLEATEQRIEEHKALADKNNAAVSTCLKAIEDFQGEKRKQLNMLETLVAMRCGQVRCLDE-EGRCPDTF---------- 1549 (1760)
T ss_pred HHHHHHHHHHHHHHHHHHHHHHHHHHHHHHHHHHHHHHHHHHHHHHHHHHHHHHHHHHHHH-hCCCCchh----------
Q ss_pred HHHHHHHHhccccCcccchhhhccchhcCCCCCCCCccccchhhhcceecCCcccchhccCCcchHHhHHHHHHHHHHHH
Q XP_037872330.1 677 EAQELRKKSADANNNTTNAAFTNNFEDQGIMPTGVGSRRSSHAIKQLSVTKDDSFEEESESEPEEEESEEKKQKRLEKEV 756 (926)
Q Consensus 677 eaqelrkksadannnttnaaftnnfedqgimptgvgsrrsshaikqlsvtkddsfeeesesepeeeeseekkqkrlekev 756 (926)
..+..-..-.++-+.-++....|++++
T Consensus 1550 -----------------------------------------------------~~~~~~~~l~~~l~~l~~~~~~l~~e~ 1576 (1760)
T 9E5C_1t 1550 -----------------------------------------------------RRNDLVVVSDKVITGLHDRIRALAEEK 1576 (1760)
T ss_pred -----------------------------------------------------ccChhHHhhHHHHHHHHHHHHHHHHHH
Q ss_pred HHHHHHHHHHHHHHHHHHHHHHHHHHHHHHHHHHHHHHHHHHHHHHHHHHHHHHHHHHhCChHHHHHHHHHHhHHHHHhh
Q XP_037872330.1 757 KNMKNKIKHLKEKQDHMKKERMGFKMALKNQQAALKEEKRKYKELKREVDKMAAMMKEVGSDEEEEEEEEEESEEEKKTE 836 (926)
Q Consensus 757 knmknkikhlkekqdhmkkermgfkmalknqqaalkeekrkykelkrevdkmaammkevgsdeeeeeeeeeeseeekkte 836 (926)
..+...+..+......+..+.-.....+...+..+.+....+.++..++..+.............++-+.+-.+-+..-.
T Consensus 1577 ~~l~~~l~~l~~~l~~l~~~~~~l~~~~~~l~~~l~~~~~~~~~~~~~l~~l~~~~~~~~~e~~~~~l~~~~~~l~~~~~ 1656 (1760)
T 9E5C_1t 1577 HDRRGKLKSMVAEQQALQRERSEKQALHTQWEEKIYEAMLLKFGQIVNLEVLESSCGSREVEQLKERLRLEELSWEKELR 1656 (1760)
T ss_pred HHHHHHHHHHHHHHHHHHHHHHHHHHHHHHHHHHHHHHHHHHhccccCHHHHHHHhhHHHHHHHHHHHHHHHHHHHHHHH
Q ss_pred cHHHHHhhhhcHhhhccccccCCcccCCCCCccccHHHHHHHHHHHHHHHHhcccee---------ecchhHHHHHHHHH
Q XP_037872330.1 837 SEEEESETETEQDTESETESESEPEDAPLPNKKDNLTKRMKRHETRVHALKKGNALL---------MANVDRLKDDVLKQ 907 (926)
Q Consensus 837 seeeeseteteqdtesetesesepedaplpnkkdnltkrmkrhetrvhalkkgnall---------manvdrlkddvlkq 907 (926)
.-+.+-..-..+-.....+-.. +-.....+...+...+..+..+.+...-. -..+..|+..+-..
T Consensus 1657 ~l~~~l~~l~~~l~~~~~~~~~------l~~~l~~l~~~~~~l~~~l~~~~~~~~~~~~~~~~~~~e~~~~~l~~~~~~l 1730 (1760)
T 9E5C_1t 1657 KRDKKIAVLREKLHESLEYNTS------LLQTIGDQESDRQSVERSLAQSTQKVVSKMYDSINVATEEDRSNLRLLIAAQ 1730 (1760)
T ss_pred HHHHHHHHHHHHHHHHHHHHHH------HHHHHHHHHHHHHHHHHHHHHHHHHHHHHHHHHHhhchHHHHHHHHHHHHHH
Q ss_pred HHHHhHHHHHHHHH
Q XP_037872330.1 908 REESVSLQKELDSL 921 (926)
Q Consensus 908 reesvslqkeldsl 921 (926)
.++-..++.++..|
T Consensus 1731 ~~e~~~l~~el~~l 1744 (1760)
T 9E5C_1t 1731 QEEIDALRTEVALL 1744 (1760)
T ss_pred HHHHHHHHHHHHHH
No 16
>8TID_w WD40 domain protein; nexin-dynein regulatory complex, cilia, axoneme, dynein, STRUCTURAL PROTEIN; 3.6A {Tetrahymena thermophila}
Probab=97.45 E-value=0.27 Score=51.57 Aligned_cols=292 Identities=16% Similarity=0.131 Sum_probs=0.0 Template_Neff=12.200
Q ss_pred hhHHHHHHHHHHHHHHHHHHH-hhHHHHHHHHHHHHHHHHHHHHHHHHHHHHHHHHHcceeEEecHHHHHHHHHHHHHHH
Q XP_037872330.1 514 DDIDKVRDDLQSTKQLLAMEL-RTKEAQEREIKRLQTRIQNLEAEVARERAIIKQEQQKTVISVTDAYDERLVKNLKEEV 592 (926)
Q Consensus 514 ddidkvrddlqstkqllamel-rtkeaqereikrlqtriqnleaevareraiikqeqqktvisvtdayderlvknlkeev 592 (926)
..+..+...+....+-+...+ ..-+....++..|+..++.+..++......+... ....-+.+...+..++
T Consensus 829 ~~~~~l~~~~~~~~~~~~~~~~~~l~~~~~~~~~l~~~~~~~~~~~~~~~~~~~~~--------~~~~~~~~~~~~~~~~ 900 (1293)
T 8TID_w 829 EKKRMMKLQHENNKRTIENEYKKKIALEMSRNEELAREKEKEEKRFQSEIQQYQEE--------HLRQMEEKRRHYEEQL 900 (1293)
T ss_dssp HHHHHHHHHHHHHHHHHHHHHHHHHHHHHHHHHHHHHHHHHHHHHHHHHHHHHHC-------------------------
T ss_pred HHHHHHHHHHHHHHHHHHHHHHHHHHHHHHHHHHHHHHHHHHHHHHHHHHHHHHHH--------HHHHHHHHHHHHHHHH
Q ss_pred HHHHHHHHHHHHHHHHHHHHHhhhHHHHH-HHHHHHHHHHHHHHHHHhcCHHHhccCCCCccHHHHhccchHHhhhhhcC
Q XP_037872330.1 593 EKAKESADNLEKKYLEAAEERDTAITEAE-ELKRRNAELEKKLEQAMAGNLEDLYTSEEPMSYYQKRQLDFEKECRLLNI 671 (926)
Q Consensus 593 ekakesadnlekkyleaaeerdtaiteae-elkrrnaelekkleqamagnledlytseepmsyyqkrqldfekecrllni 671 (926)
...++....|+...-+...+........+ ++.+...+|...+++.+..-.+.+-.-..-..-.+......+.+
T Consensus 901 ~~~~~~~~~l~~~~~~~~~~~~~~~~~~~~~~~~~~~~~~~~~~~~~~~~~~~~~~l~~~~~~l~~~~~~~~~~------ 974 (1293)
T 8TID_w 901 AIEKQLYNDLHLKREELAYKFDQKRNKLEMEAEELIDQLKEENESKMQVLFKNLEKAEIKKMDRRNDYDTEAQK------ 974 (1293)
T ss_dssp --------CHHHHHHHHHHHHHHHHHHHHHHHHHHHHHHHHHHHHHHHHHHHHHHHHHHCCHHHHHHHHHHHHH------
T ss_pred HHHHHHHHHHHHHHHHHHHHHHHHHHHHHHHHHHHHHHHHHHHHHHHHHHHHHHHHHHHHHHHHHHHHHHHHHH------
Q ss_pred CCCCHHHHHHHHHhccccCcccchhhhccchhcCCCCCCCCccccchhhhcceecCCcccchhccCCcchHHhHHHHHHH
Q XP_037872330.1 672 DTNSPEAQELRKKSADANNNTTNAAFTNNFEDQGIMPTGVGSRRSSHAIKQLSVTKDDSFEEESESEPEEEESEEKKQKR 751 (926)
Q Consensus 672 dtnspeaqelrkksadannnttnaaftnnfedqgimptgvgsrrsshaikqlsvtkddsfeeesesepeeeeseekkqkr 751 (926)
-+.-+.....
T Consensus 975 ----------------------------------------------------------------------~~~~~~~~~~ 984 (1293)
T 8TID_w 975 ----------------------------------------------------------------------LEEQKSKLKG 984 (1293)
T ss_dssp ----------------------------------------------------------------------HHHHHHHHHH
T ss_pred ----------------------------------------------------------------------HHHHHHHHHH
Q ss_pred HHHHHHHHHHHHHHHHHHHHHHHHHHHHHHHHHHHHHHHHHHHHHHHHHHHHHHHHHHHHHHHhCChHHHHHHHHHHhHH
Q XP_037872330.1 752 LEKEVKNMKNKIKHLKEKQDHMKKERMGFKMALKNQQAALKEEKRKYKELKREVDKMAAMMKEVGSDEEEEEEEEEESEE 831 (926)
Q Consensus 752 lekevknmknkikhlkekqdhmkkermgfkmalknqqaalkeekrkykelkrevdkmaammkevgsdeeeeeeeeeesee 831 (926)
++.++..++..+..+......+..+.......+...+..+.+.+....+|......+...+.+....-++-+.+-.+-..
T Consensus 985 ~~~~~~~l~~~~~~~~~~~~~l~~~~~~~~~~~~~~~~~~~~l~~~~~~l~~~~~~~~~~~~~l~~~~~~~~~~~~~~~~ 1064 (1293)
T 8TID_w 985 TMEDITSIQETNKMLQKEKESHAKEIDEREKTIRDKGRRIYELKKKTQELEKFKFVLDYKIKELKRDIGPKEEEIAKMKE 1064 (1293)
T ss_dssp HHHHHHHHHHHHHHHHHHCCCCHHHHHHHHHHHHHHHHHHHHHHHHHHHHHHHHHHHHHHHHHHHHTHHHHHHTTCCCHH
T ss_pred HHHHHHHHHHHHHHHHHHHHHHHHHHHHHHHHHHHHHHHHHHHHHHHHHHHHHHHHHHHHHHHHHHHhcHHHHHHHHHHH
Q ss_pred HHHhhcHHHHHhhhhcHhhhccccccCCcccCCCCCccccHHHHHHHHHHHHHHHHhccceeecchhHHHHHHHHHHHHH
Q XP_037872330.1 832 EKKTESEEEESETETEQDTESETESESEPEDAPLPNKKDNLTKRMKRHETRVHALKKGNALLMANVDRLKDDVLKQREES 911 (926)
Q Consensus 832 ekkteseeeeseteteqdtesetesesepedaplpnkkdnltkrmkrhetrvhalkkgnallmanvdrlkddvlkqrees 911 (926)
+... +...+......+..++.-..-+...+..+...+-..+.+.
T Consensus 1065 ~~~~------------------------------------~~~~~~~~~~~~~~~~~~~~~l~~~~~~~~~~~~~~~~~~ 1108 (1293)
T 8TID_w 1065 QIAN------------------------------------MNSEILHFKRTNANLKLIVTDLRLRQEGMKKEIEDQSKVI 1108 (1293)
T ss_dssp HHHH------------------------------------HHHHHHHHHHHHHHHHHHHHHHHHHHHHHHHHHHHHHHHH
T ss_pred HHHH------------------------------------HHHHHHHHHHHHHHHHHHHHHHHHHHHHHHHHHHHHHHHH
Q ss_pred hHHHHHHHHHHhhc
Q XP_037872330.1 912 VSLQKELDSLIDDL 925 (926)
Q Consensus 912 vslqkeldsliddl 925 (926)
..++.++..+-.++
T Consensus 1109 ~~~~~~~~~l~~~~ 1122 (1293)
T 8TID_w 1109 QQNNQYIKAFEQDM 1122 (1293)
T ss_dssp HHHHHHHHHHHHHH
T ss_pred HHHHHHHHHHHHHH
No 17
>8J07_i4 Cilia- and flagella-associated protein 57; cilia, microtubule, dynein, STRUCTURAL PROTEIN; HET: MG, GTP, GDP; 4.1A {Homo sapiens}
Probab=97.25 E-value=0.42 Score=49.59 Aligned_cols=310 Identities=16% Similarity=0.147 Sum_probs=0.0 Template_Neff=12.400
Q ss_pred HHhHhhchh--HHHHHHHHHHHHHHHHH-HHhhHHHHHHHHHHHHHHHHHHHHHHHHHHHHHHHHHcceeEEecHHHHHH
Q XP_037872330.1 507 EEEIDEMDD--IDKVRDDLQSTKQLLAM-ELRTKEAQEREIKRLQTRIQNLEAEVARERAIIKQEQQKTVISVTDAYDER 583 (926)
Q Consensus 507 eeeidemdd--idkvrddlqstkqllam-elrtkeaqereikrlqtriqnleaevareraiikqeqqktvisvtdayder 583 (926)
..++.++.. +..+...+.....-|.. ........+.++..++..+..++.....-...+.... ..
T Consensus 752 ~~~~~~~~~~~~~~~~~~~~~~~~~l~~~~~~~~~~~~~~~~~~~~~~~~~~~~~~~l~~~~~~~~------------~~ 819 (1250)
T 8J07_i4 752 RTEKEKQDVYHHEHIEDLLDKQSRELQDMECCNNQKLLLEYEKYQELQLKSQRMQEEYEKQLRDND------------ET 819 (1250)
T ss_pred HHHHHHHHHHHHHHHHHHHHHHHHHHHHHHHHHHHHHHHHHHHHHHHHHHHHHHHHHHHHHHHhhH------------HH
Q ss_pred HHHHHHHHHHHHHHHHHHHHHHHHHHHHHHhhhHHHHHHHHHHHHHHHHH-HHHHHhcCHHHhccCCCCccHHHHhccch
Q XP_037872330.1 584 LVKNLKEEVEKAKESADNLEKKYLEAAEERDTAITEAEELKRRNAELEKK-LEQAMAGNLEDLYTSEEPMSYYQKRQLDF 662 (926)
Q Consensus 584 lvknlkeevekakesadnlekkyleaaeerdtaiteaeelkrrnaelekk-leqamagnledlytseepmsyyqkrqldf 662 (926)
+...+.+..+...+....+...+....++......+.+++.....++... ++......-..+-....-..-.+......
T Consensus 820 ~~~~~~~~~~~~~~~~~~~~~~~~~~~~~~~~~~~~~~~~~~~~~~~~~~~~~~~~~~~~~~~~~~~~~~~~~~~~~~~l 899 (1250)
T 8J07_i4 820 KSQALEELTEFYEAKLQEKTTLLEEAQEDVRQQLREFEETKKQIEEDEDREIQDIKTKYEKKLRDEKESNLRLKGETGIM 899 (1250)
T ss_pred HHHHHHHHHHHHHHHHHHHHHHHHHHHHHHHHHHHHHHHHHHHHHHHHHHHHHHHHHHHHHHHHHHHHHHHHHHHHHHHH
Q ss_pred HHhhhhhcCCCCCHHHHHHHHHhccccCcccchhhhccchhcCCCCCCCCccccchhhhcceecCCcccchhccCCcchH
Q XP_037872330.1 663 EKECRLLNIDTNSPEAQELRKKSADANNNTTNAAFTNNFEDQGIMPTGVGSRRSSHAIKQLSVTKDDSFEEESESEPEEE 742 (926)
Q Consensus 663 ekecrllnidtnspeaqelrkksadannnttnaaftnnfedqgimptgvgsrrsshaikqlsvtkddsfeeesesepeee 742 (926)
+.++.-+. .+-
T Consensus 900 ~~~~~~~~---------------------------------------------------------------------~~~ 910 (1250)
T 8J07_i4 900 RKKFSSLQ---------------------------------------------------------------------KEI 910 (1250)
T ss_pred HHHHHHHH---------------------------------------------------------------------HHH
Q ss_pred HhHHHHHHHHHHHHHHHHHHHHHHHHHHHHHHHHHHHHHHHHHHHHHHHHHHHHHHHHHHHHHHHHHHHHHHhCChHHHH
Q XP_037872330.1 743 ESEEKKQKRLEKEVKNMKNKIKHLKEKQDHMKKERMGFKMALKNQQAALKEEKRKYKELKREVDKMAAMMKEVGSDEEEE 822 (926)
Q Consensus 743 eseekkqkrlekevknmknkikhlkekqdhmkkermgfkmalknqqaalkeekrkykelkrevdkmaammkevgsdeeee 822 (926)
+.-+.....|+.++..+...+..+.+....+..+.......+...+..+...+.++.++..++..+..-+.+.-..-++-
T Consensus 911 ~~~~~~~~~l~~~~~~l~~~~~~~~~~~~~~~~~~~~~~~~~~~~~~~~~~l~~~~~~~~~~~~~~~~~~~~l~~~~~~~ 990 (1250)
T 8J07_i4 911 EERTNDIETLKGEQMKLQGVIKSLEKDIQGLKREIQERDETIQDKEKRIYDLKKKNQELGKFKFVLDYKIKELKKQIEPR 990 (1250)
T ss_pred HHHHHHHHHHHHHHHHHHHHHHHHHHHHHHHHHHHHHHHHHHHHHHHHHHHHHHHHHHHHHHHHHHHHHHHHHHHhhHHH
Q ss_pred HHHHHHhHHHHHhhcHHHHHhhhhcHhhhccccccCCcccCCCCCccccHHHHHHHHHHHHHHHHhccceeecchhHHHH
Q XP_037872330.1 823 EEEEEESEEEKKTESEEEESETETEQDTESETESESEPEDAPLPNKKDNLTKRMKRHETRVHALKKGNALLMANVDRLKD 902 (926)
Q Consensus 823 eeeeeeseeekkteseeeeseteteqdtesetesesepedaplpnkkdnltkrmkrhetrvhalkkgnallmanvdrlkd 902 (926)
+.+-++...+...-..+ ...+...+...+..+..+..-..-+...+..++.
T Consensus 991 ~~~~~~~~~~~~~~~~~-----------------------------~~~~~~~~~~l~~~~~~~~~~~~~~~~~~~~~~~ 1041 (1250)
T 8J07_i4 991 ENEIRVMKEQIQEMEAE-----------------------------LENFHKQNTQLELNITELWQKLRATDQEMRRERQ 1041 (1250)
T ss_pred HHHHHHHHHHHHHHHHH-----------------------------HHHHHHHHHHHHHHHHHHHHHHHHHHHHHHHHHH
Q ss_pred HHHHHHHHHhHHHHHHHHHHhhcC
Q XP_037872330.1 903 DVLKQREESVSLQKELDSLIDDLE 926 (926)
Q Consensus 903 dvlkqreesvslqkeldsliddle 926 (926)
.+-....+...++.++..+-..+.
T Consensus 1042 ~~~~l~~~~~~~~~~~~~~~~~~~ 1065 (1250)
T 8J07_i4 1042 KERDLEALVKRFKTDLHNCVAYIQ 1065 (1250)
T ss_pred HHHHHHHHHHHHHHHHHHHHHhcc
No 18
>9E5C_1d CMF6; flagella, microtubule, MOTOR PROTEIN; HET: MG, GTP, ATP, ADP, GDP, ZN; 3.2A {Trypanosoma brucei brucei TREU927}
Probab=97.24 E-value=0.41 Score=49.23 Aligned_cols=311 Identities=10% Similarity=0.049 Sum_probs=0.0 Template_Neff=12.500
Q ss_pred HHhHhhchhHHHHHHHHHHHHHHHHHHHhhHHHHHHHHHHHHHHHHHHHHHHHHHHHHHHHHHcceeEEecHHHHHHHHH
Q XP_037872330.1 507 EEEIDEMDDIDKVRDDLQSTKQLLAMELRTKEAQEREIKRLQTRIQNLEAEVARERAIIKQEQQKTVISVTDAYDERLVK 586 (926)
Q Consensus 507 eeeidemddidkvrddlqstkqllamelrtkeaqereikrlqtriqnleaevareraiikqeqqktvisvtdayderlvk 586 (926)
..++.+....-.- ..+......+..--......+.++..|+..++.++.++......+.+.... .-...+.
T Consensus 791 ~~~~~~~~~~~~~-~~~~~~~~~~~~~~~~~~~~~~~~~~~~~~~~~~~~~~~~~~~~~~~~~~~--------~~~~~~~ 861 (1204)
T 9E5C_1d 791 QHEHDKNIVRIRE-QARQKPVEDREIQQRTIKELDDRYQQLLAEKEEDEKRTDTFCAMMEEATDV--------EVIKRKE 861 (1204)
T ss_pred HHHHHHHHHHHHH-HHhhccHHHHHHHHHHHHHHHHHHHHHHHHHHHHHHHHHHHHHHHHHHHHH--------HHHHHHH
Q ss_pred HHHHHHHHHHHHHHHHHHHHHHHHHHHhhhHHHHHHHHHHHHHHHHHHHHHHhcCHHHhccCCCCccHHHHhccchHHhh
Q XP_037872330.1 587 NLKEEVEKAKESADNLEKKYLEAAEERDTAITEAEELKRRNAELEKKLEQAMAGNLEDLYTSEEPMSYYQKRQLDFEKEC 666 (926)
Q Consensus 587 nlkeevekakesadnlekkyleaaeerdtaiteaeelkrrnaelekkleqamagnledlytseepmsyyqkrqldfekec 666 (926)
.+..+++........+...+-+...+......+.++++.....++..++..-..-
T Consensus 862 ~~~~~~~~~~~~~~~~~~~~~~~~~~~~~~~~~~~~~~~~~~~~~~~~~~l~~~~------------------------- 916 (1204)
T 9E5C_1d 862 GNEKRRKEQSHELFALQGVNDSLLSAENIARAELEATKAEVRERMRQQAALESQI------------------------- 916 (1204)
T ss_pred HHHHHHHHHHHHHHHHHHHHHHHHHHHHHHHHHHHHHHHHHHHHHHHHHHHHHHH-------------------------
Q ss_pred hhhcCCCCCHHHHHHHHHhccccCcccchhhhccchhcCCCCCCCCccccchhhhcceecCCcccchhccCCcchHHhHH
Q XP_037872330.1 667 RLLNIDTNSPEAQELRKKSADANNNTTNAAFTNNFEDQGIMPTGVGSRRSSHAIKQLSVTKDDSFEEESESEPEEEESEE 746 (926)
Q Consensus 667 rllnidtnspeaqelrkksadannnttnaaftnnfedqgimptgvgsrrsshaikqlsvtkddsfeeesesepeeeesee 746 (926)
..-..+-..-+
T Consensus 917 ---------------------------------------------------------------------~~~~~~~~~~~ 927 (1204)
T 9E5C_1d 917 ---------------------------------------------------------------------EAAKRDIEALT 927 (1204)
T ss_pred ---------------------------------------------------------------------HHHHHHHHHHH
Q ss_pred HHHHHHHHHHHHHHHHHHHHHHHHHHHHHHHHHHHHHHHHHHHHHHHHHHHHHHHHHHHHHHHHHHHHhCChHHHHHHHH
Q XP_037872330.1 747 KKQKRLEKEVKNMKNKIKHLKEKQDHMKKERMGFKMALKNQQAALKEEKRKYKELKREVDKMAAMMKEVGSDEEEEEEEE 826 (926)
Q Consensus 747 kkqkrlekevknmknkikhlkekqdhmkkermgfkmalknqqaalkeekrkykelkrevdkmaammkevgsdeeeeeeee 826 (926)
.....++.++..+...+..+......+..+.......+...+..+......+..+..++..+..-+......-++-+.+-
T Consensus 928 ~~~~~~~~~~~~~~~~~~~~~~~~~~~~~~~~~~~~~~~~l~~~~~~~~~~~~~~~~~~~~l~~~~~~~~~~~~~~~~~~ 1007 (1204)
T 9E5C_1d 928 QEFRDRGETIAEKERRVLDLKKKNQELEKFKFVLEYKIKELKSQIDPRDEEIRQTKSRLAEMGREADKYTRSNDHLVLQI 1007 (1204)
T ss_pred HHHHHHHHHHHHHHHHHHHHHHHHHHHHHHHHHHHHHHHHHHHhcchhHHHHHHHHHHHHHHHHHHHHHHHHHHHHHHHH
Q ss_pred HHhHHHHHhhcHHHHHhhhhcHhhhccccccCCcccCCCCCccccHHHHHHHHHHHHHHHHhccce--------------
Q XP_037872330.1 827 EESEEEKKTESEEEESETETEQDTESETESESEPEDAPLPNKKDNLTKRMKRHETRVHALKKGNAL-------------- 892 (926)
Q Consensus 827 eeseeekkteseeeeseteteqdtesetesesepedaplpnkkdnltkrmkrhetrvhalkkgnal-------------- 892 (926)
++...+...-..+-..-...-...+.+.+.-...-..-... .........+..|..-..-
T Consensus 1008 ~~l~~~~~~~~~~~~~~~~~~~~~~~~~~~~~~~~~~~~~~------~~~~~l~~~~~~l~~~~~~~~~~~~~~~~~~~~ 1081 (1204)
T 9E5C_1d 1008 RNLRQKKAGQSRELEKLAVSMRSFGEFQSRLWTELCDLHDE------TNPRKLKESAKQLFDKYTSGKAIGTLKALASRS 1081 (1204)
T ss_pred HHHHHHHHHHHHHHHHHHHHHHHHHHHHHHHHHHHHHHHhc------cCHHHHHHHHHHHHHHhcCCccccchHHHhhcc
Q ss_pred eecchhHHHHHHHHHHHHHhHHHHHHHHHHhhcC
Q XP_037872330.1 893 LMANVDRLKDDVLKQREESVSLQKELDSLIDDLE 926 (926)
Q Consensus 893 lmanvdrlkddvlkqreesvslqkeldsliddle 926 (926)
+-..+..+....-....+-..|+.+|..+...++
T Consensus 1082 ~~~~~~~~~~~~~~~~~~~~~l~~~~~~~~~~~~ 1115 (1204)
T 9E5C_1d 1082 AADEVREYNRERDHLERNLAGLRNKVNKNAENNR 1115 (1204)
T ss_pred cHHHHHHHHHHHHHHHHHHHHHHHHHHHHHHhhH
No 19
>9HCJ_V1 WD40-like domain-containing protein; Nuclear pore complex, NUCLEAR PROTEIN; 30.0A {Dictyostelium discoideum}
Probab=97.21 E-value=0.48 Score=57.67 Aligned_cols=348 Identities=15% Similarity=0.189 Sum_probs=0.0 Template_Neff=7.800
Q ss_pred CccHHhHhhchhHHHHHHHHHHHHHHHHHHHhhHHH-HHHHHHHHHHHHHHHHHHHHH---HHHHHHHHHcceeEE--ec
Q XP_037872330.1 504 PQEEEEIDEMDDIDKVRDDLQSTKQLLAMELRTKEA-QEREIKRLQTRIQNLEAEVAR---ERAIIKQEQQKTVIS--VT 577 (926)
Q Consensus 504 pqeeeeidemddidkvrddlqstkqllamelrtkea-qereikrlqtriqnleaevar---eraiikqeqqktvis--vt 577 (926)
++..|+...-+|++...+.|..-...+-...|..+- ...++++|..+++.||.|+.. +|-.+-+..+...-. -.
T Consensus 731 ~~llE~~~~~~d~e~k~~~l~e~~~~~l~~~~~le~~~~er~~kl~~~~~~le~eleelk~~~~~~~~~~~~~~~~qk~~ 810 (1704)
T 9HCJ_V1 731 SQVLKNLSLSLDLESHTQQYSSTNYKQILANRNLDPSTLEQKDKLLSNYRNLSLDIQNFEQTHFKFLENNQNNQNNQNNI 810 (1704)
T ss_pred HHHHHHHHhhHHHHHHHHHHHHHHHHHHHHhcCCChhhHHHHHHHHHHHHHHHHHHHHHHHHHHHHHHHHHHHHHHHHHH
Q ss_pred HHHHHHHHHHHHHHHHHHHHHHHHHHHHHHHHHHHHhhhHHHHHHHHHHHHHHHH------HHHHHHhcCHHHhccCCCC
Q XP_037872330.1 578 DAYDERLVKNLKEEVEKAKESADNLEKKYLEAAEERDTAITEAEELKRRNAELEK------KLEQAMAGNLEDLYTSEEP 651 (926)
Q Consensus 578 dayderlvknlkeevekakesadnlekkyleaaeerdtaiteaeelkrrnaelek------kleqamagnledlytseep 651 (926)
.-+...-.+.|...+++.....+.|..+.-+..........+...+++-+..... +|+..-.-.+..++.--+.
T Consensus 811 ~~~~~~~~~~l~~~~~~~~~~~~~l~~e~eel~~kl~~l~~~~~~~~~~~~~~~~~~~t~~ql~~l~~~~~~si~~~~~~ 890 (1704)
T 9HCJ_V1 811 EKVHINSMSLIYQSLSNISQTETNLRCEIEKIEKKLNKLKLNKDKMDRLKDSIDINQYTELQLSRLSLENNVNILNDNGS 890 (1704)
T ss_pred HHhhHHHHHHHHHHHHHHHHHHHHHHHHHHHHHHHHHHHHHcHHHHHHHhchhccchHhHHHHHHHHHHHHHHHhhcCCC
Q ss_pred ----ccHHHHhccchHH-----------------------hhh-----------hhcCCCCCHHHHHHHHHhccccCccc
Q XP_037872330.1 652 ----MSYYQKRQLDFEK-----------------------ECR-----------LLNIDTNSPEAQELRKKSADANNNTT 693 (926)
Q Consensus 652 ----msyyqkrqldfek-----------------------ecr-----------llnidtnspeaqelrkksadannntt 693 (926)
|.+++..-..+.+ .|. ..-|+.-.-+....++...+ ....
T Consensus 891 ~~~~l~~~~~~~~~l~~~~~~~k~~~e~rl~~~~~~~~~~~~~~~~~~~~~~~~~e~i~~~~~~~~~~kki~n~--~~~~ 968 (1704)
T 9HCJ_V1 891 GKDIKSTTKPTIENYRHEVNVSKSNGYKNLISVLKRKSSQVIKPQYPDFTSFFKSEQIDDPQFDDDIINNEYNN--NNNN 968 (1704)
T ss_pred CcccccccccchhHHHHHHHHhhhhhhHHHHHHHhhcccccccCCCCCchhhccHHhcCCcCCCHHHHHHHHHh--hhhc
Q ss_pred chhhhccchhcC--------------------CCCCCCCccccchhhhcce--------------------ecCCcccch
Q XP_037872330.1 694 NAAFTNNFEDQG--------------------IMPTGVGSRRSSHAIKQLS--------------------VTKDDSFEE 733 (926)
Q Consensus 694 naaftnnfedqg--------------------imptgvgsrrsshaikqls--------------------vtkddsfee 733 (926)
..-|...-...| |-+.+.|+--.+|.++.++ ...++.-++
T Consensus 969 ~~e~~~~~~~~~~~~~s~~l~~ik~~~~~~~~~~~~~~~~~~~~~~~~~~~~~~~~~~~~~~~~~~~~~~~~~~~~~~~~ 1048 (1704)
T 9HCJ_V1 969 NSEIIEPPPALRGISLSKDNAFANSSYKFTSNITPIKTSGTISSPSSTTSSFTPTSHISFASTAQNFINNNQSYDDYQDG 1048 (1704)
T ss_pred ccccCCCCCccCCCcccccchhhhhhccccccceeceecCCCCCCCCCCCCCCCCcccccccccccccCCccccccccCC
Q ss_pred hccCCcchHHhH------------------------------------------------------------HHHHHHHH
Q XP_037872330.1 734 ESESEPEEEESE------------------------------------------------------------EKKQKRLE 753 (926)
Q Consensus 734 esesepeeeese------------------------------------------------------------ekkqkrle 753 (926)
+.+++.++++.+ ++..+.++
T Consensus 1049 ~~~e~~~~~~~~e~~~~~~~~~~~~~~~~~~~~~~~~~~~~~~~~~~~~~~~~~~~~~~~~~~~~~~~~~~~e~~~~e~~ 1128 (1704)
T 9HCJ_V1 1049 NEEYDEDDDDDDEQYDEDDEEYIEEPINPIPSLNKQQPQQQQQFGNNNNFGNLFNSQQPTNSNSLFTKNLDLEKEAKERQ 1128 (1704)
T ss_pred CccccccccCCcccccccchhhhccCcCcCcchhhcccccccCCCcCCCCcccccCCCCCccccccccchHHHHHHHHHH
Q ss_pred HHHHHHHHHHHHHHHHHHHHHHHHHHHHHHHHHHHHHHHHHHHHHHHHHHHHHHHHHHHHHhCChHHHHHHHHHHhHHHH
Q XP_037872330.1 754 KEVKNMKNKIKHLKEKQDHMKKERMGFKMALKNQQAALKEEKRKYKELKREVDKMAAMMKEVGSDEEEEEEEEEESEEEK 833 (926)
Q Consensus 754 kevknmknkikhlkekqdhmkkermgfkmalknqqaalkeekrkykelkrevdkmaammkevgsdeeeeeeeeeeseeek 833 (926)
+++......+....+++.+....+..-++..+-.....+++.+..++......++......--..+.+..++++..+.++
T Consensus 1129 ~e~e~~~~el~~~~~~~~~eeek~~~~~~~~~~e~e~~~kee~~~~e~~eke~k~r~e~e~~~~~e~e~~~~e~k~~~ek 1208 (1704)
T 9HCJ_V1 1129 EKIERETRELQDKLEREEREAKEKQARELKDKLEREAKEKQARELKEKQEREAKEKAEKEANEKQEREAKEKAEKEAREK 1208 (1704)
T ss_pred HHHHHHHHHHHHHHHHHHHHHHHHHHHHHHHHHHHHHHHHHHHHHHHHHHHHHHHHHHHHHHHHHHHHHHHHHHHHHHHH
Q ss_pred HhhcHHHHHhhhhcHhhhcc
Q XP_037872330.1 834 KTESEEEESETETEQDTESE 853 (926)
Q Consensus 834 kteseeeeseteteqdtese 853 (926)
..+...+..+.+.....+.+
T Consensus 1209 ~e~e~~~~~e~e~~e~~~~e 1228 (1704)
T 9HCJ_V1 1209 IEKEAKEKLEREAKEKLERE 1228 (1704)
T ss_pred HHHHHHHHHHHHHHHHHHHH
No 20
>8TID_W WD40 domain protein; nexin-dynein regulatory complex, cilia, axoneme, dynein, STRUCTURAL PROTEIN; 3.6A {Tetrahymena thermophila}
Probab=97.18 E-value=0.5 Score=49.15 Aligned_cols=286 Identities=11% Similarity=0.117 Sum_probs=0.0 Template_Neff=12.500
Q ss_pred HHHHHHHHHHHHHHHHHHHHHHHHHHHHHcceeEEecHHHHHHHHHHHHHHHHHHHHHHHHHHHHHHHHHHHHhhhHHHH
Q XP_037872330.1 541 EREIKRLQTRIQNLEAEVARERAIIKQEQQKTVISVTDAYDERLVKNLKEEVEKAKESADNLEKKYLEAAEERDTAITEA 620 (926)
Q Consensus 541 ereikrlqtriqnleaevareraiikqeqqktvisvtdayderlvknlkeevekakesadnlekkyleaaeerdtaitea 620 (926)
..++..+...++.|+.++..-...+.+.+... |.+++..-....++........++....+...+......+.
T Consensus 750 ~~~~~~~~~~~~~l~~~~~~l~~~~~~~~~~~-------~~~~~~~~~~~~~~~~~~~~~~~~~~~~~~~~~~~~~~~~~ 822 (1308)
T 8TID_W 750 RSDLDDLKSTRDGLIVQINEFSNQNAMIGLNS-------RDDRIRQLETQIENNSQKRKQMFEQLLKSKTMEEQKLIQEI 822 (1308)
T ss_dssp HHHHHHHHHHHHHHHHHHHHHHHCCTHHHHHH-------HHHHHHHHHHHHHHHHHTTHHHHHHHHHHHHHHHHHHHHHH
T ss_pred HHHHHHHHHHHHHHHHHHHHHHHHHHHHHHHH-------HHHHHHHHHHHHHHHHHHHHHHHHHHHHHHHHHHHHHHHHH
Q ss_pred HHHHHHHHHHHHHHHHHHhcCHHHhccCCCCccHHHHhccchHHhhhhhcCCCCCHHHHHHHHHhccccCcccchhhhcc
Q XP_037872330.1 621 EELKRRNAELEKKLEQAMAGNLEDLYTSEEPMSYYQKRQLDFEKECRLLNIDTNSPEAQELRKKSADANNNTTNAAFTNN 700 (926)
Q Consensus 621 eelkrrnaelekkleqamagnledlytseepmsyyqkrqldfekecrllnidtnspeaqelrkksadannnttnaaftnn 700 (926)
+++.....++...++..+...++.+...-+-...-...
T Consensus 823 ~~~~~~~~~~~~~~~~~~~~~~~~~~~~~~~~~~~~~~------------------------------------------ 860 (1308)
T 8TID_W 823 NEIKEQFEQEIQVMDTKYQKEVMSLVEEYENQKRLHEI------------------------------------------ 860 (1308)
T ss_dssp HHHHHHHHHHHHHHHHHHHHHHHHHHHHHHHHHHHHHH------------------------------------------
T ss_pred HHHHHHHHHHHHHHHHHHHHHHHHHHHHHHHHHHHHHH------------------------------------------
Q ss_pred chhcCCCCCCCCccccchhhhcceecCCcccchhccCCcchHHhHHHHHHHHHHHHHHHHHHHHHHHHHHHHHHHHHHHH
Q XP_037872330.1 701 FEDQGIMPTGVGSRRSSHAIKQLSVTKDDSFEEESESEPEEEESEEKKQKRLEKEVKNMKNKIKHLKEKQDHMKKERMGF 780 (926)
Q Consensus 701 fedqgimptgvgsrrsshaikqlsvtkddsfeeesesepeeeeseekkqkrlekevknmknkikhlkekqdhmkkermgf 780 (926)
...+........++.++..+...+..+.........+....
T Consensus 861 ---------------------------------------~~~~~~~~~~~~~~~~~~~l~~~~~~~~~~~~~~~~~~~~~ 901 (1308)
T 8TID_W 861 ---------------------------------------ENNKNNKKKTKLLQEHSQKLQIIDDQYQKLLEEQITQKERV 901 (1308)
T ss_dssp ---------------------------------------HHHHHHHHHHHC-------------------------CHHH
T ss_pred ---------------------------------------HHHHHHHHHHHHHHHHHHHHHHHHHHHHHHHHHHHHHHHHH
Q ss_pred HHHHHHHHHHHHHHHHHH-HHHHHHHHHHHHHHHHhCChHHHHHHHHHHhHHHHHhhcHHHHHhhhhcHhhhccccccCC
Q XP_037872330.1 781 KMALKNQQAALKEEKRKY-KELKREVDKMAAMMKEVGSDEEEEEEEEEESEEEKKTESEEEESETETEQDTESETESESE 859 (926)
Q Consensus 781 kmalknqqaalkeekrky-kelkrevdkmaammkevgsdeeeeeeeeeeseeekkteseeeeseteteqdtesetesese 859 (926)
...+...+..+.+..... .++..++..+...+.+.-....+....-+..-++-..+-+.-+.+-..-...-...+.+
T Consensus 902 ~~~~~~~~~~~~~~~~~~~~~~~~~~~~l~~~~~~~~~~~~~~~~~~~~~~~~~~~~~~~~~~~~~~~~~~~~~~~~~-- 979 (1308)
T 8TID_W 902 EKQINHLQKEQQEVLMQISEEKETEIKNLNQKNSKDEQAITDQGLKAKSDISITKKKIMQQQQEAQDLKEQKQEYERQ-- 979 (1308)
T ss_dssp HHHHHHHHHHHHHHHHHHHHHHHHHHHHHHHHHHHHHHHHHHHHHTTHHHHHHHHHHHHHHHHHHHHHHHHHHHHHHH--
T ss_pred HHHHHHHHHHHHHHHHHHHHHHHHHHHHHHHHhHHHHHHHHHHHHHHHHHHHHHHHHHHHHHHHHHHHHHHHHHHHHH--
Q ss_pred cccCCCCCccccHHHHHHHHHHHHHHHHhccceeecchhHHHHHHHHHHHHHhHHHHHHHHHHhhc
Q XP_037872330.1 860 PEDAPLPNKKDNLTKRMKRHETRVHALKKGNALLMANVDRLKDDVLKQREESVSLQKELDSLIDDL 925 (926)
Q Consensus 860 pedaplpnkkdnltkrmkrhetrvhalkkgnallmanvdrlkddvlkqreesvslqkeldsliddl 925 (926)
...+...+...+..+..+++...-+...+..+...+-..+.+...++..+..+-..+
T Consensus 980 ---------~~~~~~~~~~~~~~~~~~~~~~~~~~~~~~~~~~~~~~~~~~~~~~~~~~~~~~~~~ 1036 (1308)
T 8TID_W 980 ---------KEKLKIQNQELRDKIDGQKKIILERDRTIGEKEKIIYNLKKKAQDLEKFKFVLDHKI 1036 (1308)
T ss_dssp ---------HHHHHHHHHHHHSCSHHHHHHHHHHHHHHHHHHHHHHHHHHHHHHHHHHHHTTHHHH
T ss_pred ---------HHHHHHHHHHHHHHHHHHHHHHHHHHHHHHHHHHHHHHHHHHHHHHHHHHHHHHHHH
No 21
>7VF2_D Pre-mRNA-splicing regulator WTAP; m6A-METTL associated complex, cryo-EM, WTAP, Virma., RNA BINDING PROTEIN;{Homo sapiens}
Probab=97.18 E-value=0.34 Score=52.29 Aligned_cols=193 Identities=15% Similarity=0.195 Sum_probs=0.0 Template_Neff=5.900
Q ss_pred chhHHHHHHHHHHHHHHHHHHHhhHHHHHHHHHHHHHHHHHHHHHHHHHHHHHHHHHcceeEEecHHHHHHHHHHHHHHH
Q XP_037872330.1 513 MDDIDKVRDDLQSTKQLLAMELRTKEAQEREIKRLQTRIQNLEAEVARERAIIKQEQQKTVISVTDAYDERLVKNLKEEV 592 (926)
Q Consensus 513 mddidkvrddlqstkqllamelrtkeaqereikrlqtriqnleaevareraiikqeqqktvisvtdayderlvknlkeev 592 (926)
+.++..++++....++-+.-..|........+......|+.|..+++.-+..........--...|.....++..|+.++
T Consensus 49 ~~~~~~Lre~eeklk~q~~Ea~rRe~~L~~RL~~KEqEi~~L~~el~~Lk~~~~~s~a~lr~~LlDpav~~~~~~Lr~EL 128 (396)
T 7VF2_D 49 SNDVTGLRESEEKLKQQQQESARRENILVMRLATKEQEMQECTTQIQYLKQVQQPSVAQLRSTMVDPAINLFFLKMKGEL 128 (396)
T ss_dssp ---------------CCSHHHHHHHHHHHHHHHHHHHHHHHHHHHHHHHHHSCCCCHHHHTSEEECHHHHHHHHHHHHHH
T ss_pred hhHHHHHHHHHHHHHHHHHHHHHHHHHHHHHHHHHHHHHHHHHHHHHHHHHhCCCcHHHHHhcCCCHHHHHHHHHHHHHH
Q ss_pred HHHHHHHHHHHHHHHHHHHH-----HhhhHHHHHHHHHHHHHHHHHHHHHHhcCHHHhccCCCCccHHHHhccchHHhhh
Q XP_037872330.1 593 EKAKESADNLEKKYLEAAEE-----RDTAITEAEELKRRNAELEKKLEQAMAGNLEDLYTSEEPMSYYQKRQLDFEKECR 667 (926)
Q Consensus 593 ekakesadnlekkyleaaee-----rdtaiteaeelkrrnaelekkleqamagnledlytseepmsyyqkrqldfekecr 667 (926)
+.++.....+.+.+..+.-. ...+......|...|++|.+++.+.-
T Consensus 129 ~~~k~ele~lq~eL~a~~ftpdS~tgk~L~ak~r~L~qENeELgr~lse~r----------------------------- 179 (396)
T 7VF2_D 129 EQTKDKLEQAQNELSAWKFTPDSQTGKKLMAKCRMLIQENQELGRQLSQGR----------------------------- 179 (396)
T ss_dssp HHHHHHHHHHHHHHHHSCCCHHHHHHHHHHHHHHHHHHHHHHHHHHHHHSH-----------------------------
T ss_pred HHHHHHHHHHHHHHHHcccCCCcHHHHHHHHHHHHHHHHHHHHHHHHhHHH-----------------------------
Q ss_pred hhcCCCCCHHHHHHHHHhccccCcccchhhhccchhcCCCCCCCCccccchhhhcceecCCcccchhccCCcchHHhHHH
Q XP_037872330.1 668 LLNIDTNSPEAQELRKKSADANNNTTNAAFTNNFEDQGIMPTGVGSRRSSHAIKQLSVTKDDSFEEESESEPEEEESEEK 747 (926)
Q Consensus 668 llnidtnspeaqelrkksadannnttnaaftnnfedqgimptgvgsrrsshaikqlsvtkddsfeeesesepeeeeseek 747 (926)
T Consensus 180 -------------------------------------------------------------------------------- 179 (396)
T 7VF2_D 180 -------------------------------------------------------------------------------- 179 (396)
T ss_dssp --------------------------------------------------------------------------------
T ss_pred --------------------------------------------------------------------------------
Q ss_pred HHHHHHHHHHHHHHHHHHHHHHHHHHHHHHHHHHHHHHHHHHHHHHHHHHHHHHHHHHHHHHHHHHHh
Q XP_037872330.1 748 KQKRLEKEVKNMKNKIKHLKEKQDHMKKERMGFKMALKNQQAALKEEKRKYKELKREVDKMAAMMKEV 815 (926)
Q Consensus 748 kqkrlekevknmknkikhlkekqdhmkkermgfkmalknqqaalkeekrkykelkrevdkmaammkev 815 (926)
...|+.++...+..+..|+..++.+......+.--+...|+.+..-....++++++++.+.+.+.++
T Consensus 180 -va~LE~ELa~qk~~~eeLk~e~~EL~~~~~eLd~evE~LQs~I~~LqqeL~ele~eLe~Lq~eL~~~ 246 (396)
T 7VF2_D 180 -IAQLEAELALQKKYSEELKSSQDELNDFIIQLDEEVEGMQSTILVLQQQLKETRQQLAQYQQQQSQA 246 (396)
T ss_dssp -HHHHHHHHHHHHHHHHHHHHHHHHHHHHHHHHHHHHHHHHHHHHHHHHHHHHHHHHHHHHHHHHTTC
T ss_pred -HHHHHHHHHHHHHHHHHHHHHHHHHHHHHHHHHHHHHHHHHHHHHHHHHHHHHHHHHHHHHHHHHhc
No 22
>8J07_i4 Cilia- and flagella-associated protein 57; cilia, microtubule, dynein, STRUCTURAL PROTEIN; HET: MG, GTP, GDP; 4.1A {Homo sapiens}
Probab=97.13 E-value=0.57 Score=48.70 Aligned_cols=318 Identities=16% Similarity=0.167 Sum_probs=0.0 Template_Neff=12.400
Q ss_pred hhHHHHHHHHHHHHHHHHHHHhh-----HHHHHHHHHHHHHHHHHHHHHHHHHHHHHHHHHcceeEEecHHHHHHHHHHH
Q XP_037872330.1 514 DDIDKVRDDLQSTKQLLAMELRT-----KEAQEREIKRLQTRIQNLEAEVARERAIIKQEQQKTVISVTDAYDERLVKNL 588 (926)
Q Consensus 514 ddidkvrddlqstkqllamelrt-----keaqereikrlqtriqnleaevareraiikqeqqktvisvtdayderlvknl 588 (926)
..+..++..+...++-+...... ....+.++..++..++.|+.++..-...+...+.+ .-..-...+..+
T Consensus 699 ~~~~~l~~~~~~l~~~~~~~~~~~~~~~~~~~~~~~~~~~~~~~~l~~~~~~l~~~~~~~~~~-----~~~~~~~~~~~~ 773 (1250)
T 8J07_i4 699 QVMLELKTRVEELKMENEYQLRLKDMNYSEKIKELTDKFIQEMESLKTKNQVLRTEKEKQDVY-----HHEHIEDLLDKQ 773 (1250)
T ss_pred HHHHHHHHHHHHHHHHHHHHHHHHHhHHHHHHHHHHHHHHHHHHHHHHHHHHHHHHHHHHHHH-----HHHHHHHHHHHH
Q ss_pred HHHHHH-HHHHHHHHHHHHHHHHHHHhhhHHHHHHHHHHHHHHHHHHHHHHhcCHHHhccCCCCccHHHHhccchHHhhh
Q XP_037872330.1 589 KEEVEK-AKESADNLEKKYLEAAEERDTAITEAEELKRRNAELEKKLEQAMAGNLEDLYTSEEPMSYYQKRQLDFEKECR 667 (926)
Q Consensus 589 keevek-akesadnlekkyleaaeerdtaiteaeelkrrnaelekkleqamagnledlytseepmsyyqkrqldfekecr 667 (926)
..+++. .......++..+-+.............+|.....+++..+++.+......+-.
T Consensus 774 ~~~l~~~~~~~~~~~~~~~~~~~~~~~~~~~~~~~l~~~~~~~~~~~~~~~~~~~~~~~~-------------------- 833 (1250)
T 8J07_i4 774 SRELQDMECCNNQKLLLEYEKYQELQLKSQRMQEEYEKQLRDNDETKSQALEELTEFYEA-------------------- 833 (1250)
T ss_pred HHHHHHHHHHHHHHHHHHHHHHHHHHHHHHHHHHHHHHHHHhhHHHHHHHHHHHHHHHHH--------------------
Q ss_pred hhcCCCCCHHHHHHHHHhccccCcccchhhhccchhcCCCCCCCCccccchhhhcceecCCcccchhccCCcchHHhHHH
Q XP_037872330.1 668 LLNIDTNSPEAQELRKKSADANNNTTNAAFTNNFEDQGIMPTGVGSRRSSHAIKQLSVTKDDSFEEESESEPEEEESEEK 747 (926)
Q Consensus 668 llnidtnspeaqelrkksadannnttnaaftnnfedqgimptgvgsrrsshaikqlsvtkddsfeeesesepeeeeseek 747 (926)
.-.....++......--....+-+....+-++.
T Consensus 834 -----------------------------------------------~~~~~~~~~~~~~~~~~~~~~~~~~~~~~~~~~ 866 (1250)
T 8J07_i4 834 -----------------------------------------------KLQEKTTLLEEAQEDVRQQLREFEETKKQIEED 866 (1250)
T ss_pred -----------------------------------------------HHHHHHHHHHHHHHHHHHHHHHHHHHHHHHHHH
Q ss_pred HHHHHHHHHHHHHHHHHHHHHHHHHHHHHHHHHHHHHHHHHHHHHHHHHHHHHHHHHHHHHHHHHHHhCChHHHHHHHHH
Q XP_037872330.1 748 KQKRLEKEVKNMKNKIKHLKEKQDHMKKERMGFKMALKNQQAALKEEKRKYKELKREVDKMAAMMKEVGSDEEEEEEEEE 827 (926)
Q Consensus 748 kqkrlekevknmknkikhlkekqdhmkkermgfkmalknqqaalkeekrkykelkrevdkmaammkevgsdeeeeeeeee 827 (926)
....++..+..+...+..+.+....+..+.-.....+...+..+.+....+..|+.++..+...+.+....-.+-..+-+
T Consensus 867 ~~~~~~~~~~~~~~~~~~~~~~~~~~~~~~~~l~~~~~~~~~~~~~~~~~~~~l~~~~~~l~~~~~~~~~~~~~~~~~~~ 946 (1250)
T 8J07_i4 867 EDREIQDIKTKYEKKLRDEKESNLRLKGETGIMRKKFSSLQKEIEERTNDIETLKGEQMKLQGVIKSLEKDIQGLKREIQ 946 (1250)
T ss_pred HHHHHHHHHHHHHHHHHHHHHHHHHHHHHHHHHHHHHHHHHHHHHHHHHHHHHHHHHHHHHHHHHHHHHHHHHHHHHHHH
Q ss_pred HhHHHHHhhcHHHHHhhhhcHhhhccccccCCcccCCCCCccccHHHHHHHHHHHHHHHHhccceeecchhHHHHHHHHH
Q XP_037872330.1 828 ESEEEKKTESEEEESETETEQDTESETESESEPEDAPLPNKKDNLTKRMKRHETRVHALKKGNALLMANVDRLKDDVLKQ 907 (926)
Q Consensus 828 eseeekkteseeeeseteteqdtesetesesepedaplpnkkdnltkrmkrhetrvhalkkgnallmanvdrlkddvlkq 907 (926)
+-.++...-..+-.. +-.....+.......+..+..|+.-..-+...+..+...+-..
T Consensus 947 ~~~~~~~~~~~~~~~----------------------l~~~~~~~~~~~~~~~~~~~~l~~~~~~~~~~~~~~~~~~~~~ 1004 (1250)
T 8J07_i4 947 ERDETIQDKEKRIYD----------------------LKKKNQELGKFKFVLDYKIKELKKQIEPRENEIRVMKEQIQEM 1004 (1250)
T ss_pred HHHHHHHHHHHHHHH----------------------HHHHHHHHHHHHHHHHHHHHHHHHhhHHHHHHHHHHHHHHHHH
Q ss_pred HHHHhHHHHHHHHHHhhc
Q XP_037872330.1 908 REESVSLQKELDSLIDDL 925 (926)
Q Consensus 908 reesvslqkeldsliddl 925 (926)
..+...++.++..+-..+
T Consensus 1005 ~~~~~~~~~~~~~l~~~~ 1022 (1250)
T 8J07_i4 1005 EAELENFHKQNTQLELNI 1022 (1250)
T ss_pred HHHHHHHHHHHHHHHHHH
No 23
>8GLV_Do FAP44; cilia, microtubule, dynein, MOTOR PROTEIN; HET: GDP, GTP, MG; 3.1A {Chlamydomonas reinhardtii}
Probab=97.08 E-value=1.9 Score=53.79 Aligned_cols=328 Identities=14% Similarity=0.130 Sum_probs=0.0 Template_Neff=8.100
Q ss_pred HHHHHHHHHHHHHHHHHHHhhHHHHHHHHHHHHHHHHHHHHHHHHHHHHHHHHHcceeEEecHHHHHHHHHHHHHHHHHH
Q XP_037872330.1 516 IDKVRDDLQSTKQLLAMELRTKEAQEREIKRLQTRIQNLEAEVARERAIIKQEQQKTVISVTDAYDERLVKNLKEEVEKA 595 (926)
Q Consensus 516 idkvrddlqstkqllamelrtkeaqereikrlqtriqnleaevareraiikqeqqktvisvtdayderlvknlkeeveka 595 (926)
+.....+|+..++-+..-....+..+.+|..|+..++.|+.++... +...+....-+.-.-..-+..++.+..++...
T Consensus 1637 l~~l~~el~~l~~~l~~~e~e~eele~el~~L~~el~~L~~~l~~~--l~~~~~~l~~L~~e~~~Le~~l~~~e~~l~~l 1714 (2141)
T 8GLV_Do 1637 LTAAEEALAKMMAAVPQSELEKGLAAYNRRRVEHMRSKLSEEITAM--LDAFDDAHSALKAEKLGLEADVKAGQMRLLVG 1714 (2141)
T ss_pred HHHHHHHHHHHHHhcchhHHHHHHHHHHHHHHHHHHHHHHHHHHHH--HHHHHHHHHHHHHHHHHHHHHHHHHHHHHHHH
Q ss_pred HHHHHHHH---HHHHHHHHHHhhhHHHHHHHHHHHHHHHHHHHHHHhcCHHHhccCCCCccHHHHhccchHHhhhhhcCC
Q XP_037872330.1 596 KESADNLE---KKYLEAAEERDTAITEAEELKRRNAELEKKLEQAMAGNLEDLYTSEEPMSYYQKRQLDFEKECRLLNID 672 (926)
Q Consensus 596 kesadnle---kkyleaaeerdtaiteaeelkrrnaelekkleqamagnledlytseepmsyyqkrqldfekecrllnid 672 (926)
......|. +++-+...+......+.+++.....+|+.+|++.- .-+.-.+++.-.++.+..-+...
T Consensus 1715 ~~el~~L~~~e~~~~~L~~~l~~~~~e~~~le~el~el~~~l~~le-----------~ele~l~~el~~l~~e~~~l~~e 1783 (2141)
T 8GLV_Do 1715 LQELQLLREFDKRESVLLAKRQAKLDDKQEIVDKIAECTDKLETKR-----------LELEGLVARRAAVVAELDAVVPE 1783 (2141)
T ss_pred HHHHHHHHHHHHHHHHHHHHHHHHHHHHHHHHHHHHHHHHHHHHHH-----------HHHHHHHHHHHHHHHHHHHhccC
Q ss_pred CCCHHHHHHHHHhccccCcccchhhhccchhcCCCCCCCCccccchhhhcceecCC-----cccchhccCCcc-------
Q XP_037872330.1 673 TNSPEAQELRKKSADANNNTTNAAFTNNFEDQGIMPTGVGSRRSSHAIKQLSVTKD-----DSFEEESESEPE------- 740 (926)
Q Consensus 673 tnspeaqelrkksadannnttnaaftnnfedqgimptgvgsrrsshaikqlsvtkd-----dsfeeesesepe------- 740 (926)
.+.-....++... ..|+.+.-... +..+++.++..+
T Consensus 1784 ~~~~~~~l~k~~~--------------------------------~~ik~~k~~~~~~~~~~~le~~~~~~e~~~~~~~~ 1831 (2141)
T 8GLV_Do 1784 SDPFREALVRVFH--------------------------------RRIKRSKKKAGGGGGEDDYDSEEDEEDEDMGDDEV 1831 (2141)
T ss_pred CchHHHHHHHHHH--------------------------------HHHHHHHHHcCCCCCccccccccccchhccCCCCC
Q ss_pred ---------------------hHHhHHHHHHHHHHHHHHHHHHHHHHHHHHHHHHHHHHHHHHHHHHHHHHHHHHHHHHH
Q XP_037872330.1 741 ---------------------EEESEEKKQKRLEKEVKNMKNKIKHLKEKQDHMKKERMGFKMALKNQQAALKEEKRKYK 799 (926)
Q Consensus 741 ---------------------eeeseekkqkrlekevknmknkikhlkekqdhmkkermgfkmalknqqaalkeekrkyk 799 (926)
.-..-......|+..+..++..|..|+.......++.-.+...++..+..+.+-.....
T Consensus 1832 ~~~~~~~ee~CP~~~~~~~~~~i~~L~e~~~~le~~l~el~~~le~L~~ele~l~~~l~~l~~el~~~e~eie~l~~e~~ 1911 (2141)
T 8GLV_Do 1832 DDDDDGGEEVCPPGCDQSVYERVCDLREKRLDEEDMIAEFTKTIEVLRKEKEALAKKQRLVEQGLAAVNADMAEFQKEKQ 1911 (2141)
T ss_pred cCCCCCCcccCCCCCCHHHHHHHHHHHHHHHHHHHHHHHHHHHHHHHHHHHHHHHHHHHHHHHHHHHHHHHHHHHHHHHH
Q ss_pred HHHHHHHHHHHHHHHhCChHHHHHHHHHHhHHHHHhhcHHHHHhhhhcHhhhccccccCCcccCCCCCccccHHHHHHHH
Q XP_037872330.1 800 ELKREVDKMAAMMKEVGSDEEEEEEEEEESEEEKKTESEEEESETETEQDTESETESESEPEDAPLPNKKDNLTKRMKRH 879 (926)
Q Consensus 800 elkrevdkmaammkevgsdeeeeeeeeeeseeekkteseeeeseteteqdtesetesesepedaplpnkkdnltkrmkrh 879 (926)
....+++.....+..--...... +-+.+. ......+...+...
T Consensus 1912 ~~l~~l~~~~~~l~~~~~~l~~g-----------------------------------sl~~~~--~~~l~~~~~el~~L 1954 (2141)
T 8GLV_Do 1912 GRLNQVEVIVALRMHQIEYLLDG-----------------------------------CLPDDL--SACLVFSASQLRRL 1954 (2141)
T ss_pred HHHHHHHHHHHHHHhhcHHHhhC-----------------------------------CCCcch--HHHhhccHHHHHHH
Q ss_pred HHHHHHHHhccceeecchhHHHHHHHHHHHHHhHHHHHHHHHHhhc
Q XP_037872330.1 880 ETRVHALKKGNALLMANVDRLKDDVLKQREESVSLQKELDSLIDDL 925 (926)
Q Consensus 880 etrvhalkkgnallmanvdrlkddvlkqreesvslqkeldsliddl 925 (926)
+.++..|..-..-+-..+..+...+.....+...++.++..+...+
T Consensus 1955 ~~~i~eLe~el~~l~~~l~~l~~el~~L~~el~~l~~~l~ele~~l 2000 (2141)
T 8GLV_Do 1955 QARVDELEEEKAGLRAAHKELRRQHAALLRDKADKEARVAELEARA 2000 (2141)
T ss_pred HHHHHHHHHHHHHHHHHHHHHHHHHHHHHHHHHHHHHHHHHHHHHH
No 24
>9E5C_1t Cilia- and flagella-associated protein 44; flagella, microtubule, MOTOR PROTEIN; HET: MG, GTP, ATP, ADP, GDP, ZN; 3.2A {Trypanosoma brucei brucei TREU927}
Probab=96.88 E-value=0.93 Score=51.89 Aligned_cols=359 Identities=12% Similarity=0.103 Sum_probs=0.0 Template_Neff=10.800
Q ss_pred HHHHHHHhhHHHHHHH--HHHHHHHHHHHHHHHHHHHHHHHHHH---cceeEEecHHHHHHH-----HHHHHHHHHHHHH
Q XP_037872330.1 528 QLLAMELRTKEAQERE--IKRLQTRIQNLEAEVARERAIIKQEQ---QKTVISVTDAYDERL-----VKNLKEEVEKAKE 597 (926)
Q Consensus 528 qllamelrtkeaqere--ikrlqtriqnleaevareraiikqeq---qktvisvtdayderl-----vknlkeevekake 597 (926)
+|=+|.+|-.+.++|. ..+|-.+--+--.+-++.-+.|+++- .-.+.++--+|-.-. ...+..--+....
T Consensus 1003 ~~~~~~~~~~~~~~~~~~~~~~~~~~~~~~~~~~~~~~~~~~~~~~~~~~~~~~~~~y~~~~~~~~k~~~~~~~~~~~~~ 1082 (1760)
T 9E5C_1t 1003 YLNKMDERREERHWRKKGYEMLLAHKPDPAVEEASLNEELRRETRRRGECILRTDPSYHSAPSAVIKLQQLIRLEEIIFN 1082 (1760)
T ss_pred HHHHHHHHHHHHHHHHHHHHHHHhcCCCcccccHHHHHHHHHHHHhcCCeEeecCcccCCCCcHHHHHHHHHHHHHHHHh
Q ss_pred HHHHHHHHHHHHHHHHhhhHHHHHHHHHHHHHHHHHHH-HHHhcCHHHhccCCCCccHHHHhccchHHhhhhhcCCCCCH
Q XP_037872330.1 598 SADNLEKKYLEAAEERDTAITEAEELKRRNAELEKKLE-QAMAGNLEDLYTSEEPMSYYQKRQLDFEKECRLLNIDTNSP 676 (926)
Q Consensus 598 sadnlekkyleaaeerdtaiteaeelkrrnaelekkle-qamagnledlytseepmsyyqkrqldfekecrllnidtnsp 676 (926)
....+..+..+...++...+.+.+++.++..++..+|. ...+-..-.+-..|.+...|.......+...+...-....-
T Consensus 1083 l~~~~~~~~~~l~~~~~~~~~~~~~~~~~i~e~~~~l~~~~~~~~~~~~~~~e~~~~~~~~~~~~l~~~~~~~~~~~~~~ 1162 (1760)
T 9E5C_1t 1083 MRNNFSNELLKLRDEKERLCGTLNVSLQRIRAINEKLKDKSFHADDVKLTPEEMPGKRFEISRDGLVAFMKQRQEEKLRE 1162 (1760)
T ss_pred hhhhhCHHHHHHHHHHHHHHHHHHHHHHHHHHHHHHhccCCCCcccCCCCcccCCCCccccCHHHHHHHHHHHHHHHHHH
Q ss_pred HH--HHHHHHhccccCcccc---------hhhhccchhcCCCCCCCCccccchhhhcceecCC-ccc---chhccCCcch
Q XP_037872330.1 677 EA--QELRKKSADANNNTTN---------AAFTNNFEDQGIMPTGVGSRRSSHAIKQLSVTKD-DSF---EEESESEPEE 741 (926)
Q Consensus 677 ea--qelrkksadannnttn---------aaftnnfedqgimptgvgsrrsshaikqlsvtkd-dsf---eeesesepee 741 (926)
++ ..+++..+|....... ++++---....--....|+.+++-.-++-..... ..| .-.+.+....
T Consensus 1163 ~~~~~~~~~~~~dl~~~~~~~~~~~~~~~~~~~~~~~~~~~~~~~~~~~~~~~~~~~~~~~~~~~~~~~~~~~~~~~~~~ 1242 (1760)
T 9E5C_1t 1163 QTAKKAQRGFGADLATGEPATNTDTSGADTPATRRSEGEDSRKVTISANRDSFGTAAARTRSVRTGTLAASKGGRPFSGG 1242 (1760)
T ss_pred HHHHHHHhcccccccCCCCCCCCCCCCCCCCccccccCCcccceeecccCCcCCCcccccccccccccccccCCCCCCcc
Q ss_pred HHhHHHHHHHHHHHHHHHHHHHHHHHHHHHHHHHHHHHHHHHHHHHHHHHHH----HHHHHHHHHHHHHHHHHHHHHhCC
Q XP_037872330.1 742 EESEEKKQKRLEKEVKNMKNKIKHLKEKQDHMKKERMGFKMALKNQQAALKE----EKRKYKELKREVDKMAAMMKEVGS 817 (926)
Q Consensus 742 eeseekkqkrlekevknmknkikhlkekqdhmkkermgfkmalknqqaalke----ekrkykelkrevdkmaammkevgs 817 (926)
.-....-..+++.+++.++..++.+++.......+.-....-+...+..+.. -.....+|..+...+...+.+...
T Consensus 1243 ~~~~~~~~~~le~el~~l~~~~~~l~~~l~~~~~~~~~l~~e~~~l~~~l~~~~~~~~~~~~~l~~~~~~l~~~l~~~~~ 1322 (1760)
T 9E5C_1t 1243 GFAAGAARERMNHELRVKHENIKLTEMEEEELQIERNRLLAERQRLHTQVQAMMDEFDVRLWSMYEERSRVDANLCLAHT 1322 (1760)
T ss_pred ccchHHHHHHHHHHHHHHHHHHHHhHHHHHHHHHHHHHHHHHHHHHHHHHHHHHHHHHHHHHHHHHHHHHHHHHHHHHHH
Q ss_pred hHHHHHHHHHHhHHHHHhhcHHHHHhhhhcHhhhccccccCCcccCCCCCccccHHHHHHHHHHHHHHHHhccceeecch
Q XP_037872330.1 818 DEEEEEEEEEESEEEKKTESEEEESETETEQDTESETESESEPEDAPLPNKKDNLTKRMKRHETRVHALKKGNALLMANV 897 (926)
Q Consensus 818 deeeeeeeeeeseeekkteseeeeseteteqdtesetesesepedaplpnkkdnltkrmkrhetrvhalkkgnallmanv 897 (926)
.-.+.+.+.++-+ .+...+...+..+..+..-..-+...+
T Consensus 1323 ~~~~~~~~~~~l~----------------------------------------~l~~~~~~l~~~l~~~~~~~~~l~~~~ 1362 (1760)
T 9E5C_1t 1323 HSLLLFREYNILL----------------------------------------VFRQKDFELQSSYDEARNSRDRCLREM 1362 (1760)
T ss_pred HHHHHHHHHHHHH----------------------------------------HHHHHHHHHHHHHHHHHHHHHHHHHHH
Q ss_pred hHHHHHHHHHHHHHhHHHHHHHHHHhhcC
Q XP_037872330.1 898 DRLKDDVLKQREESVSLQKELDSLIDDLE 926 (926)
Q Consensus 898 drlkddvlkqreesvslqkeldsliddle 926 (926)
..++..+-....+-..|+.++..+...+.
T Consensus 1363 ~~l~~~l~~~~~~i~~l~~~~~~l~~~~~ 1391 (1760)
T 9E5C_1t 1363 EELQRLVQDQTASIEKLQEANKVFRREVE 1391 (1760)
T ss_pred HHHHHHHHHHHHHHHHHHHHHHHHHHHHH
No 25
>8J07_i4 Cilia- and flagella-associated protein 57; cilia, microtubule, dynein, STRUCTURAL PROTEIN; HET: MG, GTP, GDP; 4.1A {Homo sapiens}
Probab=96.78 E-value=1.1 Score=46.60 Aligned_cols=272 Identities=15% Similarity=0.137 Sum_probs=0.0 Template_Neff=12.400
Q ss_pred HHHHHHHHHHHHHHHHHHHhhHHHHHHHHHHHHHHHHHHHHHHHHHHHHHHHHHcceeEEecHHHHHHHHHHHHHHHHHH
Q XP_037872330.1 516 IDKVRDDLQSTKQLLAMELRTKEAQEREIKRLQTRIQNLEAEVARERAIIKQEQQKTVISVTDAYDERLVKNLKEEVEKA 595 (926)
Q Consensus 516 idkvrddlqstkqllamelrtkeaqereikrlqtriqnleaevareraiikqeqqktvisvtdayderlvknlkeeveka 595 (926)
+..+...+...++.+.--.......+.++..|+..+..++.+.......+..-+.. +..+..+++..
T Consensus 931 ~~~~~~~~~~~~~~~~~~~~~~~~~~~~~~~l~~~~~~~~~~~~~~~~~~~~l~~~-------------~~~~~~~~~~~ 997 (1250)
T 8J07_i4 931 IKSLEKDIQGLKREIQERDETIQDKEKRIYDLKKKNQELGKFKFVLDYKIKELKKQ-------------IEPRENEIRVM 997 (1250)
T ss_pred HHHHHHHHHHHHHHHHHHHHHHHHHHHHHHHHHHHHHHHHHHHHHHHHHHHHHHHh-------------hHHHHHHHHHH
Q ss_pred HHHHHHHHHHHHHHHHHHhhhHHHHHHHHHHHHHHHHHHHHHHhcCHHHhccCCCCccHHHHhccchHHhhhhhcCCCCC
Q XP_037872330.1 596 KESADNLEKKYLEAAEERDTAITEAEELKRRNAELEKKLEQAMAGNLEDLYTSEEPMSYYQKRQLDFEKECRLLNIDTNS 675 (926)
Q Consensus 596 kesadnlekkyleaaeerdtaiteaeelkrrnaelekkleqamagnledlytseepmsyyqkrqldfekecrllnidtns 675 (926)
++....++...-+...+......+..+++....+++..++.
T Consensus 998 ~~~~~~~~~~~~~~~~~~~~l~~~~~~~~~~~~~~~~~~~~--------------------------------------- 1038 (1250)
T 8J07_i4 998 KEQIQEMEAELENFHKQNTQLELNITELWQKLRATDQEMRR--------------------------------------- 1038 (1250)
T ss_pred HHHHHHHHHHHHHHHHHHHHHHHHHHHHHHHHHHHHHHHHH---------------------------------------
Q ss_pred HHHHHHHHHhccccCcccchhhhccchhcCCCCCCCCccccchhhhcceecCCcccchhccCCcchHHhHHHHHHHHHHH
Q XP_037872330.1 676 PEAQELRKKSADANNNTTNAAFTNNFEDQGIMPTGVGSRRSSHAIKQLSVTKDDSFEEESESEPEEEESEEKKQKRLEKE 755 (926)
Q Consensus 676 peaqelrkksadannnttnaaftnnfedqgimptgvgsrrsshaikqlsvtkddsfeeesesepeeeeseekkqkrleke 755 (926)
.+.....|+.+
T Consensus 1039 ---------------------------------------------------------------------~~~~~~~l~~~ 1049 (1250)
T 8J07_i4 1039 ---------------------------------------------------------------------ERQKERDLEAL 1049 (1250)
T ss_pred ---------------------------------------------------------------------HHHHHHHHHHH
Q ss_pred HHHHHHHHHHHHHHHHHHHHHHHHHHHHHHHHHHH-------------HHHHHHHHHHHHHHHHHHHHHHHHhCCh----
Q XP_037872330.1 756 VKNMKNKIKHLKEKQDHMKKERMGFKMALKNQQAA-------------LKEEKRKYKELKREVDKMAAMMKEVGSD---- 818 (926)
Q Consensus 756 vknmknkikhlkekqdhmkkermgfkmalknqqaa-------------lkeekrkykelkrevdkmaammkevgsd---- 818 (926)
+..++..+..+......+..+.-.+...+...... +.+....+.++..++..+...+...+..
T Consensus 1050 ~~~~~~~~~~~~~~~~~~~~~~~~~~~~~~~~~~~~~~~~~~~~~~~~~~~~~~~~~~~~~~~~~l~~~~~~~~~~~~~~ 1129 (1250)
T 8J07_i4 1050 VKRFKTDLHNCVAYIQEPRLLKEKVRGLFEKYVQRADMVEIAGLNTDLQQEYTRQREHLERNLATLKKKVVKEGELHRTD 1129 (1250)
T ss_pred HHHHHHHHHHHHHhccCHHHHHHHHHHHHHHHhhhHHHHHHccCCHHHHHHHHHHHHHHHHHHHHHHHHHHHHHHhhHHH
Q ss_pred -------HHHHHHHHHHhHHHHHhhcHHHHHhhhhcHhhhccccccCCcccCCCCCccccHHHHHHHHHHHHHHHHhccc
Q XP_037872330.1 819 -------EEEEEEEEEESEEEKKTESEEEESETETEQDTESETESESEPEDAPLPNKKDNLTKRMKRHETRVHALKKGNA 891 (926)
Q Consensus 819 -------eeeeeeeeeeseeekkteseeeeseteteqdtesetesesepedaplpnkkdnltkrmkrhetrvhalkkgna 891 (926)
-..-.++-++..++...-..+-+.-...-+..+..-. ..+...+..+..+..-..
T Consensus 1130 ~~~~~~~~~~~~~~~~~l~~~~~~l~~~~~~l~~~~~~l~~~~~------------------~~~~~~~~~~~~l~~~~~ 1191 (1250)
T 8J07_i4 1130 YVRIMQENVSLIKEINELRRELKFTRSQVYDLEAALKLTKKVRP------------------QEVSETEPSRDMLSTAPT 1191 (1250)
T ss_pred HHHHHHHHHHHHHHHHHHHHHHHHHHHHHHHHHHHHHHHHhccc------------------cccCccccchhhhccCcc
Q ss_pred eeecchhHHHHHHHHHHHHHhHHHHHHHHHHhhcC
Q XP_037872330.1 892 LLMANVDRLKDDVLKQREESVSLQKELDSLIDDLE 926 (926)
Q Consensus 892 llmanvdrlkddvlkqreesvslqkeldsliddle 926 (926)
-+...+..+...+-..+.+-..|+.+|..+-.-++
T Consensus 1192 ~~~~~~~~~~~~~~~l~~~~~~l~~~l~~~~~~~~ 1226 (1250)
T 8J07_i4 1192 ARLNEQEETGRIIEMQRLEIQRLRDQIQEQEQVTG 1226 (1250)
T ss_pred chHhHHHHHHHHHHHHHHHHHHHHHHHHHHHHHhc
No 26
>1I84_S SMOOTH MUSCLE MYOSIN HEAVY CHAIN; muscle protein, smooth muscle, myosin subfragment 2, heavy meromyosin, essential light chain, regulatory light chain, motor; HET: MLY; 20.0A {Gallus gallus} SCOP: i.15.1.1
Probab=96.78 E-value=1.6 Score=48.27 Aligned_cols=283 Identities=17% Similarity=0.235 Sum_probs=0.0 Template_Neff=10.500
Q ss_pred hhHHHHHHHHHHHHHHHHHHHhhHHHHHHHHHHHHHHHHHHHHHHHHHHHHHHHHHcceeEEecHHHHHHHHHHHHHHHH
Q XP_037872330.1 514 DDIDKVRDDLQSTKQLLAMELRTKEAQEREIKRLQTRIQNLEAEVARERAIIKQEQQKTVISVTDAYDERLVKNLKEEVE 593 (926)
Q Consensus 514 ddidkvrddlqstkqllamelrtkeaqereikrlqtriqnleaevareraiikqeqqktvisvtdayderlvknlkeeve 593 (926)
..+......+...+.-+..-.......+.++..++..+..++.++......+.... .....+..++.
T Consensus 857 ~~l~~~~~~l~~l~~~~~~~~~~l~~l~~~~~~l~~~~~~l~~~l~~~~~~~~~~~-------------~~~~~l~~~~~ 923 (1184)
T 1I84_S 857 EEMQAKDEELQRTKERQQKAEAELKELEQKHTQLCEEKNLLQEKLQAETELYAEAE-------------EMRVRLAAKKQ 923 (1184)
T ss_dssp HHCCHHHHHHHHHHHHHHHHHHHHHHHHHHHHHHHHHHHHHHHHCCCCCHHHHHHH-------------HHHHHHHHHHH
T ss_pred HHHHHHHHHHHHHHHHHHHHHHHHHHHHHHHHHHHHHHHHHHHHHHHHHHHHHHHH-------------HHHHHHHHHHH
Q ss_pred HHHHHHHHHHHHHHHHHHHHhhhHHHHHHHHHHHHHHHHHHHHHHhcCHHHhccCCCCccHHHHhccchHHhhhhhcCCC
Q XP_037872330.1 594 KAKESADNLEKKYLEAAEERDTAITEAEELKRRNAELEKKLEQAMAGNLEDLYTSEEPMSYYQKRQLDFEKECRLLNIDT 673 (926)
Q Consensus 594 kakesadnlekkyleaaeerdtaiteaeelkrrnaelekkleqamagnledlytseepmsyyqkrqldfekecrllnidt 673 (926)
........++..+-+...+......+.+.+.....+++..++..-...-.
T Consensus 924 ~l~~~~~~l~~~l~~~~~~~~~l~~~~~~l~~~~~~l~~~~~~~~~~~~~------------------------------ 973 (1184)
T 1I84_S 924 ELEEILHEMEARIEEEEERSQQLQAEKKKMQQQMLDLEEQLEEEEAARQK------------------------------ 973 (1184)
T ss_dssp HHHHHHHHHHHHHHHHHHC-------------------------------------------------------------
T ss_pred HHHHHHHHHHHHHHHHHHHHHHHHHHHHHHHHHHHHHHHHHHHHHHHHHH------------------------------
Q ss_pred CCHHHHHHHHHhccccCcccchhhhccchhcCCCCCCCCccccchhhhcceecCCcccchhccCCcchHHhHHHHHHHHH
Q XP_037872330.1 674 NSPEAQELRKKSADANNNTTNAAFTNNFEDQGIMPTGVGSRRSSHAIKQLSVTKDDSFEEESESEPEEEESEEKKQKRLE 753 (926)
Q Consensus 674 nspeaqelrkksadannnttnaaftnnfedqgimptgvgsrrsshaikqlsvtkddsfeeesesepeeeeseekkqkrle 753 (926)
-+.....++
T Consensus 974 -----------------------------------------------------------------------l~~~~~~~~ 982 (1184)
T 1I84_S 974 -----------------------------------------------------------------------LQLEKVTAD 982 (1184)
T ss_dssp --------------------------------------------------------------------------------
T ss_pred -----------------------------------------------------------------------HHHHHHHHH
Q ss_pred HHHHHHHHHHHHHHHHHHHHHHHHHHHHHHHHHHHHHHHHHHHHHHHHHHHHHHHHHHHHHhCChHHHHHHHHHHhHHHH
Q XP_037872330.1 754 KEVKNMKNKIKHLKEKQDHMKKERMGFKMALKNQQAALKEEKRKYKELKREVDKMAAMMKEVGSDEEEEEEEEEESEEEK 833 (926)
Q Consensus 754 kevknmknkikhlkekqdhmkkermgfkmalknqqaalkeekrkykelkrevdkmaammkevgsdeeeeeeeeeeseeek 833 (926)
.++..+...+..+.........+.-.....+...+..+.+....+..+..++..+...+.+....-+.-..+-++.+.+.
T Consensus 983 ~~~~~l~~~l~~l~~~~~~l~~~~~~l~~~l~~l~~~l~~~~~~~~~l~~~~~~l~~~~~~l~~~l~~l~~~~~~l~~~~ 1062 (1184)
T 1I84_S 983 GKIKKMEDDILIMEDQNNKLTKERKLLEERVSDLTTNLAEEEEKAKNLTKLKNKHESMISELEVRLKKEEKSRQELEKIK 1062 (1184)
T ss_dssp --------------------------------------------------------------------------------
T ss_pred HHHHHHHHHHHHHHHHHHHHHHHHHHHHHHHHHHHHHHHHHHHHHHHHHHHHHHHHHHHHHHHHHHHHHHHHHHHHHHHH
Q ss_pred HhhcHHHHHhhhhcHhhhccccccCCcccCCCCCccccHHHHHHHHHHHHHHHHhccceeecchhHHHHHHHHHHHHHhH
Q XP_037872330.1 834 KTESEEEESETETEQDTESETESESEPEDAPLPNKKDNLTKRMKRHETRVHALKKGNALLMANVDRLKDDVLKQREESVS 913 (926)
Q Consensus 834 kteseeeeseteteqdtesetesesepedaplpnkkdnltkrmkrhetrvhalkkgnallmanvdrlkddvlkqreesvs 913 (926)
..-..+-..-...-...+.+ ...+...+...+..+..+..--.-+...+..+...+-....+-..
T Consensus 1063 ~~l~~~~~~l~~~~~~l~~~---------------~~~l~~~~~~l~~~~~~l~~~l~~~~~~~~~l~~~~~~l~~~~~~ 1127 (1184)
T 1I84_S 1063 RKLEGESSDLHEQIAELQAQ---------------IAELKAQLAKKEEELQAALARLEDETSQKNNALKKIRELESHISD 1127 (1184)
T ss_dssp --------------------------------------------------------------------------------
T ss_pred HHHHHHHHHHHHHHHHHHHH---------------HHHHHHHHHHHHHHHHHHHHHHHHHHHHHHHHHHHHHHHHHHHHH
Q ss_pred HHHHHHHHHhhc
Q XP_037872330.1 914 LQKELDSLIDDL 925 (926)
Q Consensus 914 lqkeldsliddl 925 (926)
|+.+++.+-..+
T Consensus 1128 l~~~~~~~~~~~ 1139 (1184)
T 1I84_S 1128 LQEDLESEKAAR 1139 (1184)
T ss_dssp ------------
T ss_pred HHHHHHHHHHHH
No 27
>9E5C_1r Cilia- and flagella-associated protein 43; flagella, microtubule, MOTOR PROTEIN; HET: MG, GTP, ATP, ADP, GDP, ZN; 3.2A {Trypanosoma brucei brucei TREU927}
Probab=96.70 E-value=1.9 Score=48.05 Aligned_cols=323 Identities=11% Similarity=0.075 Sum_probs=0.0 Template_Neff=11.100
Q ss_pred hhHHHHHHHHHHHHHHHHHHHhhHHHHHHHHHHHHHHHHHHHHHHHHHHHHHHHHHcceeEEecHHHHHHHHHH------
Q XP_037872330.1 514 DDIDKVRDDLQSTKQLLAMELRTKEAQEREIKRLQTRIQNLEAEVARERAIIKQEQQKTVISVTDAYDERLVKN------ 587 (926)
Q Consensus 514 ddidkvrddlqstkqllamelrtkeaqereikrlqtriqnleaevareraiikqeqqktvisvtdayderlvkn------ 587 (926)
+++..+.+.-...+.+..-.-..+...+.|++.|+..|+.+..+.......+.......-..+....-..+.-.
T Consensus 978 e~~~~~~~~e~~~~~l~~e~~~~~~~Le~e~~~l~~~~~~~~~~fd~~l~~l~~~~~~~~~~i~~~e~~~~~l~~~~~~~ 1057 (1460)
T 9E5C_1r 978 EQQRIFEEYEKEVAEQTVLINEKKELLRGEVAALVKANMTSAKAIDDEIDVLRTDRMLVAQLVDELELHQVNALCLFLLK 1057 (1460)
T ss_pred HHHHHHHHHHHHHHHHHHHHHHHHHHHHHHHHHHHHHHHHHHHHHHHHHHHHHHHHHHHHHHHHHHHHHHHHHHHHHHHH
Q ss_pred --HHHHHHHHHHHHHHHHHHHHHHHHHHhhhHHHHHHHHHHHHHHHHHHHHHHhcCHHHhccCCCCccHHHHhccchHHh
Q XP_037872330.1 588 --LKEEVEKAKESADNLEKKYLEAAEERDTAITEAEELKRRNAELEKKLEQAMAGNLEDLYTSEEPMSYYQKRQLDFEKE 665 (926)
Q Consensus 588 --lkeevekakesadnlekkyleaaeerdtaiteaeelkrrnaelekkleqamagnledlytseepmsyyqkrqldfeke 665 (926)
+..++...+...+.+...+-+...+....-.+.++++.+..+|+....+ ++++
T Consensus 1058 ~~~~~~~~~~~~~~~~~~~~~~~~~~~~~~~~~~~~~~~~~~~~l~~~~~~-------------------------~~~~ 1112 (1460)
T 9E5C_1r 1058 KTIRNKFLGVKREEEDLLCRLRQLDSLYEYRLKLYLASEARVQDCIEEEKN-------------------------MITD 1112 (1460)
T ss_pred HHHHHHHHHHHHHHHHHHHHHHHHHHHHHHHHHHHHHHHHHHHHHHHHHHH-------------------------hhHh
Q ss_pred hhhhcCCCCCHHHHHHHHHhccccCcccchhhhccchhcCCCCCCCCccccchhhhcceecCCcccchhccCCcchHHhH
Q XP_037872330.1 666 CRLLNIDTNSPEAQELRKKSADANNNTTNAAFTNNFEDQGIMPTGVGSRRSSHAIKQLSVTKDDSFEEESESEPEEEESE 745 (926)
Q Consensus 666 crllnidtnspeaqelrkksadannnttnaaftnnfedqgimptgvgsrrsshaikqlsvtkddsfeeesesepeeeese 745 (926)
.+-+.-......+..|.+............ .....+....+.-+..-
T Consensus 1113 ~~~~~~~~~~~~~~~l~~~~~~~~~~~~~~---------------------------------~~~~~~~~~p~~~~~~~ 1159 (1460)
T 9E5C_1r 1113 MRCLPPFTDPDWGERLNRRFTTWRSKYEDG---------------------------------LAKVPEPTRSGVVPIPL 1159 (1460)
T ss_pred hccCCCCCCccHHhHhhhhcchhhhhcccC---------------------------------CCCCCCCCCCCCCCHHH
Q ss_pred HHHHHHHHHHHHHHHHHHHHHHHHHHHHHHHHHHHHHHHHHHHHHHHHHHHHHHHHHHHHHHHHHHHHHhCChHHHHHHH
Q XP_037872330.1 746 EKKQKRLEKEVKNMKNKIKHLKEKQDHMKKERMGFKMALKNQQAALKEEKRKYKELKREVDKMAAMMKEVGSDEEEEEEE 825 (926)
Q Consensus 746 ekkqkrlekevknmknkikhlkekqdhmkkermgfkmalknqqaalkeekrkykelkrevdkmaammkevgsdeeeeeee 825 (926)
-.+-..|......+...|..+....+.+..+...+...+...+..+.+-...+.+++.+......-+...
T Consensus 1160 ~~~~~~~r~~~~~~e~~~~~~~~~~~~~~~~~~~~~~~~~~~~~~~~~l~~~~~~~~~~~~~~~~~~~~~---------- 1229 (1460)
T 9E5C_1r 1160 WEQYCQCCRAVVEARDKIIHLRGEADALNDEVVEVETEKKKAQFALDDKEKAEEACRKEVIEKVLDIQNL---------- 1229 (1460)
T ss_pred HHHHHHHHHHHHHHHHHHHHHHHHHHHHHHHHHHHHHHHHHHHHHHHHHHHHHHHHHHHHHHHHhcCcee----------
Q ss_pred HHHhHHHHHhhcHHHHHhhhhcHhhhccccccCCcccCCCCCccccHHHHHHHHHHHHHHHHhccceeecchhHHHHHHH
Q XP_037872330.1 826 EEESEEEKKTESEEEESETETEQDTESETESESEPEDAPLPNKKDNLTKRMKRHETRVHALKKGNALLMANVDRLKDDVL 905 (926)
Q Consensus 826 eeeseeekkteseeeeseteteqdtesetesesepedaplpnkkdnltkrmkrhetrvhalkkgnallmanvdrlkddvl 905 (926)
..-.....+.+.......+.+.-......+......+..+.....-+|..+..++..+.
T Consensus 1230 ---------------------~~l~qgqve~~~~~~~~d~~~~~~~~~~~ie~~n~~i~~~~~~~~~~~~~~~~~~~~i~ 1288 (1460)
T 9E5C_1r 1230 ---------------------YTLQQGQVQDENAMVSDDFTDFSIRWVKNITDYNDLIFASFDEIRSLMSRSSQLRQSMK 1288 (1460)
T ss_pred ---------------------eEeccCceecCCCcccCcCCCeEEEEHHHHHHHHHHHHHHHHHHHHHHHHHHHHHHHHH
Q ss_pred HHHHHHhHHHHHHHHHHhhc
Q XP_037872330.1 906 KQREESVSLQKELDSLIDDL 925 (926)
Q Consensus 906 kqreesvslqkeldsliddl 925 (926)
....+...|+.++..|...+
T Consensus 1289 ~le~e~~~l~~~~~~l~~~~ 1308 (1460)
T 9E5C_1r 1289 TCSWETERLLYCIGTLEMEL 1308 (1460)
T ss_pred HHHHHHHHHHHHHHHHHHHH
No 28
>8TID_w WD40 domain protein; nexin-dynein regulatory complex, cilia, axoneme, dynein, STRUCTURAL PROTEIN; 3.6A {Tetrahymena thermophila}
Probab=96.64 E-value=1.5 Score=46.25 Aligned_cols=309 Identities=14% Similarity=0.131 Sum_probs=0.0 Template_Neff=12.200
Q ss_pred HHhHhhc-hhHHHHHHHHHHHHHHHHHHHhh-----HHHHHHHHHHHHHHHHHHHHHHHHHHHHHHHHHcceeEEecHHH
Q XP_037872330.1 507 EEEIDEM-DDIDKVRDDLQSTKQLLAMELRT-----KEAQEREIKRLQTRIQNLEAEVARERAIIKQEQQKTVISVTDAY 580 (926)
Q Consensus 507 eeeidem-ddidkvrddlqstkqllamelrt-----keaqereikrlqtriqnleaevareraiikqeqqktvisvtday 580 (926)
..++.++ ..+...+..++.....+..+... ....+.+|..|+.+++.|+.+.......+
T Consensus 763 ~~~~~~l~~~l~~~~~~~~~~~~~~~~~~~~~~~~~~~~~~~~~~~l~~~~~~l~~~~~~~~~~~--------------- 827 (1293)
T 8TID_w 763 KREIEKLKRQLNEERMKQEQQIKEKMKDRDDKINQLENQQKDSDNRDLNKYQLLEREKNEMIESY--------------- 827 (1293)
T ss_dssp HHHHHHHHHHHHHHHHHHHHHHHHHHHHHHHHHHHHHHHHHHCCHHHHHHHHHHHHHHHHHHHHH---------------
T ss_pred HHHHHHHHHHHHHHHHHHHHHHHHHHHHHHHHHHHHHHHHHHHHHHHHHHHHHHHHHHHHHHHHH---------------
Q ss_pred HHHHHHHHHHHHHHHHHHHH-HHHHHHHHHHHHHhhhHHHHHHHHHHHHHHHHHHHHHHhcCHHHhccCCCCccHHHHhc
Q XP_037872330.1 581 DERLVKNLKEEVEKAKESAD-NLEKKYLEAAEERDTAITEAEELKRRNAELEKKLEQAMAGNLEDLYTSEEPMSYYQKRQ 659 (926)
Q Consensus 581 derlvknlkeevekakesad-nlekkyleaaeerdtaiteaeelkrrnaelekkleqamagnledlytseepmsyyqkrq 659 (926)
+.....|.++......... .++.+..+..++......+.++++....+....+.......++.+ ..-|+...
T Consensus 828 -~~~~~~l~~~~~~~~~~~~~~~~~~l~~~~~~~~~l~~~~~~~~~~~~~~~~~~~~~~~~~~~~~------~~~~~~~~ 900 (1293)
T 8TID_w 828 -EEKKRMMKLQHENNKRTIENEYKKKIALEMSRNEELAREKEKEEKRFQSEIQQYQEEHLRQMEEK------RRHYEEQL 900 (1293)
T ss_dssp -HHHHHHHHHHHHHHHHHHHHHHHHHHHHHHHHHHHHHHHHHHHHHHHHHHHHHHHC-----------------------
T ss_pred -HHHHHHHHHHHHHHHHHHHHHHHHHHHHHHHHHHHHHHHHHHHHHHHHHHHHHHHHHHHHHHHHH------HHHHHHHH
Q ss_pred cchHHhhhhhc--CCCCCHHHHHHHHHhccccCcccchhhhccchhcCCCCCCCCccccchhhhcceecCCcccchhccC
Q XP_037872330.1 660 LDFEKECRLLN--IDTNSPEAQELRKKSADANNNTTNAAFTNNFEDQGIMPTGVGSRRSSHAIKQLSVTKDDSFEEESES 737 (926)
Q Consensus 660 ldfekecrlln--idtnspeaqelrkksadannnttnaaftnnfedqgimptgvgsrrsshaikqlsvtkddsfeeeses 737 (926)
...+.++.-|. +..-.-+..+++....
T Consensus 901 ~~~~~~~~~l~~~~~~~~~~~~~~~~~~~--------------------------------------------------- 929 (1293)
T 8TID_w 901 AIEKQLYNDLHLKREELAYKFDQKRNKLE--------------------------------------------------- 929 (1293)
T ss_dssp --------CHHHHHHHHHHHHHHHHHHHH---------------------------------------------------
T ss_pred HHHHHHHHHHHHHHHHHHHHHHHHHHHHH---------------------------------------------------
Q ss_pred CcchHHhHHHHHHHHHHHHHHHHHHHHHHHHHHHHHHHHHHHHHHHHHHHHHHHHHHHHHHHHHHHHHHHHHHHHHHhCC
Q XP_037872330.1 738 EPEEEESEEKKQKRLEKEVKNMKNKIKHLKEKQDHMKKERMGFKMALKNQQAALKEEKRKYKELKREVDKMAAMMKEVGS 817 (926)
Q Consensus 738 epeeeeseekkqkrlekevknmknkikhlkekqdhmkkermgfkmalknqqaalkeekrkykelkrevdkmaammkevgs 817 (926)
.+-+..-+..+..++.++..++..+..+......+..+.-.....+...+..+.+......+|+.++..+..-+.....
T Consensus 930 -~~~~~~~~~~~~~~~~~~~~~~~~~~~l~~~~~~l~~~~~~~~~~~~~~~~~~~~~~~~~~~l~~~~~~~~~~~~~l~~ 1008 (1293)
T 8TID_w 930 -MEAEELIDQLKEENESKMQVLFKNLEKAEIKKMDRRNDYDTEAQKLEEQKSKLKGTMEDITSIQETNKMLQKEKESHAK 1008 (1293)
T ss_dssp -HHHHHHHHHHHHHHHHHHHHHHHHHHHHHHCCHHHHHHHHHHHHHHHHHHHHHHHHHHHHHHHHHHHHHHHHHCCCCHH
T ss_pred -HHHHHHHHHHHHHHHHHHHHHHHHHHHHHHHHHHHHHHHHHHHHHHHHHHHHHHHHHHHHHHHHHHHHHHHHHHHHHHH
Q ss_pred hHHHHHHHHHHhHHHHHhhcHHHHHhhhhcHhhhccccccCCcccCCCCCccccHHHHHHHHHHHHHHHHhccceeecch
Q XP_037872330.1 818 DEEEEEEEEEESEEEKKTESEEEESETETEQDTESETESESEPEDAPLPNKKDNLTKRMKRHETRVHALKKGNALLMANV 897 (926)
Q Consensus 818 deeeeeeeeeeseeekkteseeeeseteteqdtesetesesepedaplpnkkdnltkrmkrhetrvhalkkgnallmanv 897 (926)
.-++-+.+-.+.+.+.. .+...+...+.....+..-..-|...+
T Consensus 1009 ~~~~~~~~~~~~~~~~~------------------------------------~l~~~~~~l~~~~~~~~~~~~~l~~~~ 1052 (1293)
T 8TID_w 1009 EIDEREKTIRDKGRRIY------------------------------------ELKKKTQELEKFKFVLDYKIKELKRDI 1052 (1293)
T ss_dssp HHHHHHHHHHHHHHHHH------------------------------------HHHHHHHHHHHHHHHHHHHHHHHHHTH
T ss_pred HHHHHHHHHHHHHHHHH------------------------------------HHHHHHHHHHHHHHHHHHHHHHHHHHh
Q ss_pred hHHHHHHHHHHHHHhHHHHHHHHHHhhc
Q XP_037872330.1 898 DRLKDDVLKQREESVSLQKELDSLIDDL 925 (926)
Q Consensus 898 drlkddvlkqreesvslqkeldsliddl 925 (926)
..+...+-..+.+...++.++..+-..+
T Consensus 1053 ~~~~~~~~~~~~~~~~~~~~~~~~~~~~ 1080 (1293)
T 8TID_w 1053 GPKEEEIAKMKEQIANMNSEILHFKRTN 1080 (1293)
T ss_dssp HHHHHTTCCCHHHHHHHHHHHHHHHHHH
T ss_pred cHHHHHHHHHHHHHHHHHHHHHHHHHHH
No 29
>8TID_W WD40 domain protein; nexin-dynein regulatory complex, cilia, axoneme, dynein, STRUCTURAL PROTEIN; 3.6A {Tetrahymena thermophila}
Probab=96.64 E-value=1.4 Score=45.96 Aligned_cols=322 Identities=12% Similarity=0.129 Sum_probs=0.0 Template_Neff=12.500
Q ss_pred hhHHHHHHHHHHHHHHHHHHHhhHHHHHHHHHHHHHHHHHHHHHHHHHHHHHHHHHcceeEEecHHHHHHHHHHHHHHHH
Q XP_037872330.1 514 DDIDKVRDDLQSTKQLLAMELRTKEAQEREIKRLQTRIQNLEAEVARERAIIKQEQQKTVISVTDAYDERLVKNLKEEVE 593 (926)
Q Consensus 514 ddidkvrddlqstkqllamelrtkeaqereikrlqtriqnleaevareraiikqeqqktvisvtdayderlvknlkeeve 593 (926)
..+......+.....-+..-....+..+.++..|+..+..|+.++......+... +.-+..++.++.
T Consensus 957 ~~~~~~~~~~~~~~~~~~~~~~~~~~~~~~~~~~~~~~~~~~~~~~~~~~~~~~~-------------~~~~~~~~~~~~ 1023 (1308)
T 8TID_W 957 KKIMQQQQEAQDLKEQKQEYERQKEKLKIQNQELRDKIDGQKKIILERDRTIGEK-------------EKIIYNLKKKAQ 1023 (1308)
T ss_dssp HHHHHHHHHHHHHHHHHHHHHHHHHHHHHHHHHHHSCSHHHHHHHHHHHHHHHHH-------------HHHHHHHHHHHH
T ss_pred HHHHHHHHHHHHHHHHHHHHHHHHHHHHHHHHHHHHHHHHHHHHHHHHHHHHHHH-------------HHHHHHHHHHHH
Q ss_pred HHHHHHHHHHHHHHHHHHHHhhhHHHHHHHHHHHHHHHHHHHHHHhcCHHHhccCCCCccHHHHhccchHHhhhhhcCCC
Q XP_037872330.1 594 KAKESADNLEKKYLEAAEERDTAITEAEELKRRNAELEKKLEQAMAGNLEDLYTSEEPMSYYQKRQLDFEKECRLLNIDT 673 (926)
Q Consensus 594 kakesadnlekkyleaaeerdtaiteaeelkrrnaelekkleqamagnledlytseepmsyyqkrqldfekecrllnidt 673 (926)
........++.+.-+...+.+....+..+|++...+|+..+++.... ...++...-+.+....-+
T Consensus 1024 ~~~~~~~~~~~~~~~l~~~~~~~~~~~~~l~~~~~~~~~~~~~~~~~-----------~~~~~~~~~~~~~~~~~~---- 1088 (1308)
T 8TID_W 1024 DLEKFKFVLDHKIKELKRDIVPREDEITKMKQETNNMDQYLKELNAY-----------NNYLGTVVDELYTTQETM---- 1088 (1308)
T ss_dssp HHHHHHHTTHHHHHHHHHHHHHHTTCSCTHHHHHHHHHHHHHHHHHH-----------HHHHHHHHHHHHHHHHHH----
T ss_pred HHHHHHHHHHHHHHHHHHhHHHHHHHHHHHHHHHHHHHHHHHHHHHH-----------HHHHHHHHHHHHHHHHHH----
Q ss_pred CCHHHHHHHHHhccccCcccchhhhccchhcCCCCCCCCccccchhhhcceecCCcccchhccCCcchHHhHHHHHHHHH
Q XP_037872330.1 674 NSPEAQELRKKSADANNNTTNAAFTNNFEDQGIMPTGVGSRRSSHAIKQLSVTKDDSFEEESESEPEEEESEEKKQKRLE 753 (926)
Q Consensus 674 nspeaqelrkksadannnttnaaftnnfedqgimptgvgsrrsshaikqlsvtkddsfeeesesepeeeeseekkqkrle 753 (926)
..+-.....+-..-+....+|.
T Consensus 1089 ----------------------------------------------------------~~~~~~~~~~~~~~~~~~~~l~ 1110 (1308)
T 8TID_W 1089 ----------------------------------------------------------KEDIKQQRQQISVQQVKISRFK 1110 (1308)
T ss_dssp ----------------------------------------------------------HHHHHHHHHHHHHHHHHHHHHH
T ss_pred ----------------------------------------------------------HHHHHHHHHHHHHHHHHHHHHH
Q ss_pred HHHHHHHHHHHHHHHHHHHHHHHHHHHHHH------------HHHHHHHHHHHHHHHHHHHHHHHHHHHHHHHhCChHHH
Q XP_037872330.1 754 KEVKNMKNKIKHLKEKQDHMKKERMGFKMA------------LKNQQAALKEEKRKYKELKREVDKMAAMMKEVGSDEEE 821 (926)
Q Consensus 754 kevknmknkikhlkekqdhmkkermgfkma------------lknqqaalkeekrkykelkrevdkmaammkevgsdeee 821 (926)
.++..+...+..+......+......+.-. ++..+..+.+-......|+.++......+...-..-..
T Consensus 1111 ~~~~~~~~~~~~~~~~~~~~~~~~~~~~~~~~~~~~~~~~~~~~~~~~~~~~l~~~~~~l~~~l~~~~~~~~~~~~~~~~ 1190 (1308)
T 8TID_W 1111 DDVYSLAQHILDYDKLVDETERLFMKHVNDKEVKRQSVEGDIMMEYRSQKKNLEKLVNMFKKSLQKDNQIHKDDKIRIMK 1190 (1308)
T ss_dssp HHHHHHHHTSSCHHHHHHHHHHHHHHC-------------CHHHHHHHHHHHHHHHHHHHHHHHHHHHHHHHHHHHHHHH
T ss_pred HHHHHHHHHhhhHHHHHHHHHHHHHHHhchhHHHHHHHhHHHHHHHHHHHHHHHHHHHHHHHHHHHHHHHHHHHHHHHHH
Q ss_pred HHHHHHHhHHHHHhhcHHHHHhhhhcHhhhccccccC---CcccCCCCCccccHHHHH-----------HHHHHHHHHHH
Q XP_037872330.1 822 EEEEEEESEEEKKTESEEEESETETEQDTESETESES---EPEDAPLPNKKDNLTKRM-----------KRHETRVHALK 887 (926)
Q Consensus 822 eeeeeeeseeekkteseeeeseteteqdteseteses---epedaplpnkkdnltkrm-----------krhetrvhalk 887 (926)
+-.+-...-.+-..+-+.-..+.....-.......+. +-+..-.--..+.+...+ ..|...+..|.
T Consensus 1191 ~~~~l~~~~~~l~~~~~~~~~~~~~~~~~~~~~~~~~~~~e~~~~~~~~~~~~~~~~~~~~~~~~~~~~~~~~~~~~~l~ 1270 (1308)
T 8TID_W 1191 DNVDLIREINTLRKSIKDITKGQQSNIPDQKGQTQHMPLQTPQLSRKSISQPVLPPISKSAMFEGVTQQNEIQKSHTQIN 1270 (1308)
T ss_dssp HHHHHHHHHHHHHHHHHHC-------------------------------------------------------------
T ss_pred HHHHHHHHHHHHHHHHHHHHHHHHhcCCchhhhcccCcccccchhccccccCcCCccchhcccccchhHHHHHHHHHHhc
Q ss_pred hcc-ceeecchhHHHHHHHHHHHHHhHHHHHHHHH
Q XP_037872330.1 888 KGN-ALLMANVDRLKDDVLKQREESVSLQKELDSL 921 (926)
Q Consensus 888 kgn-allmanvdrlkddvlkqreesvslqkeldsl 921 (926)
+-. ...-..+..|.+.+...+.+...++.+...|
T Consensus 1271 ~~~~~~~~~~~~~l~~~~~~~~~~~~~~~~~~~~l 1305 (1308)
T 8TID_W 1271 PELVEEKQKVLNSLQTDILELQKVYEALNYEKHNL 1305 (1308)
T ss_dssp -----------------------------------
T ss_pred HHHHHHHHHHHHHHHHHHHHHHHHHHHHHHHhhcc
No 30
>8TID_w WD40 domain protein; nexin-dynein regulatory complex, cilia, axoneme, dynein, STRUCTURAL PROTEIN; 3.6A {Tetrahymena thermophila}
Probab=96.56 E-value=1.7 Score=45.84 Aligned_cols=301 Identities=12% Similarity=0.132 Sum_probs=0.0 Template_Neff=12.200
Q ss_pred hhHHHHHHHHHHHHHHHHHHHhhHHHHHHHHHHHHHHHHHHHHHHHHHHHHHHHHHcceeEEecHHHHHHHHHHHHHHHH
Q XP_037872330.1 514 DDIDKVRDDLQSTKQLLAMELRTKEAQEREIKRLQTRIQNLEAEVARERAIIKQEQQKTVISVTDAYDERLVKNLKEEVE 593 (926)
Q Consensus 514 ddidkvrddlqstkqllamelrtkeaqereikrlqtriqnleaevareraiikqeqqktvisvtdayderlvknlkeeve 593 (926)
..+..++..+.....-+..-....+..+.++..++..+..|+.++.........-... +..|+.+++
T Consensus 987 ~~~~~l~~~~~~~~~~~~~l~~~~~~~~~~~~~~~~~~~~l~~~~~~l~~~~~~~~~~-------------~~~l~~~~~ 1053 (1293)
T 8TID_w 987 EDITSIQETNKMLQKEKESHAKEIDEREKTIRDKGRRIYELKKKTQELEKFKFVLDYK-------------IKELKRDIG 1053 (1293)
T ss_dssp HHHHHHHHHHHHHHHHCCCCHHHHHHHHHHHHHHHHHHHHHHHHHHHHHHHHHHHHHH-------------HHHHHHTHH
T ss_pred HHHHHHHHHHHHHHHHHHHHHHHHHHHHHHHHHHHHHHHHHHHHHHHHHHHHHHHHHH-------------HHHHHHHhc
Q ss_pred HHHHHHHHHHHHHHHHHHHHhhhHHHHHHHHHHHHHHHHHHHHHHhcCHHHhccCCCCccHHHHhccchHHhhhhhcCCC
Q XP_037872330.1 594 KAKESADNLEKKYLEAAEERDTAITEAEELKRRNAELEKKLEQAMAGNLEDLYTSEEPMSYYQKRQLDFEKECRLLNIDT 673 (926)
Q Consensus 594 kakesadnlekkyleaaeerdtaiteaeelkrrnaelekkleqamagnledlytseepmsyyqkrqldfekecrllnidt 673 (926)
..+.....+....-+...+......+..+++....+|+.++...- ..+-.-..-+.-.+...-.+..++.-+.-..
T Consensus 1054 ~~~~~~~~~~~~~~~~~~~~~~~~~~~~~~~~~~~~l~~~~~~~~----~~~~~~~~~~~~~~~~~~~l~~~~~~~~~~~ 1129 (1293)
T 8TID_w 1054 PKEEEIAKMKEQIANMNSEILHFKRTNANLKLIVTDLRLRQEGMK----KEIEDQSKVIQQNNQYIKAFEQDMSDCHQHI 1129 (1293)
T ss_dssp HHHHTTCCCHHHHHHHHHHHHHHHHHHHHHHHHHHHHHHHHHHHH----HHHHHHHHHHHHHHHHHHHHHHHHHHHGGGC
T ss_pred HHHHHHHHHHHHHHHHHHHHHHHHHHHHHHHHHHHHHHHHHHHHH----HHHHHHHHHHHHHHHHHHHHHHHHHHHHHhh
Q ss_pred CCHHHHHHHHHhccccCcccchhhhccchhcCCCCCCCCccccchhhhcceecCCcccchhccCCcchHHhHHHHHHHHH
Q XP_037872330.1 674 NSPEAQELRKKSADANNNTTNAAFTNNFEDQGIMPTGVGSRRSSHAIKQLSVTKDDSFEEESESEPEEEESEEKKQKRLE 753 (926)
Q Consensus 674 nspeaqelrkksadannnttnaaftnnfedqgimptgvgsrrsshaikqlsvtkddsfeeesesepeeeeseekkqkrle 753 (926)
...+...-.-................ .....+....-.+....++
T Consensus 1130 ~~~~~~~~~~~~~~~~~~~~~~~~~~-----------------------------------~~~~~~~~~~~~~~~~~~~ 1174 (1293)
T 8TID_w 1130 ADYKKLKQKVLNLYNQYVQGDDSKKK-----------------------------------RLENNDQQKEIMKERAHLE 1174 (1293)
T ss_dssp SCHHHHHHHHHHHHHHHC------------------------------------------------CHHHHHHHHHHHHH
T ss_pred ccHHHHHHHHHHHHHHhhcCchhHHh-----------------------------------HhcCHHHHHHHHHHHHHHH
Q ss_pred HHHHHHHHHHH----HHHHHHHHHHHHHHHHHHHHHHHHHHHHHHHHHHHHHHHHHHHHHHHHHHhCChHHHHHHHHHHh
Q XP_037872330.1 754 KEVKNMKNKIK----HLKEKQDHMKKERMGFKMALKNQQAALKEEKRKYKELKREVDKMAAMMKEVGSDEEEEEEEEEES 829 (926)
Q Consensus 754 kevknmknkik----hlkekqdhmkkermgfkmalknqqaalkeekrkykelkrevdkmaammkevgsdeeeeeeeeees 829 (926)
.++..++..+. .+......+..+.-....-+...+..+.....++.+|..++..+..
T Consensus 1175 ~~~~~l~~~~~~~~~~~~~~~~~~~~~~~~l~~~~~~l~~~~~~~~~~~~~l~~~~~~~~~------------------- 1235 (1293)
T 8TID_w 1175 TSVNNLKIKHDKNQSVHKSDTTIIMKHNTFLIFEINHLKREKKKILEDKAKMLMQATQKKK------------------- 1235 (1293)
T ss_dssp HHHHHHHHHHHHHHHHHHHHHHHHHHHHHHHHHHHHHHHHHHHHHTTTTSHHHHHC------------------------
T ss_pred HHHHHHHHHHHHhHhhHHHHHHHHHHHHHHHHHHHHHHHHHHHHHHHHHHHHHHHHHHHHH-------------------
Q ss_pred HHHHHhhcHHHHHhhhhcHhhhccccccCCcccCCCCCccccHHHHHHHHHHHHHHHHhccceeecchhHHHHHHHHHHH
Q XP_037872330.1 830 EEEKKTESEEEESETETEQDTESETESESEPEDAPLPNKKDNLTKRMKRHETRVHALKKGNALLMANVDRLKDDVLKQRE 909 (926)
Q Consensus 830 eeekkteseeeeseteteqdtesetesesepedaplpnkkdnltkrmkrhetrvhalkkgnallmanvdrlkddvlkqre 909 (926)
....+....+..+.++..+..-..-|-..+..|...+-..+.
T Consensus 1236 --------------------------------------~~~~~~~~~~~l~~~~~~~~~~~~~l~~~~~~l~~~~~~l~~ 1277 (1293)
T 8TID_w 1236 --------------------------------------QDGTSRVDIDSLEKEIQKNEDEKRKLKEDIEKLRQYNDQIKN 1277 (1293)
T ss_dssp --------------------------------------------------------------------------------
T ss_pred --------------------------------------hccCchhcHHHHHHHHHHHHHHHHHHHHHHHHHHHHHHHHHH
Q ss_pred HHhHHHHHHHHHHhhcC
Q XP_037872330.1 910 ESVSLQKELDSLIDDLE 926 (926)
Q Consensus 910 esvslqkeldsliddle 926 (926)
.|..+|+.+-+.++
T Consensus 1278 ---~l~~~l~~~~~~~~ 1291 (1293)
T 8TID_w 1278 ---QLRQQIQNQQDDDE 1291 (1293)
T ss_dssp -----------------
T ss_pred ---HHHHHHHHhHHhhh
No 31
>9E5C_1c CMF5; flagella, microtubule, MOTOR PROTEIN; HET: MG, GTP, ATP, ADP, GDP, ZN; 3.2A {Trypanosoma brucei brucei TREU927}
Probab=96.50 E-value=1.8 Score=45.52 Aligned_cols=304 Identities=13% Similarity=0.150 Sum_probs=0.0 Template_Neff=12.400
Q ss_pred hHHHHHHHHHHHHHHHHHHHhhHHHHHHHHHHHHHHHHHHHHHHHHHHHHHHHHHcceeEEecHHHHHHHHHHHHHHHHH
Q XP_037872330.1 515 DIDKVRDDLQSTKQLLAMELRTKEAQEREIKRLQTRIQNLEAEVARERAIIKQEQQKTVISVTDAYDERLVKNLKEEVEK 594 (926)
Q Consensus 515 didkvrddlqstkqllamelrtkeaqereikrlqtriqnleaevareraiikqeqqktvisvtdayderlvknlkeevek 594 (926)
.++.+...++..++.+..-.......+.++..++..++.|+.++......+.+-. .-+..|+.+++.
T Consensus 1003 ~~~~l~~~~~~~~~~~~~~~~~~~~l~~~~~~~~~~~~~l~~~~~~~~~~~~~~~-------------~~~~~l~~~~~~ 1069 (1340)
T 9E5C_1c 1003 NTLRMQKETDVHNSELQVLDNAKATLTEQLSELNETMAQLHQDIDERDAIIGEKE-------------RKIYDLKKLNQE 1069 (1340)
T ss_pred HHHHHHHHHHHHHHHHHHHHHHHHHHHHHHHHHHHHHHHHHHHHHHHHHHHHHHH-------------HHHHHHHHHHHH
Q ss_pred HHHHHHHHHHHHHHHHHHHhhhHHHHHHHHHHHHHHHHHHHHHHhcCHHHhccCCCCccHHHHhccchHHhhhhhcCCCC
Q XP_037872330.1 595 AKESADNLEKKYLEAAEERDTAITEAEELKRRNAELEKKLEQAMAGNLEDLYTSEEPMSYYQKRQLDFEKECRLLNIDTN 674 (926)
Q Consensus 595 akesadnlekkyleaaeerdtaiteaeelkrrnaelekkleqamagnledlytseepmsyyqkrqldfekecrllnidtn 674 (926)
.......++.+..+.-.+......+..+++.+..+++..++......-
T Consensus 1070 ~~~~~~~l~~~~~~l~~~~~~~~~~~~~~~~~~~~~~~~~~~~~~~~~-------------------------------- 1117 (1340)
T 9E5C_1c 1070 LEKHKFVLDYRIRQLKSQMEPRQREIAREHQRISERNVELDNLHGNNI-------------------------------- 1117 (1340)
T ss_pred HHHHHHHHHHHHHHHHHhHHHHHHHHHHHHHHHHHHHHHHHHHHHHHH--------------------------------
Q ss_pred CHHHHHHHHHhccccCcccchhhhccchhcCCCCCCCCccccchhhhcceecCCcccchhccCCcchHHhHHHHHHHHHH
Q XP_037872330.1 675 SPEAQELRKKSADANNNTTNAAFTNNFEDQGIMPTGVGSRRSSHAIKQLSVTKDDSFEEESESEPEEEESEEKKQKRLEK 754 (926)
Q Consensus 675 speaqelrkksadannnttnaaftnnfedqgimptgvgsrrsshaikqlsvtkddsfeeesesepeeeeseekkqkrlek 754 (926)
....+-+.-..+-..-+....++..
T Consensus 1118 -------------------------------------------------------~l~~~~~~~~~~~~~~~~~~~~~~~ 1142 (1340)
T 9E5C_1c 1118 -------------------------------------------------------ALRQNIEELKAELAQQQQQIKQTLS 1142 (1340)
T ss_pred -------------------------------------------------------HHHHHHHHHHHHHHHHHHHHHHHHH
Q ss_pred HHHHHHHHHHHHHHHHHHHHHHHHHHHHHHHHHHHHHH------------HHHHHH-HHHHHHHHHHHHHHHHhCChHHH
Q XP_037872330.1 755 EVKNMKNKIKHLKEKQDHMKKERMGFKMALKNQQAALK------------EEKRKY-KELKREVDKMAAMMKEVGSDEEE 821 (926)
Q Consensus 755 evknmknkikhlkekqdhmkkermgfkmalknqqaalk------------eekrky-kelkrevdkmaammkevgsdeee 821 (926)
++..+...+..++.....+..............+..+. ...... .++.+++..+...+......-+.
T Consensus 1143 ~~~~~~~~~~~~~~~~~~~~~~~~~~~~~~~~~~~~~~~~~~~~~~~~~~~~~~~~~~~~~~~~~~l~~~~~~l~~~~~~ 1222 (1340)
T 9E5C_1c 1143 HMKDFETYKSRVKRDIGEIAPAMQDAAMLRDVVERLYQRHVVARDGQRAAQVGQEIKDEFKSQVEYLSTSVEALSRKCEA 1222 (1340)
T ss_pred HHHHHHHHHHHHHHHHHHHHHHhhhHHHHHHHHHHHHHHHHHHhhhHHHHHHHHHHHHHHHHHHHHHHHHHHHHHHHHHH
Q ss_pred HHHHHHHhHHHHHhhcHHHHHhhhhcHhhhccccccCCcccCCCCCccccHHHHHHHHHHHHHH-----HHhccceeecc
Q XP_037872330.1 822 EEEEEEESEEEKKTESEEEESETETEQDTESETESESEPEDAPLPNKKDNLTKRMKRHETRVHA-----LKKGNALLMAN 896 (926)
Q Consensus 822 eeeeeeeseeekkteseeeeseteteqdtesetesesepedaplpnkkdnltkrmkrhetrvha-----lkkgnallman 896 (926)
...+-++.......+...-..+...-+..-.+.+..- ........++...+.+... |..-..-+...
T Consensus 1223 ~~~~~~~~~~~~~~~~~~l~~~~~~l~~~~~~~~~~~--------~~l~~~l~~~~~~~~~~~~~~~~~l~~~~~~~~~~ 1294 (1340)
T 9E5C_1c 1223 DQEQHRCEVSAMMMENLTLIREIHELRAELADLRNVS--------VTVADEGKRHAMLEERGKQGPPGRVALPTGLAGVK 1294 (1340)
T ss_pred HHHHHHHHHHHHHHHHHHHHHHHHHHHHHHHHHHHHH--------HHHHHHHHHHHHHHHhhcCCCCCcccCCCCccccc
Q ss_pred hhHHHHHHHHHHHHHhHHHHHHHHHHhhcC
Q XP_037872330.1 897 VDRLKDDVLKQREESVSLQKELDSLIDDLE 926 (926)
Q Consensus 897 vdrlkddvlkqreesvslqkeldsliddle 926 (926)
...+...+.....+-..|+.+|..|=..|.
T Consensus 1295 ~~~~~~~~~~~~~~i~~l~~~~~~l~~~l~ 1324 (1340)
T 9E5C_1c 1295 RPELLWELEENRKALKSIRDHVESLQQMLA 1324 (1340)
T ss_pred CHHHHHHHHHHHHHHHHHHHHHHHHHHHHh
No 32
>8FD6_A Cytoplasmic dynein 1 heavy chain 1; Dynein, motor domain, microtubule-unbound, MOTOR PROTEIN; HET: ADP, ATP; 2.9A {Homo sapiens}
Probab=96.46 E-value=5.2 Score=50.23 Aligned_cols=249 Identities=14% Similarity=0.204 Sum_probs=0.0 Template_Neff=9.900
Q ss_pred HHHHHHHHHHHHHHHHHHHhhHHHHHHHHHHHHHHHHHHHHHHHHHHHHHHHHHcceeEEecHHHHHHHHHHHHHHHHHH
Q XP_037872330.1 516 IDKVRDDLQSTKQLLAMELRTKEAQEREIKRLQTRIQNLEAEVARERAIIKQEQQKTVISVTDAYDERLVKNLKEEVEKA 595 (926)
Q Consensus 516 idkvrddlqstkqllamelrtkeaqereikrlqtriqnleaevareraiikqeqqktvisvtdayderlvknlkeeveka 595 (926)
+.+.+..++..+.-+..-+..-+..+.++..|+..+..++.+++..++.+.+-. .-+.....+++..
T Consensus 1732 ~~~~~~~l~~~~~~~~~~l~kl~~~~~~v~~l~~el~~~e~~l~~~~~~~~~~~-------------~~i~~~~~~~~~~ 1798 (3126)
T 8FD6_A 1732 FHEKRSELEEQQMHLNVGLRKIKETVDQVEELRRDLRIKSQELEVKNAAANDKL-------------KKMVKDQQEAEKK 1798 (3126)
T ss_dssp HHHHHHHHHHHHHHHHHHHHHHHHHHHHHHHHHC----------------------------------------------
T ss_pred HHHHHHHHHHHHHHHHHHHHHHHHHHHHHHHHHHHHHHhHHHHHHHHHHHHHHH-------------HHHHHHHHHHHHH
Q ss_pred HHHHHHHHHHHHHHHHHHhhhHHHHHHHHHHHHHHHHHHHHHHhcCHHHhccCCCCccHHHHhccchHHhhhhhcCCCCC
Q XP_037872330.1 596 KESADNLEKKYLEAAEERDTAITEAEELKRRNAELEKKLEQAMAGNLEDLYTSEEPMSYYQKRQLDFEKECRLLNIDTNS 675 (926)
Q Consensus 596 kesadnlekkyleaaeerdtaiteaeelkrrnaelekkleqamagnledlytseepmsyyqkrqldfekecrllnidtns 675 (926)
++...+++++.-+..++....-.+.+++.....++...|...-...+..+-.-..|-. .....++.-|.+++....
T Consensus 1799 ~~~~~~~~~~~~~~~~~i~~~~~~~~~~~~~l~~a~~~l~~l~~~~~~~~~~l~~pp~---~~~~~~~~~~~~l~~~~~- 1874 (3126)
T 8FD6_A 1799 KVMSQEIQEQLHKQQEVIADKQMSLLALDQEVQELKKRLQEVQTERNQVAKRVPKAPP---EEKEALIARGRALGEEAK- 1874 (3126)
T ss_dssp --------------------------------------------------------------------------------
T ss_pred HHHHHHHHHHHHHHHHHHHHHHHHHHhHHHHHHHHHHHHHHcCHHHHHHHHhCCCCCH---HHHHHHHHHHHHcCcchh-
Q ss_pred HHHHHHHHHhccccCcccchhhhccchhcCCCCCCCCccccchhhhcceecCCcccchhccCCcchHHhHHHHHHHHHHH
Q XP_037872330.1 676 PEAQELRKKSADANNNTTNAAFTNNFEDQGIMPTGVGSRRSSHAIKQLSVTKDDSFEEESESEPEEEESEEKKQKRLEKE 755 (926)
Q Consensus 676 peaqelrkksadannnttnaaftnnfedqgimptgvgsrrsshaikqlsvtkddsfeeesesepeeeeseekkqkrleke 755 (926)
....+-..--.+-+.-..+..+++..
T Consensus 1875 ------------------------------------------------------~~~~~~~~~~~~~~~l~~~l~~~e~~ 1900 (3126)
T 8FD6_A 1875 ------------------------------------------------------RLEEALREKEAQLEALRNELQKLEDD 1900 (3126)
T ss_dssp --------------------------------------------------------------------------------
T ss_pred ------------------------------------------------------cCCHHHHHHHHHHHHHHHHHHHHHHH
Q ss_pred HHHHHHHHHHHHHHHHHHHHHHHHHHHHHHHHHHHHHHHHHHHHHHHHHHHHHHHHHHHhCChHHHHHHHHHHhHHHHHh
Q XP_037872330.1 756 VKNMKNKIKHLKEKQDHMKKERMGFKMALKNQQAALKEEKRKYKELKREVDKMAAMMKEVGSDEEEEEEEEEESEEEKKT 835 (926)
Q Consensus 756 vknmknkikhlkekqdhmkkermgfkmalknqqaalkeekrkykelkrevdkmaammkevgsdeeeeeeeeeeseeekkt 835 (926)
++....++..+..+......+.-..+..+...+..+.+-+..+.+++..++.....+...+...+.-...-.+-+.+..+
T Consensus 1901 l~~~~~~l~~~~~~l~~le~~l~~l~~~~~~~~~~~~~l~~~~~~~~~~l~~a~~~l~~L~~e~~~w~~~l~~l~~~~~~ 1980 (3126)
T 8FD6_A 1901 AKDNQQKANEVEQMIRDLEASIARYKEEYAVLISEAQAIKADLAAVEAKVNRSTALLKSLSAERERWEKTSETFKNQMST 1980 (3126)
T ss_dssp ------------------------------------------------CCHHHHHHHHHHHHHHHHHHHHHHHHHHHHHT
T ss_pred HHHHHHHHHHHHHHHHHHHHHHHHHHHHHHHHHHHHHHHHHHHHHHHHHHHHHHHHHHHHHHHHHHHHHHHHHHHHHHHh
No 33
>8QOX_B Conserved membrane protein; S-layer, dimer, N-glycosylation, STRUCTURAL PROTEIN;{Sulfolobus acidocaldarius DSM 639}
Probab=96.43 E-value=0.3 Score=48.32 Aligned_cols=108 Identities=13% Similarity=0.202 Sum_probs=0.0 Template_Neff=10.200
Q ss_pred HHHHHHHHHHHHHHHHHHHhhHHHHHHHHHHHHHHHHHHHHHHHHHHHHHHHHHcceeEEecHHHHHHHHHHHHHHHHHH
Q XP_037872330.1 516 IDKVRDDLQSTKQLLAMELRTKEAQEREIKRLQTRIQNLEAEVARERAIIKQEQQKTVISVTDAYDERLVKNLKEEVEKA 595 (926)
Q Consensus 516 idkvrddlqstkqllamelrtkeaqereikrlqtriqnleaevareraiikqeqqktvisvtdayderlvknlkeeveka 595 (926)
+..+...++....-+.---...+..+.+|..|+.++..|++++..-++.+..-++. +..|+.++..+
T Consensus 330 ~~~~~~~~~~~~~~~~~l~~~~~~l~~~~~~~~~~~~~l~~~~~~~~~~~~~l~~~-------------~~~l~~~~~~l 396 (475)
T 8QOX_B 330 STKYLMSVQANQNLQALVNKEISSLVQNITNLEKTVNNLQTQISTLNSSLSSLSQR-------------ITSLQNTLASL 396 (475)
T ss_dssp EEEEECCEEEECCTHHHHHHHHHHHHHHHHHHHHHHHHHHHHHHHHHHHHHHHHHH-------------HHHHHHHHHHH
T ss_pred cHHHHHHHHHHHHHHHHHHHHHHHHHHHHHHHHHHHHHHHHHHHHHHHHHHHHHHH-------------HHHHHHHHHHH
Q ss_pred HHHHHHHHHHHHHHHHHHhhhHHHHHHHHHHHHHHHHHHHH
Q XP_037872330.1 596 KESADNLEKKYLEAAEERDTAITEAEELKRRNAELEKKLEQ 636 (926)
Q Consensus 596 kesadnlekkyleaaeerdtaiteaeelkrrnaelekkleq 636 (926)
++..+.+.+++.+...+.+....+..+|+.++++|++.+++
T Consensus 397 ~~~~~~~~~~~~~l~~~~~~l~~~i~~l~~~~~~l~~~~~~ 437 (475)
T 8QOX_B 397 NSTISSLSGTASSLSSQLNALQGKISSLNSSITNLSGQLNS 437 (475)
T ss_dssp HHHHHHHHHHHHHHHHHHHHHHHHHHHHHHHHHHHHHHHHH
T ss_pred HHHHHHHHHHHHHHHHHHHHHHHHHHHHHHHHHHHHHHHHH
No 34
>8GLV_Do FAP44; cilia, microtubule, dynein, MOTOR PROTEIN; HET: GDP, GTP, MG; 3.1A {Chlamydomonas reinhardtii}
Probab=96.43 E-value=2.7 Score=52.52 Aligned_cols=253 Identities=13% Similarity=0.165 Sum_probs=0.0 Template_Neff=8.100
Q ss_pred cHHhHhhchhHHHHHHHHHHHHHHHHHHHhhHHHHHHHHHHHHHHHHHHHHHHHHHHHHHHHHHcceeEEecHH------
Q XP_037872330.1 506 EEEEIDEMDDIDKVRDDLQSTKQLLAMELRTKEAQEREIKRLQTRIQNLEAEVARERAIIKQEQQKTVISVTDA------ 579 (926)
Q Consensus 506 eeeeidemddidkvrddlqstkqllamelrtkeaqereikrlqtriqnleaevareraiikqeqqktvisvtda------ 579 (926)
.+...+--+.+..+...+...+.-+..-.......+.+++.++..|+.|+.+.......+........-.+...
T Consensus 1858 ~e~~~~le~~l~el~~~le~L~~ele~l~~~l~~l~~el~~~e~eie~l~~e~~~~l~~l~~~~~~l~~~~~~l~~gsl~ 1937 (2141)
T 8GLV_Do 1858 REKRLDEEDMIAEFTKTIEVLRKEKEALAKKQRLVEQGLAAVNADMAEFQKEKQGRLNQVEVIVALRMHQIEYLLDGCLP 1937 (2141)
T ss_pred HHHHHHHHHHHHHHHHHHHHHHHHHHHHHHHHHHHHHHHHHHHHHHHHHHHHHHHHHHHHHHHHHHHHhhcHHHhhCCCC
Q ss_pred --------HHHHHHHHHHHHHHHHHHHHHHHHHHHHHHHHHHhhhHHHHHHHHHHHHHHHHHHHHHHhcCHHHhccCCCC
Q XP_037872330.1 580 --------YDERLVKNLKEEVEKAKESADNLEKKYLEAAEERDTAITEAEELKRRNAELEKKLEQAMAGNLEDLYTSEEP 651 (926)
Q Consensus 580 --------yderlvknlkeevekakesadnlekkyleaaeerdtaiteaeelkrrnaelekkleqamagnledlytseep 651 (926)
....-+..|..+++..++....+...+.+...+......+..+++.+..+|++++.+.+.-.+..+.
T Consensus 1938 ~~~~~~l~~~~~el~~L~~~i~eLe~el~~l~~~l~~l~~el~~L~~el~~l~~~l~ele~~l~el~~~k~g~~~----- 2012 (2141)
T 8GLV_Do 1938 DDLSACLVFSASQLRRLQARVDELEEEKAGLRAAHKELRRQHAALLRDKADKEARVAELEARAHDVQMLKFGQVI----- 2012 (2141)
T ss_pred cchHHHhhccHHHHHHHHHHHHHHHHHHHHHHHHHHHHHHHHHHHHHHHHHHHHHHHHHHHHHHHHHhHhhcccc-----
Q ss_pred ccHHHHhccchHHhhhhhcCCCCCHHHHHHHHHhccccCcccchhhhccchhcCCCCCCCCccccchhhhcceecCCccc
Q XP_037872330.1 652 MSYYQKRQLDFEKECRLLNIDTNSPEAQELRKKSADANNNTTNAAFTNNFEDQGIMPTGVGSRRSSHAIKQLSVTKDDSF 731 (926)
Q Consensus 652 msyyqkrqldfekecrllnidtnspeaqelrkksadannnttnaaftnnfedqgimptgvgsrrsshaikqlsvtkddsf 731 (926)
+++..............-.+++.... .+
T Consensus 2013 ---------dLe~l~~~~~~~~~eel~~~l~~~e~-------------------------------------------~l 2040 (2141)
T 8GLV_Do 2013 ---------DLELLDRVSSSRGTEELREDLKKQEL-------------------------------------------AY 2040 (2141)
T ss_pred ---------cHHHHHhhhcchhHHHHHHHHHHHHH-------------------------------------------HH
Q ss_pred chhccCCcchHHhHHHHHHHHHHHHHHHHHHHHHHHHHHHHHHHHHHHHH-HHHHHHHHHHHHHHHHHHHHHHHHHHHHH
Q XP_037872330.1 732 EEESESEPEEEESEEKKQKRLEKEVKNMKNKIKHLKEKQDHMKKERMGFK-MALKNQQAALKEEKRKYKELKREVDKMAA 810 (926)
Q Consensus 732 eeesesepeeeeseekkqkrlekevknmknkikhlkekqdhmkkermgfk-malknqqaalkeekrkykelkrevdkmaa 810 (926)
+.+-..-...-..-......+++++..+...|..|.+....+..+..... ..+......+......+..|..++..+..
T Consensus 2041 e~el~~le~~l~~l~~~l~~l~~e~~~L~~~l~~Le~~l~ele~~L~~~~~~~~~~~~~~l~~~~~e~~~L~~~i~~l~~ 2120 (2141)
T 8GLV_Do 2041 ARELAEWDAKINARMDELVVLTRENTACLNAVSELTAAQRRLESGLTATRKGLFADPVQQRRAEVEERDALVALVNAQAA 2120 (2141)
T ss_pred HHHHHHHHHHHHHHHHHHHHHHHHHHHHHHHHHHHHHHHHHHHHHHHHHHHhhcccHHHHHHHHHHHHHHHHHHHHHHHH
Q ss_pred HHHHh
Q XP_037872330.1 811 MMKEV 815 (926)
Q Consensus 811 mmkev 815 (926)
-+...
T Consensus 2121 ele~L 2125 (2141)
T 8GLV_Do 2121 ELDRL 2125 (2141)
T ss_pred HHHHH
No 35
>6ZNL_Z Dynactin subunit 1; Dynactin, Complex, Scaffold, Cytoskeleton, STRUCTURAL PROTEIN; HET: ATP, ADP; 3.8A {Sus scrofa}
Probab=96.41 E-value=3.6 Score=47.78 Aligned_cols=335 Identities=13% Similarity=0.157 Sum_probs=0.0 Template_Neff=9.200
Q ss_pred hhchhHHHHHHHHHHHHHHHHHHHhhHHHHHHHHHHHHHHHHHHHHHHHHHHHHHHHHHcceeEEecHHHHHHHHHHHHH
Q XP_037872330.1 511 DEMDDIDKVRDDLQSTKQLLAMELRTKEAQEREIKRLQTRIQNLEAEVARERAIIKQEQQKTVISVTDAYDERLVKNLKE 590 (926)
Q Consensus 511 demddidkvrddlqstkqllamelrtkeaqereikrlqtriqnleaevareraiikqeqqktvisvtdayderlvknlke 590 (926)
..+..+..-+..++....-+.-.....+..+.++..|+..++.|+.++..-...++.-.. -...+..
T Consensus 229 ~kl~~l~~~~~e~~~~l~ele~~~~ele~l~~~~~~l~~~~~~l~~~l~~~~~e~~~~~~-------------~~~~l~~ 295 (1286)
T 6ZNL_Z 229 EKLETLRLKRAEDKAKLKELEKHKIQLEQVQEWKSKMQEQQADLQRRLKEARKEAKEALE-------------AKERYME 295 (1286)
T ss_dssp --------------------------------------------------------------------------------
T ss_pred HHHHHHHHHHHHHHHHHHHHHHHHHHHHHHHHHHHHHHHHHHHHHHHHHHHHHHHHHHHH-------------HHHHHHH
Q ss_pred HHHHHHHHHHHHHHHHHHHHHHHhhhHHHHHHHHHHHHHHHHHHHHHHhcCHHHhccCCCCccHHHHhccchHHhhhhhc
Q XP_037872330.1 591 EVEKAKESADNLEKKYLEAAEERDTAITEAEELKRRNAELEKKLEQAMAGNLEDLYTSEEPMSYYQKRQLDFEKECRLLN 670 (926)
Q Consensus 591 evekakesadnlekkyleaaeerdtaiteaeelkrrnaelekkleqamagnledlytseepmsyyqkrqldfekecrlln 670 (926)
++....+....+....-.+.++......+.+.++.+..+|+..++..- ..+-....-..-.......++.++.-+.
T Consensus 296 el~~l~~~le~~~~~~e~~ee~~e~l~~el~~l~~~leel~~el~~l~----~el~~~~~~~~~~~~~l~~Le~~~~~l~ 371 (1286)
T 6ZNL_Z 296 EMADTADAIEMATLDKEMAEERAESLQQEVEALKERVDELTTDLEILK----AEIEEKGSDGAASSYQLKQLEEQNARLK 371 (1286)
T ss_dssp --------------------------------------------------------------------------------
T ss_pred HHHHHHHHHHHHHHHHHHHHHHHHHHHHHHHHHHHHHHHHHHHHHHHH----HHHHHhcccchhhHHHHHHHHHHHHHHH
Q ss_pred CCCCCHHHHHHHHHhccccCcccchhhhccchhcCCCCCCCCccccchhhhcceecCCcccchhccCCcchHHhHHHHHH
Q XP_037872330.1 671 IDTNSPEAQELRKKSADANNNTTNAAFTNNFEDQGIMPTGVGSRRSSHAIKQLSVTKDDSFEEESESEPEEEESEEKKQK 750 (926)
Q Consensus 671 idtnspeaqelrkksadannnttnaaftnnfedqgimptgvgsrrsshaikqlsvtkddsfeeesesepeeeeseekkqk 750 (926)
- ....++... ...+....
T Consensus 372 ~-----~l~~l~~~~---------------------------------------------------------~~~~~e~~ 389 (1286)
T 6ZNL_Z 372 D-----ALVRMRDLS---------------------------------------------------------SSEKQEHV 389 (1286)
T ss_dssp --------------------------------------------------------------------------------
T ss_pred H-----HHHHHHhcC---------------------------------------------------------HHHHHHHH
Q ss_pred HHHHHHHHHHHHHHHHHHHHHHHHHHHHHHHHHHHHHHHHHHHH---HHHHHHHHHHHHHHHHHHHHhCChHHHHHHHHH
Q XP_037872330.1 751 RLEKEVKNMKNKIKHLKEKQDHMKKERMGFKMALKNQQAALKEE---KRKYKELKREVDKMAAMMKEVGSDEEEEEEEEE 827 (926)
Q Consensus 751 rlekevknmknkikhlkekqdhmkkermgfkmalknqqaalkee---krkykelkrevdkmaammkevgsdeeeeeeeee 827 (926)
++.+++..+...+..+......+..+.......+...+..+.+. ...+..|..++..+-.-+.+.-..-++- +...
T Consensus 390 ~l~~el~~~~~el~~l~~~~~~l~~~l~~~~~~i~~l~~ql~~~~~~e~~~e~l~~~~~~le~~l~el~~~~~~l-e~l~ 468 (1286)
T 6ZNL_Z 390 KLQKLMEKKNQELEVVRQQRERLQEELSQAESTIDELKEQVDAALGAEEMVEMLTDRNLNLEEKVRELRETVGDL-EAMN 468 (1286)
T ss_dssp --------------------------------------------------------------------------------
T ss_pred HHHHHHHHHHHHHHHHHHHHHHHHHHHHHHHHHHHHHHHHHHHHhhHHHHHHHHHHHhHHHHHHHHHHHHHHHHH-HHHH
Q ss_pred HhHHHHHhhcHHHHHhhhhcHhhhccccccCCcccCCCCCccccHHHHHHHHHHHHHHHHhccceeecchhHHHHHHHHH
Q XP_037872330.1 828 ESEEEKKTESEEEESETETEQDTESETESESEPEDAPLPNKKDNLTKRMKRHETRVHALKKGNALLMANVDRLKDDVLKQ 907 (926)
Q Consensus 828 eseeekkteseeeeseteteqdtesetesesepedaplpnkkdnltkrmkrhetrvhalkkgnallmanvdrlkddvlkq 907 (926)
+..++-.....+.+.+...+.+.-...-.+..-+-..+-...+.+...+......+..|..-|..+......++......
T Consensus 469 ~~~~el~e~~~e~e~~l~~~le~~~~~l~e~~~~~~~~~~~~~~~~~~i~~lr~~v~~L~~~~~~l~~e~ee~~e~~~~l 548 (1286)
T 6ZNL_Z 469 EMNDELQENARETELELREQLDMAGARVREAQKRVEAAQETVADYQQTIKKYRQLTAHLQDVNRELTNQQEASVERQQQP 548 (1286)
T ss_dssp --------------------------------------------------------------------------------
T ss_pred HhhHHHHHHHHHHHHHHHHHHHHHHHHHHHHHHHHHHHHHHHHHHHHHHHHHHHHHHHHHHHHHHHHHHHHHHHHhhcCC
Q ss_pred HHHHhHHHHHHHHHHhhc
Q XP_037872330.1 908 REESVSLQKELDSLIDDL 925 (926)
Q Consensus 908 reesvslqkeldsliddl 925 (926)
..+...|+..+..+...+
T Consensus 549 ~~q~~dl~~~~~~lk~~i 566 (1286)
T 6ZNL_Z 549 PPETFDFKIKFAETKAHA 566 (1286)
T ss_dssp ------------------
T ss_pred CcchHhHHHHHHHHHHHH
No 36
>8RUY_O Intraflagellar transport protein 74; Cilia, IFT, train, retrograde, PROTEIN TRANSPORT; 15.4A {Chlamydomonas reinhardtii}
Probab=96.28 E-value=3.6 Score=46.53 Aligned_cols=346 Identities=17% Similarity=0.224 Sum_probs=0.0 Template_Neff=6.800
Q ss_pred hhchhHHHHHHHHHHHHHHHHHHHhhHHHHHHHHHHHHHHHHHHHH------------HHHHHHHHHHHHHcceeEEecH
Q XP_037872330.1 511 DEMDDIDKVRDDLQSTKQLLAMELRTKEAQEREIKRLQTRIQNLEA------------EVARERAIIKQEQQKTVISVTD 578 (926)
Q Consensus 511 demddidkvrddlqstkqllamelrtkeaqereikrlqtriqnlea------------evareraiikqeqqktvisvtd 578 (926)
.+++...+..++++.-+..++.-...-+..+.+|+.||..+..+.- ++..+...++.......-.+-+
T Consensus 152 ~Ei~~l~ke~d~~~~ens~~~~ye~rv~~Le~Ei~~Lq~~L~dyN~l~d~~~~~~~~~ei~~E~~~lk~~N~rlr~~lD~ 231 (641)
T 8RUY_O 152 QVTSNMKSDLEALERKQAQYNSMDKRASDLSKEVKILQEALADYNTVLDKVGSQAPVYVIQQEFAALKDRNEQQRKRVDE 231 (641)
T ss_dssp --------------------------------------------------------------------------------
T ss_pred HHHHHHHHHHHHHHHHHHHHHHHHHHHHHHHHHHHHHHHHHHHHHHHHHHHhccCCHHHHHHHHHHHHHHHHHHHHHHHH
Q ss_pred HHHHHH-----HHHHHHHHHHHHHHHHHHHH-HHHHHHHHHhhhHHHHHHHHHHHHHHHHHHHHHHhcCHHHhccCCCCc
Q XP_037872330.1 579 AYDERL-----VKNLKEEVEKAKESADNLEK-KYLEAAEERDTAITEAEELKRRNAELEKKLEQAMAGNLEDLYTSEEPM 652 (926)
Q Consensus 579 ayderl-----vknlkeevekakesadnlek-kyleaaeerdtaiteaeelkrrnaelekkleqamagnledlytseepm 652 (926)
.+.+|. ++.|.++++..+..++.+.+ -..+..+....-..+.++|.....+++..|+...... +-+..+-..
T Consensus 232 vf~eR~~~E~~i~~LEeEIe~~k~~~e~~i~el~~e~r~~Y~~l~~~~~eL~~el~e~~~Eld~l~~~~--~~lE~el~~ 309 (641)
T 8RUY_O 232 VLTERLNLESKAKQAESKMSEIQASMDQRLNSMPPSQRNEYTTLVAEQQQLQADSKRFEEVLDELDKAL--QASEGELAR 309 (641)
T ss_dssp --------------------------------------------------------------------------------
T ss_pred HHHHHHHHHHHHHHHHHHHHHHHHHHHHHHhhCCHHHHHHHHHHHHHHHHHHHHHHHHHHHHHHHHHHH--HHhHHHhcc
Q ss_pred cHHHHhccchHHhhhhhcCCCCCHHHHHHHHHhccccCcccchhhhccchhcCCCCCCCCccccchhhhcceecCCcccc
Q XP_037872330.1 653 SYYQKRQLDFEKECRLLNIDTNSPEAQELRKKSADANNNTTNAAFTNNFEDQGIMPTGVGSRRSSHAIKQLSVTKDDSFE 732 (926)
Q Consensus 653 syyqkrqldfekecrllnidtnspeaqelrkksadannnttnaaftnnfedqgimptgvgsrrsshaikqlsvtkddsfe 732 (926)
++|...-..+...+.-+.. +-+...
T Consensus 310 s~~k~e~~~L~~kl~~l~~-------------------------------------------------------k~~~lk 334 (641)
T 8RUY_O 310 NPFKQRSLQLQEQIRALTE-------------------------------------------------------KKYELT 334 (641)
T ss_dssp --------------------------------------------------------------------------------
T ss_pred cHHHHHHHHHHHHHHHHHH-------------------------------------------------------HHHHHH
Q ss_pred ---hhccCCc-chHHhHHHHHHHHHHHHHHHHHHHHHHHHHHHHHHHHHHHHHHHHHHHH-HHHHHHHHHHHHHHHHHHH
Q XP_037872330.1 733 ---EESESEP-EEEESEEKKQKRLEKEVKNMKNKIKHLKEKQDHMKKERMGFKMALKNQQ-AALKEEKRKYKELKREVDK 807 (926)
Q Consensus 733 ---eesesep-eeeeseekkqkrlekevknmknkikhlkekqdhmkkermgfkmalknqq-aalkeekrkykelkrevdk 807 (926)
+.+-..| ++-+.-..+-+.+..++..|..+++.+.....+.+.+---...-+...+ ++-++...+|++|++....
T Consensus 335 ~e~~~~~~~p~eEre~L~~qvke~n~EI~~Le~q~~~le~el~~lk~el~~L~~dle~~~~~~~~E~~qk~~EL~k~~~~ 414 (641)
T 8RUY_O 335 EEERQSKRSPEELRADLMAKIKRDNTEVEQMTQQIRELQDQIKKMEERVKSLGGATSGAAAAEEKANREKFEELLAKERD 414 (641)
T ss_dssp -------CCHHHHHHHHHHHHHHHHHHHHHHHHHHHHHHHHHHHHHHHHHHHHTSCCCCCHHHHHHHHHHHHHHHHHHHH
T ss_pred HHHHhhCCCHHHHHHHHHHHHHHHHHHHHHHHHHHHHHHHHHHHHHHHHHHHHHHHHHHHHHHHHHHHHHHHHHHHHHHH
Q ss_pred HHHHHHHhCChHHHHHHHHHHhHHHHHhhcHHHHHh-hhhcH----hhhccccccCCcccCCCCCccccHHHH---HHHH
Q XP_037872330.1 808 MAAMMKEVGSDEEEEEEEEEESEEEKKTESEEEESE-TETEQ----DTESETESESEPEDAPLPNKKDNLTKR---MKRH 879 (926)
Q Consensus 808 maammkevgsdeeeeeeeeeeseeekkteseeeese-teteq----dtesetesesepedaplpnkkdnltkr---mkrh 879 (926)
|.+.|.....--.+....-...+.+-..--+.-... .+.-. ..+ +-.-...|... |+.-
T Consensus 415 md~fl~~f~~~k~~l~~~~~~lq~eI~~lle~~S~~~~~~~~~~~~~~~-------------l~e~q~~l~~k~~e~~~s 481 (641)
T 8RUY_O 415 LNNFMDGFPSRKAAKMQEKQQKEDGIVGVLEKMVKMQGIIGSNLPSQKK-------------YKEMQDELEYKKMQLENT 481 (641)
T ss_dssp HHHHHHHHHHHHHHHHHHHHHHHHHHHHHHHHHHHHHGGGGSCCSCCSS-------------SHHHHHCCCCCCCCHHHH
T ss_pred HHHHHhccHHHHHHHHHHHHHHHHHHHHHHHHHHHhhccccccCChHHH-------------HHHHHHHHHHHHHHHHHH
Q ss_pred HHHHHHHHhccceeecchhHHHHHHHHHHHHHhHHHHHHHHHHhhcC
Q XP_037872330.1 880 ETRVHALKKGNALLMANVDRLKDDVLKQREESVSLQKELDSLIDDLE 926 (926)
Q Consensus 880 etrvhalkkgnallmanvdrlkddvlkqreesvslqkeldsliddle 926 (926)
......|..-.--+-..+..+....-+-..+...|+.++..+-++|+
T Consensus 482 ~~tae~l~~E~~rl~~eL~~l~~~e~kl~~e~~~Le~~l~em~~el~ 528 (641)
T 8RUY_O 482 QTTQERLKEELTMRRTELEKIDTLEDKIKLELTQLAERQEAMEKEMG 528 (641)
T ss_dssp HHHHHHHHHHHHHHHHHHHHHHHHHHHHHHHHHHHHHHHTHHHHHHH
T ss_pred HHHHHHHHHHHHHHHHHHHHHHHHHHHHHHHHHHHHHHHHHHHHHHH
No 37
>8RHB_t Kinesin-1 heavy chain; Kinesin autoinhibition motor microtubules mechanochemistry intracellular transport, MOTOR PROTEIN; HET: TA1, GTP, GDP, ANP; 3.0A {Sus scrofa}
Probab=96.19 E-value=2.6 Score=43.93 Aligned_cols=328 Identities=13% Similarity=0.151 Sum_probs=0.0 Template_Neff=11.600
Q ss_pred hhHHHHHHHHHHHHHHHHHHHhhH---------------HHHHHHHHHHHHHHHHHHHHHHHHHHHHHHHHcceeEEecH
Q XP_037872330.1 514 DDIDKVRDDLQSTKQLLAMELRTK---------------EAQEREIKRLQTRIQNLEAEVARERAIIKQEQQKTVISVTD 578 (926)
Q Consensus 514 ddidkvrddlqstkqllamelrtk---------------eaqereikrlqtriqnleaevareraiikqeqqktvisvtd 578 (926)
..+......+......+...+... ...+.++..++..+..++.++..-...+..-+. .-
T Consensus 542 ~~~~~~~~~~~~~~~~l~~~~~~~~~~~~~~~~~~~~~~~~l~~~~~~~~~~~~~l~~~~~~l~~~~~~l~~------~~ 615 (963)
T 8RHB_t 542 EMTNHQKKRAAEMMASLLKDLAEIGIAVGNNDVKQPEGTGMIDEEFTVARLYISKMKSEVKTMVKRCKQLES------TQ 615 (963)
T ss_pred HHhHHHHHHHHHHHHHHHHHHHHhccccccCccCCCCCCCchHHHHHHHHHHHHhhHHHHHHHHHHHHHHHH------HH
Q ss_pred HHHHHHHHHHHHHHHHHHHHHHHHHHHHHHHHHHHhhhHHHHHHHHHHHHHHHHHHHHHHhcCHHHhccCCCCccHHHHh
Q XP_037872330.1 579 AYDERLVKNLKEEVEKAKESADNLEKKYLEAAEERDTAITEAEELKRRNAELEKKLEQAMAGNLEDLYTSEEPMSYYQKR 658 (926)
Q Consensus 579 ayderlvknlkeevekakesadnlekkyleaaeerdtaiteaeelkrrnaelekkleqamagnledlytseepmsyyqkr 658 (926)
.--..-+..+..++.........++...-+...+......+...+..+...|+..+...
T Consensus 616 ~~~~~~~~~~~~~~~~~~~~~~~~~~~~~~l~~~~~~~~~~~~~l~~~~~~l~~~~~~l--------------------- 674 (963)
T 8RHB_t 616 TESNKKMEENEKELAACQLRISQHEAKIKSLTEYLQNVEQKKRQLEESVDALSEELVQL--------------------- 674 (963)
T ss_pred HHHHHHHHHHHHHHHHHHHHHHHHHHHHHHHHHHHHHHHHHHHHHHHHHHHHHHHHHHH---------------------
Q ss_pred ccchHHhhhhhcCCCCCHHHHHHHHHhccccCcccchhhhccchhcCCCCCCCCccccchhhhcceecCCcccchhccCC
Q XP_037872330.1 659 QLDFEKECRLLNIDTNSPEAQELRKKSADANNNTTNAAFTNNFEDQGIMPTGVGSRRSSHAIKQLSVTKDDSFEEESESE 738 (926)
Q Consensus 659 qldfekecrllnidtnspeaqelrkksadannnttnaaftnnfedqgimptgvgsrrsshaikqlsvtkddsfeeesese 738 (926)
..................+..+..
T Consensus 675 --------------------------------------------------------~~~~~~~~~~~~~~~~~~~~~~~~ 698 (963)
T 8RHB_t 675 --------------------------------------------------------RAQEKVHEMEKEHLNKVQTANEVK 698 (963)
T ss_pred --------------------------------------------------------HHHHHHHHHHHHHHHHHHHHHHHH
Q ss_pred cchHHhHHHHHHHHHHHHHHHHHHHHHHHHHHHHHHHHHHHHHHHHHHHHHHHHHHHHHHHHHHHHHHHHH---HHHHHh
Q XP_037872330.1 739 PEEEESEEKKQKRLEKEVKNMKNKIKHLKEKQDHMKKERMGFKMALKNQQAALKEEKRKYKELKREVDKMA---AMMKEV 815 (926)
Q Consensus 739 peeeeseekkqkrlekevknmknkikhlkekqdhmkkermgfkmalknqqaalkeekrkykelkrevdkma---ammkev 815 (926)
......-+.....++.++..+...+..+......+..+.......+...+..+..-...+.++...+..+. ..+...
T Consensus 699 ~~~~~~~~~~~~~~~~~~~~l~~~l~~~~~~~~~l~~~~~~~~~~~~~l~~~~~~l~~~~~~l~~~~~~l~~~~~~~~~~ 778 (963)
T 8RHB_t 699 QAVEQQIQSHRETHQKQISSLRDEVEAKAKLITDLQDQNQKMMLEQERLRVEHEKLKATDQEKSRKLHELTVMQDRREQA 778 (963)
T ss_pred HHHHHHHHHHHHHHHHHHHHHHHHHHHHHHHHHHHHHHHHHHHHHHHHHHHHHHHHHHHHHHHHHHHHHHHHHHHHHHHH
Q ss_pred CChHHHHHHHHHHhHHHHHhhcHHHHHhhhhcHhhhccccccCCcccCCCCCccccHHHHHHHHHHHHHHHHhccceeec
Q XP_037872330.1 816 GSDEEEEEEEEEESEEEKKTESEEEESETETEQDTESETESESEPEDAPLPNKKDNLTKRMKRHETRVHALKKGNALLMA 895 (926)
Q Consensus 816 gsdeeeeeeeeeeseeekkteseeeeseteteqdtesetesesepedaplpnkkdnltkrmkrhetrvhalkkgnallma 895 (926)
...-.....+-.....+-......-..+.......-.+........-..+-.....+...+......+..+..-..-+-.
T Consensus 779 ~~~~~~~~~~l~~~~~~~~~~~~~~~~~~~~~~~~~~~~~~~~~~~~~~~~~~~~~l~~~~~~l~~~~~~l~~~~~~l~~ 858 (963)
T 8RHB_t 779 RQDLKGLEETVAKELQTLHNLRKLFVQDLATRVKKSAEIDSDDTGGSAAQKQKISFLENNLEQLTKVHKQLVRDNADLRC 858 (963)
T ss_pred HHHHHHHHHHHHHHHHHHHHHHHHHHHHHHHHHHHHHhccCCCCCCCHHHHHHHHHHHHHHHHHHHHHHHHHHHHHHHHH
Q ss_pred chhHHHHHHHHHHHHHhHHHHHHHHHHhh
Q XP_037872330.1 896 NVDRLKDDVLKQREESVSLQKELDSLIDD 924 (926)
Q Consensus 896 nvdrlkddvlkqreesvslqkeldslidd 924 (926)
.+..+...+-.....-..++..+..+...
T Consensus 859 ~~~~l~~~~~~~~~~~~~l~~~l~~~~~~ 887 (963)
T 8RHB_t 859 ELPKLEKRLRATAERVKALESALKEAKEN 887 (963)
T ss_pred HHHHHHHHHHHHHHHHHHHHHHHHHHHHH
No 38
>9HCJ_V1 WD40-like domain-containing protein; Nuclear pore complex, NUCLEAR PROTEIN; 30.0A {Dictyostelium discoideum}
Probab=96.12 E-value=0.85 Score=55.66 Aligned_cols=299 Identities=11% Similarity=0.135 Sum_probs=0.0 Template_Neff=7.800
Q ss_pred HHHHHHHHHHHHHHHHhhHHHHHHHHHHHHHHHHHHHHHHHHHHHHHHHHHcceeEEecHHHHHHHHHHHHHHHHHHHHH
Q XP_037872330.1 519 VRDDLQSTKQLLAMELRTKEAQEREIKRLQTRIQNLEAEVARERAIIKQEQQKTVISVTDAYDERLVKNLKEEVEKAKES 598 (926)
Q Consensus 519 vrddlqstkqllamelrtkeaqereikrlqtriqnleaevareraiikqeqqktvisvtdayderlvknlkeevekakes 598 (926)
++..-...++.+.|. .......++|.+|+.....-+.++......++.+.+..- +-+..+..|+++....+..
T Consensus 688 ~~~~e~~l~~~~~~~-~~~~e~~~el~~l~~~~k~~e~~~~~l~~~llE~~~~~~------d~e~k~~~l~e~~~~~l~~ 760 (1704)
T 9HCJ_V1 688 QTIKNGFLANHQNTK-TEIEEFQQSINSLTTEFKKNDKQSSLLKSQVLKNLSLSL------DLESHTQQYSSTNYKQILA 760 (1704)
T ss_pred HHHHHHHHHHhhccH-HHHHHHHHHHHHHHHHHHHHHHHHHHHHHHHHHHHHhhH------HHHHHHHHHHHHHHHHHHH
Q ss_pred HHHHH----HHHHHHHHHHhhhHHHHHHHH----HHHHHHHHHH------HHHHhcCHHHhccCCCCccHHHHhccchHH
Q XP_037872330.1 599 ADNLE----KKYLEAAEERDTAITEAEELK----RRNAELEKKL------EQAMAGNLEDLYTSEEPMSYYQKRQLDFEK 664 (926)
Q Consensus 599 adnle----kkyleaaeerdtaiteaeelk----rrnaelekkl------eqamagnledlytseepmsyyqkrqldfek 664 (926)
.++|+ .++.++..++-..-.|.++|+ +...+|+.++ .+.-...++.||...+-.
T Consensus 761 ~~~le~~~~er~~kl~~~~~~le~eleelk~~~~~~~~~~~~~~~~qk~~~~~~~~~~~~l~~~~~~~------------ 828 (1704)
T 9HCJ_V1 761 NRNLDPSTLEQKDKLLSNYRNLSLDIQNFEQTHFKFLENNQNNQNNQNNIEKVHINSMSLIYQSLSNI------------ 828 (1704)
T ss_pred hcCCChhhHHHHHHHHHHHHHHHHHHHHHHHHHHHHHHHHHHHHHHHHHHHHhhHHHHHHHHHHHHHH------------
Q ss_pred hhhhhcCCCCCHHHHHHHHHhccccCcccchhhhccchhcCCCCCCCCccccchhhhcceecCCcccchhccCCcchHHh
Q XP_037872330.1 665 ECRLLNIDTNSPEAQELRKKSADANNNTTNAAFTNNFEDQGIMPTGVGSRRSSHAIKQLSVTKDDSFEEESESEPEEEES 744 (926)
Q Consensus 665 ecrllnidtnspeaqelrkksadannnttnaaftnnfedqgimptgvgsrrsshaikqlsvtkddsfeeesesepeeees 744 (926)
T Consensus 829 -------------------------------------------------------------------------------- 828 (1704)
T 9HCJ_V1 829 -------------------------------------------------------------------------------- 828 (1704)
T ss_pred --------------------------------------------------------------------------------
Q ss_pred HHHHHHHHHHHHHHHHHHHHHHHHHHHHHHHHHHHHHH---------HHHHHHHH------------HHHHHHHHHHHHH
Q XP_037872330.1 745 EEKKQKRLEKEVKNMKNKIKHLKEKQDHMKKERMGFKM---------ALKNQQAA------------LKEEKRKYKELKR 803 (926)
Q Consensus 745 eekkqkrlekevknmknkikhlkekqdhmkkermgfkm---------alknqqaa------------lkeekrkykelkr 803 (926)
......|..++..+.+|+..|+.+...++......+. .|...... |.+-+.+|..|.+
T Consensus 829 -~~~~~~l~~e~eel~~kl~~l~~~~~~~~~~~~~~~~~~~t~~ql~~l~~~~~~si~~~~~~~~~~l~~~~~~~~~l~~ 907 (1704)
T 9HCJ_V1 829 -SQTETNLRCEIEKIEKKLNKLKLNKDKMDRLKDSIDINQYTELQLSRLSLENNVNILNDNGSGKDIKSTTKPTIENYRH 907 (1704)
T ss_pred -HHHHHHHHHHHHHHHHHHHHHHHcHHHHHHHhchhccchHhHHHHHHHHHHHHHHHhhcCCCCcccccccccchhHHHH
Q ss_pred HHHHHHH----HHHHh----------------------------------------------------------------
Q XP_037872330.1 804 EVDKMAA----MMKEV---------------------------------------------------------------- 815 (926)
Q Consensus 804 evdkmaa----mmkev---------------------------------------------------------------- 815 (926)
++..|.+ -++++
T Consensus 908 ~~~~~k~~~e~rl~~~~~~~~~~~~~~~~~~~~~~~~~e~i~~~~~~~~~~kki~n~~~~~~~e~~~~~~~~~~~~~s~~ 987 (1704)
T 9HCJ_V1 908 EVNVSKSNGYKNLISVLKRKSSQVIKPQYPDFTSFFKSEQIDDPQFDDDIINNEYNNNNNNNSEIIEPPPALRGISLSKD 987 (1704)
T ss_pred HHHHhhhhhhHHHHHHHhhcccccccCCCCCchhhccHHhcCCcCCCHHHHHHHHHhhhhcccccCCCCCccCCCccccc
Q ss_pred -------------------CCh------------------------------HHHHHHHHHHhHHHHHhhcHHHHHhhhh
Q XP_037872330.1 816 -------------------GSD------------------------------EEEEEEEEEESEEEKKTESEEEESETET 846 (926)
Q Consensus 816 -------------------gsd------------------------------eeeeeeeeeeseeekkteseeeesetet 846 (926)
|++ ++++++++++.++++..+.++++.+.+.
T Consensus 988 l~~ik~~~~~~~~~~~~~~~~~~~~~~~~~~~~~~~~~~~~~~~~~~~~~~~~~~~~~~~~~~~e~~~~~~~~e~~~~~~ 1067 (1704)
T 9HCJ_V1 988 NAFANSSYKFTSNITPIKTSGTISSPSSTTSSFTPTSHISFASTAQNFINNNQSYDDYQDGNEEYDEDDDDDDEQYDEDD 1067 (1704)
T ss_pred chhhhhhccccccceeceecCCCCCCCCCCCCCCCCcccccccccccccCCccccccccCCCccccccccCCcccccccc
Q ss_pred cHhhhccccccCC-------------------------------cccCCCCCccccHHHHHHHHHHHHHHHHhccceeec
Q XP_037872330.1 847 EQDTESETESESE-------------------------------PEDAPLPNKKDNLTKRMKRHETRVHALKKGNALLMA 895 (926)
Q Consensus 847 eqdtesetesese-------------------------------pedaplpnkkdnltkrmkrhetrvhalkkgnallma 895 (926)
+...+.+.+.-.. .-.+-+-+...-+..+....+..+..+..--..-..
T Consensus 1068 ~~~~~~~~~~~~~~~~~~~~~~~~~~~~~~~~~~~~~~~~~~~~~~~~~~~~~e~~~~e~~~e~e~~~~el~~~~~~~~~ 1147 (1704)
T 9HCJ_V1 1068 EEYIEEPINPIPSLNKQQPQQQQQFGNNNNFGNLFNSQQPTNSNSLFTKNLDLEKEAKERQEKIERETRELQDKLEREER 1147 (1704)
T ss_pred hhhhccCcCcCcchhhcccccccCCCcCCCCcccccCCCCCccccccccchHHHHHHHHHHHHHHHHHHHHHHHHHHHHH
Q ss_pred chhHHHHHHHHHHHHHhHHHHH
[truncated: 6,577 more rows]
