# Supplementary material for: Programmed meiotic errors facilitate dichotomous sperm production in the silkworm, Bombyx mori
Source: bioRxiv. 2025 Sep 2:2025.08.03.667510. Originally published 2025 Aug 3. Preprint. [Version 2] doi: 10.1101/2025.08.03.667510 (PMC12360503; doi:10.1101/2025.08.03.667510)
Supplement: Supplement 7 [file media-7.xlsx]

## Sheet: meiosis_genes_heatmap
id	WT_Larval_soma	WT_Mid_pupal_soma	WT_Late_pupal_soma	WT_Larval_testes	WT_Mid_pupal_testes	WT_Late_pupal_testes	row_order
BUGZ	-0.443943	1.14511	-0.701167	0.490179	-1.15051	0.660335	1
INCENP	-1.04618	0.0998433	0.946333	0.623326	-1.15345	0.53012	2
PIWI	-0.936857	-0.116143	1.053	0.591703	-1.15458	0.562878	3
MSH4	-1.07394	0.169548	0.904387	0.570979	-1.15468	0.583699	4
MIS12	-0.898269	-0.179225	1.07749	0.562738	-1.15458	0.59184	5
Cyclin A	-1.03535	0.0749136	0.960436	0.735758	-1.13859	0.402831	6
ZWILCH	-1.07021	0.159634	0.910581	0.696565	-1.14584	0.449275	7
tubulin gamma-1 chain	-1.10462	0.26101	0.843613	0.795215	-1.12268	0.327462	8
STU2/XMAP215	-1.15248	0.63823	0.51425	0.783728	-1.12625	0.342525	9
Tua3	-0.361543	-0.768947	1.13049	0.784773	-1.12594	0.341166	10
NANOS-M	0.794301	0.32867	-1.12297	0.840064	-1.10612	0.266057	11
CAPG/CND3	-1.13283	0.37271	0.76012	0.823662	-1.11268	0.289015	12
ZW10a	-0.534141	-0.619508	1.15365	0.82919	-1.11054	0.281345	13
SPINDLY	-0.962974	-0.0703383	1.03331	-0.14833	-0.91755	1.06588	14
SUN1-like	-0.796688	-0.325511	1.1222	-0.0657257	-0.965516	1.03124	15
RAD21/SCC1	-1.11637	0.302658	0.813709	0.307399	-1.11761	0.810214	16
CAPD3	-0.712261	1.14322	-0.430961	0.0563749	-1.02699	0.97062	17
SMC6	-1.02864	0.968656	0.0599864	0.0330838	-1.01613	0.983048	18
ZCWPW1/2	-0.578216	-0.576484	1.1547	0.0288429	-1.01411	0.985267	19
NDC80	-1.07648	0.176455	0.900027	0.197434	-1.08399	0.886557	20
SINA	-1.14957	0.668955	0.480614	0.136922	-1.06141	0.924484	21
GCP2	-1.01561	0.0319934	0.983619	0.132953	-1.05983	0.926873	22
NANOS	0.111706	0.939457	-1.05116	-1.05894	0.130744	0.928197	23
PMS2	-0.520992	-0.631931	1.15292	-0.980518	-0.037888	1.01841	24
SKP1	-1.06733	0.152094	0.91524	-0.975059	-0.0481435	1.0232	25
BRCA1	-1.13758	0.397254	0.740331	-1.00818	0.0165607	0.991617	26
BAT1	-1.15032	0.488102	0.662215	-0.999262	-0.0014742	1.00074	27
Cyclin E	-1.03983	0.0851094	0.954725	-1.11768	0.307649	0.81003	28
alpha tubulin chain	-0.501481	-0.65003	1.15151	-1.11387	0.293366	0.820505	29
REC8	-0.54862	-0.605612	1.15423	-1.10214	0.252786	0.84935	30
TSSK-3b	-0.434212	-0.709498	1.14371	-1.09	0.214957	0.875041	31
Mod(mdg4)	-1.14859	0.471566	0.677025	-1.15387	0.539092	0.614781	32
CENP-T	-0.869347	-0.223488	1.09284	-1.15079	0.493134	0.657653	33
TSSK-3-like	-0.352748	-0.775822	1.12857	-1.15054	0.490471	0.66007	34
WIMPA	-0.534894	-0.618791	1.15368	-1.13536	0.385406	0.749951	35
Sxl	-0.737391	-0.400844	1.13823	-1.145	0.443164	0.701838	36
Septin4	-0.864676	-0.230422	1.0951	-1.14851	0.470831	0.677677	37
beta tubulin	-0.462614	-0.68493	1.14754	-1.14713	0.459235	0.687894	38
TOPBP1	-1.10863	0.274656	0.833971	-0.408679	-0.730934	1.13961	39
Aurora-1	-1.08736	0.20717	0.880189	-0.344747	-0.782018	1.12676	40
BLM1/SGS1	-0.884782	1.08494	-0.200159	-0.345749	-0.781245	1.12699	41
Sas-6	-0.894496	-0.185134	1.07963	-0.487161	-0.663065	1.15023	42
ZW10b	-0.433733	-0.709906	1.14364	-0.547654	-0.606546	1.1542	43
CDK regulator CKS1/2	0.562853	-1.15458	0.591727	-0.531701	-0.621827	1.15353	44
tubulin beta chain	-0.34051	-0.785276	1.12579	-0.660177	-0.490353	1.15053	45
MLH1	-0.719621	-0.422244	1.14186	-0.710536	-0.432992	1.14353	46
APC1	-1.15468	0.582544	0.572141	-0.744563	-0.39206	1.13662	47
CDH1/FZR1	-1.1002	0.246513	0.85369	-0.73018	-0.409589	1.13977	48
Rad9A	-0.724227	-0.416746	1.14097	-0.844634	-0.259552	1.10419	49
CS-4	-0.990549	-0.0186412	1.00919	-0.8127	-0.30403	1.11673	50
NSE5	-0.49461	-0.656311	1.15092	-0.798768	-0.32275	1.12152	51
MAD1	-1.13691	0.393615	0.743299	-0.889632	-0.192692	1.08232	52
CAPD2/CND1	-0.995624	-0.0086951	1.00432	-0.951196	-0.0913402	1.04254	53
Haspin	-1.00499	0.0100582	0.994933	-0.929661	-0.128295	1.05796	54
shutdown-like	-1.14582	0.449105	0.696712	-0.936075	-0.117472	1.05355	55
NBS1/XRS2	-1.05485	0.934198	0.120655	-0.82537	1.11202	-0.286652	56
NANOS-O	-1.10707	0.837782	0.269289	-0.935785	1.05375	-0.117966	57
Piezo	-0.918702	1.06515	-0.146446	-0.972097	1.02574	-0.0536471	58
SPO11	-0.567804	-0.586845	1.15465	-1.00383	0.996121	0.00771337	59
Klarsicht	-0.476811	1.14917	-0.672357	-1.08405	0.886451	0.197598	60
RAD51 (homolog 3)	-0.841059	-0.264646	1.1057	-1.07807	0.897259	0.180811	61
Nespirin-1	-0.744824	1.13656	-0.39174	-1.14824	0.679733	0.46851	62
CDK4	-0.953182	-0.0878414	1.04102	-1.14494	0.702202	0.442741	63
PP2A	-1.05661	0.931643	0.124967	-1.14394	0.70816	0.435781	64
RAD51	-1.14931	0.4781	0.671206	-1.14383	0.708782	0.435052	65
BRAT	-0.938453	1.05188	-0.113423	-1.12303	0.794122	0.328906	66
CENP-S	1.11947	-0.314613	-0.804859	-1.13537	0.749897	0.385473	67
RAD50	-1.13962	0.730904	0.408715	-0.358708	1.12988	-0.77117	68
CENP-H	-0.993024	-0.0138081	1.00683	-0.412213	1.14022	-0.728002	69
Sororin/Dalmatian	-1.07526	0.902131	0.173129	-0.426017	1.14246	-0.716444	70
CP190	-1.02303	0.975257	0.0477739	-0.439147	1.14443	-0.705285	71
Septin2	-1.03325	0.963055	0.070192	-0.495649	1.15101	-0.655364	72
MRE11	1.13068	-0.36245	-0.768234	-0.510209	1.15219	-0.641983	73
TOP3A	-1.14341	0.432212	0.711199	-0.610398	1.15406	-0.543659	74
msl-3	-1.01719	0.981874	0.0353159	-0.563327	1.15459	-0.59126	75
MUS81	-1.13168	0.367155	0.764525	-0.256505	1.10327	-0.846762	76
EXO1	-1.15182	0.505382	0.646443	-0.259186	1.10408	-0.84489	77
BUB3	-0.970651	1.02697	-0.0563182	-0.19418	1.08285	-0.888669	78
Maelstrom	-1.04222	0.0905955	0.95162	-0.145227	1.06467	-0.919446	79
Prmt5	-1.10275	0.847951	0.254799	0.218002	0.873015	-1.09102	80
APC8/Cdc23	-1.15092	0.656269	0.494656	0.16881	0.904851	-1.07366	81
myb-like protein D	-1.14986	0.483465	0.666395	0.191311	0.890524	-1.08184	82
PLK4	-1.15336	0.528526	0.624835	-0.0707419	1.03349	-0.962751	83
MAD2	-1.15458	0.59172	0.56286	-0.0733648	1.03466	-0.961297	84
Klaroid	-0.607441	1.15417	-0.546727	0.0299626	0.984682	-1.01464	85
AHA1	-0.724593	-0.416307	1.1409	0.0906271	0.951602	-1.04223	86
APC13	-1.1181	0.808823	0.309279	0.0659718	0.965381	-1.03135	87
CAPH2	-1.14162	0.420689	0.720926	1.04194	-0.951976	-0.0899677	88
RAD52	-0.913871	-0.154316	1.06819	1.03724	-0.958047	-0.0791973	89
NUF2	-1.11418	0.294488	0.819688	0.991758	-1.00804	0.0162859	90
CENP-P	-0.973788	-0.050509	1.0243	1.00938	-0.990348	-0.0190315	91
MSH5	-0.638277	-0.514199	1.15248	1.01808	-0.980878	-0.0372047	92
TDRD12	-0.952655	-0.0887715	1.04143	1.112	-0.825428	-0.286573	93
POLO/PLK1	-1.09171	0.220087	0.871624	1.10534	-0.841935	-0.263401	94
KNL1	-0.752241	-0.382563	1.1348	1.10722	-0.837422	-0.269798	95
NSE4	-1.02276	0.0471961	0.975566	1.10734	-0.83712	-0.270224	96
ATR	-1.14824	0.468477	0.679762	1.11902	-0.806193	-0.312822	97
GASZ	-0.883955	-0.201426	1.08538	1.12533	-0.786785	-0.338541	98
Cyclin B	-0.892688	-0.187952	1.08064	1.1234	-0.792942	-0.330462	99
CDC7	-0.777139	-0.351052	1.12819	1.07668	-0.899679	-0.177004	100
RAD1	-0.964292	-0.0679506	1.03224	1.07268	-0.906494	-0.16619	101
Tub4	-0.165107	-0.907171	1.07228	1.06888	-0.912752	-0.15613	102
Ana1	-0.803495	-0.316443	1.11994	1.09611	-0.862553	-0.233556	103
Ser2	-1.14302	0.429647	0.713375	1.08587	-0.883037	-0.202829	104
ATM	-1.10156	0.250896	0.850661	1.0905	-0.874043	-0.216459	105
CENP-O	-0.93287	-0.1229	1.05577	1.15371	-0.61827	-0.53544	106
GCP6	-1.12418	0.333687	0.790491	1.15448	-0.596998	-0.557477	107
Cyclin B3	-0.907119	-0.165191	1.07231	1.14265	-0.715412	-0.42724	108
TGIF-like	-0.463606	-0.684058	1.14766	1.14187	-0.719612	-0.422255	109
Asterless	-1.04892	0.942588	0.106328	1.1419	-0.719452	-0.422446	110
CENP-I	-1.03316	0.0700017	0.96316	1.1488	-0.675381	-0.473417	111
NABP2	-1.02952	0.0619229	0.9676	1.15155	-0.649543	-0.502012	112
SURVIVIN2/DETERIN	-1.0549	0.120769	0.934131	1.15139	-0.651316	-0.500078	113
EME1/MMS4	-0.434717	-0.709068	1.14378	1.15145	-0.650686	-0.500765	114
DBF4	-1.13393	0.755767	0.378166	1.14572	-0.448408	-0.697315	115
WAPL	-1.13526	0.75037	0.384886	1.13811	-0.400139	-0.737969	116
SMC2	-1.12124	0.321649	0.799595	1.14096	-0.416646	-0.72431	117
ASP	-1.12583	0.340716	0.785118	1.14257	-0.426719	-0.715851	118
TSSK-3	-0.563277	-0.59131	1.15459	1.14272	-0.427695	-0.715027	119
FIRRM	-0.987988	-0.0236059	1.01159	1.14297	-0.429303	-0.713666	120
p31/comet	-0.78356	-0.342744	1.1263	1.14317	-0.430625	-0.712546	121
NANOS-P	-1.13893	0.404732	0.734194	1.14937	-0.478705	-0.670664	122
CENP-E	-1.0459	0.0991868	0.946711	1.15121	-0.497966	-0.653249	123
APC11	-0.665635	-0.48431	1.14995	1.15109	-0.496541	-0.654551	124
CENP-X	-0.478138	-0.671172	1.14931	1.1539	-0.53974	-0.61416	125
TSSK-6-like	-0.45292	-0.693403	1.14632	1.15272	-0.517786	-0.634932	126
CENP-J/Sas-4	-0.84471	-0.259443	1.10415	1.15324	-0.526289	-0.626948	127
SPC25	-0.917195	-0.14891	1.0661	1.15342	-0.529589	-0.623829	128
NIPBL/SCC2	-1.15462	0.589155	0.565464	1.15339	-0.529084	-0.624307	129
RPA1	-1.11152	0.284861	0.826662	0.476535	0.672604	-1.14914	130
HEI10/RNF212/NARYA	-0.564121	-0.590479	1.1546	0.529494	0.623919	-1.15341	131
TDCP1	-1.15021	0.663174	0.48704	0.521756	0.631214	-1.15297	132
BUB1/BUBR1	-1.13525	0.384844	0.750405	0.514108	0.638362	-1.15247	133
RMI2	-0.175081	-0.900898	1.07598	0.517679	0.635032	-1.15271	134
SLX4	-1.07953	0.184868	0.894667	0.37619	0.757347	-1.13354	135
APC2	-1.08947	0.213384	0.876085	0.368048	0.763819	-1.13187	136
CDK9	-0.986341	1.01312	-0.0267807	0.426117	0.71636	-1.14248	137
EXD1	-1.13025	0.36043	0.76982	0.401274	0.737038	-1.13831	138
NSE2	-0.947552	-0.0977212	1.04527	0.569324	0.585339	-1.15466	139
APC5	-1.14035	0.412983	0.727363	0.647466	0.504271	-1.15174	140
APC15	-0.892587	-0.188109	1.0807	0.648844	0.502773	-1.15162	141
FANCM	-1.05185	0.938492	0.113356	0.620496	0.533101	-1.1536	142
CENP-N	-0.982742	-0.0336665	1.01641	0.624411	0.528974	-1.15339	143
Cep135	-1.15227	0.511317	0.640955	0.626301	0.526975	-1.15328	144
Stromal Antigen/SCC3	-1.14565	0.697755	0.4479	0.682438	0.465446	-1.14788	145
TGIF	-1.14805	0.681192	0.466859	0.706042	0.438262	-1.1443	146
MPS1/TTK	-1.15407	0.610101	0.543968	0.701616	0.443422	-1.14504	147
APC10	-0.943524	-0.104711	1.04824	0.775553	0.353094	-1.12865	148
DSN1	-1.06878	0.155859	0.912919	0.787724	0.337314	-1.12504	149
SHUGOSHIN	-1.03285	0.0693053	0.963545	0.792391	0.331188	-1.12358	150
CDC20	-1.02856	0.0598118	0.968752	0.758332	0.374956	-1.13329	151
HOP2	-0.629116	-0.523988	1.1531	0.759252	0.373802	-1.13305	152
CDK2	-1.09461	0.86569	0.228922	0.741013	0.396419	-1.13743	153
GCP4	-1.14116	0.417909	0.723255	0.745562	0.39083	-1.13639	154
NSE1	-0.68738	-0.459822	1.1472	1.07247	-0.165617	-0.906852	155
GCP3	-1.08729	0.206983	0.880311	1.08116	-0.189409	-0.89175	156
TOP2a	-1.15102	0.495756	0.655266	1.05628	-0.124156	-0.932125	157
HUS1	-1.11178	0.285773	0.826005	1.05832	-0.129193	-0.929125	158
CENP-K	-0.805714	-0.313466	1.11918	1.05733	-0.126737	-0.93059	159
APC4	-0.343562	-0.78293	1.12649	1.05763	-0.127484	-0.930145	160
Borealin	-1.05079	0.110808	0.939981	1.06252	-0.139733	-0.922785	161
SMC1	-1.14948	0.479729	0.669748	1.06052	-0.134687	-0.925831	162
beta tubulin like	-0.134863	-0.925724	1.06059	1.03926	-0.0837846	-0.955472	163
PDS5	-1.1447	0.703671	0.44103	1.04745	-0.102861	-0.944594	164
WOMPA	-0.487336	-0.662907	1.15024	1.04295	-0.0923096	-0.950645	165
MCM8	-1.04442	0.0957277	0.948694	1.04467	-0.0963044	-0.948364	166
Separase	-1.0166	0.0340744	0.982527	1.1057	-0.264624	-0.841074	167
FIGNL1	-1.06747	0.152458	0.915016	1.11226	-0.287507	-0.824753	168
SKA2	-0.846643	-0.256676	1.10332	1.11186	-0.286053	-0.825803	169
SMC5	-1.15451	0.559275	0.595239	1.11067	-0.281814	-0.828854	170
BRCA2	-0.950132	1.04334	-0.0932094	1.11006	-0.279677	-0.830386	171
SYCP3	-0.645954	-0.505912	1.15187	1.09129	-0.21883	-0.872464	172
HOP1	-0.591694	-0.562887	1.15458	1.09777	-0.238756	-0.859012	173
NNF1	-0.799817	-0.321354	1.12117	1.10135	-0.250231	-0.851121	174
Mamo	1.07114	-0.909058	-0.162082	1.10115	-0.249574	-0.851576	175
SUN2	-0.562563	-0.592012	1.15458	1.13143	-0.365947	-0.765479	176
PUMILIO	-1.14086	0.416068	0.724792	1.13482	-0.382655	-0.752167	177
MLH3	-0.62381	-0.529609	1.15342	1.13392	-0.378086	-0.755831	178
WHAT	-0.614735	1.15388	-0.53914	1.13318	-0.374401	-0.758774	179
CHK2	-0.892969	-0.187515	1.08048	1.1171	-0.305437	-0.811662	180
CAPH/CND2	-1.07696	0.177768	0.899194	1.11604	-0.30143	-0.814612	181
SYCP2	-0.941851	-0.107597	1.04945	1.11618	-0.301943	-0.814234	182
XPF/ERCC4	-1.14023	0.412267	0.727958	1.12149	-0.32262	-0.798866	183
ALY/MIP130	-0.533245	-0.620359	1.1536	1.12424	-0.333929	-0.790307	184
RECQ5	-0.965301	-0.0661175	1.03142	1.1232	-0.3296	-0.793596	185
Vasa	-1.1359	0.388242	0.74766	0.828436	0.282396	-1.11083	186
PCH2	-1.1545	0.558575	0.595924	0.851069	0.250307	-1.10138	187
CENP-L	-0.939759	-0.111189	1.05095	0.866267	0.228067	-1.09433	188
BLW	-0.563134	-0.591451	1.15458	0.860565	0.23648	-1.09704	189
SKI8	-1.13737	0.396057	0.741309	0.923823	0.138017	-1.06184	190
CNTD1/COSA-1	-0.587416	-0.567226	1.15464	0.925045	0.135991	-1.06104	191
RMI1	-0.878077	1.08845	-0.210374	0.92624	0.134006	-1.06025	192
FANCD2	-1.02205	0.0456706	0.976382	0.91088	0.159152	-1.07003	193
CTCF	-1.12769	0.778864	0.348829	0.920584	0.143359	-1.06394	194
APC3/Cdc27	-1.13797	0.399359	0.738608	0.91615	0.150614	-1.06676	195
SMC4	-1.13592	0.388362	0.747563	0.915425	0.151794	-1.06722	196
CHK1	-0.339334	1.12551	-0.786178	0.878489	0.20975	-1.08824	197
SPC24	-1.12425	0.333982	0.790266	0.892527	0.188201	-1.08073	198
MSH6	-1.1535	0.622364	0.531135	0.895396	0.183729	-1.07912	199
PNLDC1	-1.0544	0.11955	0.934851	1.01752	-0.0360136	-0.981507	200
Aubergine	-1.12208	0.325036	0.797046	1.00808	-0.0163581	-0.991721	201
ANTI2	-0.466022	-0.68193	1.14795	1.00903	-0.0183206	-0.990714	202
Aurora-2	-1.01475	0.0301806	0.984568	1.01134	-0.0230801	-0.98826	203
DMC1	-0.57675	-0.577951	1.1547	1.01422	-0.0290724	-0.985147	204
RAD54	-1.02396	0.0497781	0.974181	0.952077	0.08979	-1.04187	205
MER3/HFM1	-0.641214	-0.511038	1.15225	0.951232	0.0912777	-1.04251	206
SMC3	-1.15207	0.508541	0.643526	0.95503	0.0845685	-1.0396	207
PCNA	-1.13481	0.752201	0.382612	0.956463	0.0820214	-1.03848	208
CDK7	-1.03631	0.0770804	0.959229	0.934214	0.120628	-1.05484	209
SIX6OS1/corona	-0.717225	-0.425091	1.14232	0.939849	0.111034	-1.05088	210
SYCP1	-0.672528	-0.476619	1.14915	0.94248	0.106513	-1.04899	211
ROD	-1.12937	0.356367	0.773001	0.990512	0.0187129	-1.00923	212
Eco1	-1.05492	0.934096	0.120828	0.974785	0.0486546	-1.02344	213
MSH2	-1.1512	0.49777	0.653428	0.96375	0.0689339	-1.03268	214

## Sheet: all_genes_heatmap_clusters
WT_Larval_testes	WT_Mid_pupal_testes	WT_Late_pupal_testes	WT_Larval_soma	WT_Mid_pupal_soma	WT_Late_pupal_soma	Sxl_Late_pupal_testes	Sxl_Late_pupal_soma	Cluster	id
-0.720436	-0.400052	-1.26894	1.20136	1.13135	-1.12602	0.691707	0.49103	1	14-3-3zeta
-0.822494	-0.597318	-0.674149	1.06615	-0.320214	1.23766	-1.11425	1.22461	1	6pgl
-1.43206	0.438321	-1.23993	0.890357	0.308487	-0.748734	1.19229	0.591262	1	Aact
-1.10429	-1.19445	-0.838922	1.56437	0.395724	0.735549	0.672385	-0.230372	1	Acade
-0.910244	-0.512797	-1.3314	1.12478	-0.0470091	-0.57454	1.17277	1.07845	1	ACBP
-0.306497	-0.124187	-1.27021	1.88975	0.155275	-0.883505	0.884456	-0.345086	1	adk2
-0.353956	-0.364197	-0.337437	2.47457	-0.350179	-0.355373	-0.382066	-0.331367	1	ae25
-0.788926	0.370546	1.4095	1.0765	-1.32027	-0.954951	-0.353451	0.561049	1	Akhr
-0.371885	-0.367455	-0.28676	2.47304	-0.391647	-0.359292	-0.391647	-0.304359	1	an-0895
-0.816715	-0.54697	-0.889873	1.30418	0.967044	-1.31335	0.792041	0.503641	1	Ant
0.123421	0.930512	0.499649	1.00966	0.748274	-0.884403	-1.74381	-0.683294	1	Atg8
-0.537834	0.115254	-0.849631	2.3541	-0.002973	-0.394851	-0.490157	-0.193912	1	Awh
-0.976653	-0.56348	-0.976653	1.42537	1.18168	-0.976653	0.438478	0.447909	1	Bbx-a4
-0.846939	-0.651487	-0.796575	0.761428	0.765525	0.778058	1.30886	-1.31887	1	Bbx-e1
-0.764935	-0.869889	-0.964139	1.43619	0.99629	-0.997012	0.546563	0.616932	1	cad-like
-0.190096	-0.95012	-1.41192	1.68964	0.807832	-0.572996	0.181838	0.445827	1	Cat
-0.423169	-0.769423	-0.0970798	2.33896	-0.537242	-0.646832	-0.0604076	0.195196	1	Catl-like
-0.995609	-0.141694	-0.471923	1.37741	-0.444491	-0.633833	-0.44292	1.75306	1	Cbp
-0.347452	-0.407287	-0.328053	2.46234	-0.437376	-0.223668	-0.506256	-0.212247	1	cce-1
-1.18481	-0.536805	-0.899422	0.964968	0.759302	-0.627332	1.60952	-0.0854279	1	CCE-un1
1.34217	-0.479921	-0.871912	1.78284	-0.632693	-0.741287	-0.203209	-0.195986	1	Ci-13
1.05927	0.333012	-0.976635	1.81782	-0.328571	-0.992021	-0.454274	-0.458606	1	Ci-b1
-1.118	-0.712721	-0.992533	0.805709	-0.34392	0.182955	0.353343	1.82516	1	Cnb
-1.257	-0.6247	-1.14857	1.0329	0.984497	-0.580039	0.982494	0.610419	1	COPA
-0.49303	-0.581816	-0.882715	2.06093	-0.450009	-0.0209869	0.932574	-0.564945	1	COPB
-0.839031	-0.29488	-1.6655	0.888566	1.12954	-0.616574	0.778223	0.619661	1	COPB2
-0.400208	-1.03767	-1.16634	1.67043	0.863046	-0.696964	0.592518	0.175183	1	COPD
-1.11356	-0.702118	-0.761431	1.86811	0.920008	-0.468127	-0.0936943	0.35081	1	COPE
0.0110976	-0.234777	-0.0791254	1.65607	-0.926043	0.592622	-1.62058	0.600741	1	COPZ
-0.360968	-0.841641	-0.888941	1.01658	1.20342	-0.354666	-1.05696	1.28318	1	CP8
-0.353288	-0.393133	-0.403331	2.47161	-0.318293	-0.397709	-0.35816	-0.247695	1	CPG16
-1.199	-0.165992	-1.3046	1.44959	0.779457	-0.646012	0.784502	0.302057	1	CPH43
-0.708297	-0.878035	-0.806802	1.6197	-0.280632	-0.708659	1.28039	0.48233	1	CPR36
0.75846	-0.717222	-1.17601	0.910972	1.05981	-1.16365	0.927536	-0.59989	1	CPR42
0.398002	-0.994034	-1.18673	0.82573	1.21399	-1.22305	0.887416	0.0786822	1	CPR46
0.188426	-0.815927	-1.13131	1.1017	0.75411	-1.13887	1.35661	-0.314738	1	CPR5
-0.414805	-0.413099	-0.417902	2.46505	-0.363716	-0.375557	-0.333902	-0.146071	1	CPR90
-0.375723	-0.704862	-0.743705	1.9741	0.11087	-0.569785	-0.719267	1.02838	1	CSP15
0.435126	-1.05314	-1.03974	1.53455	0.729515	-0.945502	-0.455699	0.794888	1	CSP7
-0.0413212	-0.185839	-1.01439	1.65557	0.800458	-0.994165	-0.987796	0.767479	1	CTL19
-0.874754	-1.423	-0.248456	1.4977	-0.0983518	-0.543329	1.13819	0.551996	1	Cyp306a1
-0.697989	-0.585318	-0.523608	1.29643	1.87995	-0.576284	-0.265383	-0.5278	1	CYP337A2
0.840837	-0.256802	0.926819	1.49417	-0.796348	0.0172771	-1.22159	-1.00436	1	CYP340A3
-0.433595	-0.919962	0.654842	1.9445	0.118231	-0.888644	-0.88542	0.41005	1	CYP340C1
-0.239742	-0.208292	-0.404977	2.46416	-0.3853	-0.406726	-0.326773	-0.492346	1	Cyp6ab5
-0.0598473	-0.561476	-0.580257	2.42764	-0.263416	-0.527813	-0.282614	-0.152219	1	Cyp6ae2
-0.291997	-0.808081	-0.856242	1.63955	1.31437	-0.495003	0.357625	-0.860219	1	Cyp6ae7
0.0951155	-0.550124	-0.493391	2.41932	-0.26653	-0.501805	-0.24619	-0.456398	1	Cyp6ae9
1.49535	-0.357798	-0.663993	1.46717	-0.729577	0.420701	-0.845015	-0.786837	1	Cyp6b29
-0.607811	-0.664123	-0.99191	2.00602	0.649166	-0.813854	0.14612	0.276395	1	Cyp9a20
-0.20262	0.230129	-1.9295	1.66136	0.237038	-0.431346	0.0100304	0.424906	1	Cypa
0.00178985	-0.410631	-0.217579	1.68589	-1.22816	-0.720759	-0.42659	1.31605	1	Desat3
-0.956614	-0.919916	-0.624405	2.02134	0.145584	-0.565281	0.544106	0.355186	1	dimm
-0.795447	-0.285285	-0.247743	1.24921	-1.35332	-0.0082581	1.66763	-0.226783	1	DLDH
-0.899974	-0.261146	-0.697899	1.68763	0.968134	-1.26618	-0.0260686	0.495501	1	Drp
-1.22425	-0.639988	-1.16448	0.810518	1.31581	-0.488189	0.42872	0.961868	1	E74
-0.298212	-0.153462	-0.561553	2.44261	-0.597371	-0.173685	-0.296675	-0.361653	1	Ef-1d
-0.874929	-0.557209	-0.886458	2.01518	0.0707393	-0.73574	0.660301	0.308113	1	Ef-1g
-1.12047	-0.458587	-0.695819	1.77081	0.521768	-1.04268	0.634111	0.39087	1	EF1a
-1.09591	-0.393668	-0.810525	1.81469	0.194075	-0.934228	0.485323	0.740248	1	Ef1beta
-0.72487	-0.0788243	-1.35046	1.53272	0.849368	-1.09284	0.379361	0.485534	1	Eif-4a
-0.491289	0.142752	-0.960007	1.78015	0.5194	-1.49947	0.242947	0.265513	1	eIF3-S9
-0.878845	-0.410288	-0.70271	2.15837	-0.219447	-0.0057005	-0.625294	0.683911	1	eIF3g
0.274964	-0.0841561	-1.01608	2.13579	0.018434	-0.970844	-0.576734	0.218631	1	eIF3h
0.355683	0.0763847	-0.560882	2.28041	-0.203122	-0.812897	-0.513124	-0.622451	1	eIF3i
-0.775106	0.335462	-0.449827	2.23404	-0.0126985	-1.02235	-0.162706	-0.146812	1	Elav
-1.84355	0.562716	-0.265293	1.06615	1.05354	-0.927244	0.327391	0.0262858	1	Elf
-1.27328	-0.230224	-0.832069	2.08957	0.158094	-0.356336	0.312841	0.131396	1	ERD2
-1.50077	-0.131118	-1.06937	1.28594	0.96492	-0.602017	0.733608	0.318806	1	ERp57
-0.671459	-0.551024	-0.309975	2.18091	0.39335	-0.294812	-1.03396	0.286968	1	Fib-l
-0.596388	-0.649027	-0.645247	2.02496	0.218955	-0.643704	-0.629952	0.920403	1	FIBH
-1.5748	-0.658632	-0.645678	0.637234	0.855577	-0.631082	0.787278	1.2301	1	FNSI
-0.833699	-0.828624	-0.940376	1.39086	1.42499	-0.768405	0.16731	0.387947	1	Foxg1
-0.940592	-0.421283	-0.840533	1.85484	-0.0665271	-0.877607	0.947535	0.344173	1	gas2
0.262733	-0.945069	-1.50045	1.37915	-0.480524	0.157012	-0.141276	1.26842	1	GDAP1
-0.424524	0.0763878	-1.92667	1.45365	-0.409031	0.00771441	0.803866	0.418606	1	Gklp
-0.949581	-0.871443	-0.651752	1.5224	0.312659	-1.01519	0.600637	1.05226	1	GlcNAcase1
1.64071	-1.03506	-1.2555	1.18393	0.122635	-0.0808142	-0.476845	-0.0990529	1	GlcNAcase2
-0.446103	0.292281	-1.01134	2.07818	0.61435	-0.890762	-0.332444	-0.304159	1	glv3
-0.123899	-0.590962	-0.775325	2.22007	-0.264307	-0.771211	0.596799	-0.291165	1	Gogat
-0.811825	-0.228695	-1.6888	1.51127	0.169441	-0.307011	0.442416	0.913202	1	Gpx
0.868131	0.410144	-0.844376	1.88199	-0.730076	0.00080407	-0.919	-0.667614	1	GSTs1
0.0302901	-0.237375	-0.983609	1.72264	0.301051	-1.55362	0.709407	0.0112181	1	hibadh
-0.605257	-0.446089	-1.22691	1.41061	1.25453	-1.01086	0.0388805	0.585094	1	Hsc70-4
-0.806368	-0.252352	-0.511745	2.09697	0.742113	-0.963432	-0.377792	0.072607	1	HSFd
-0.863823	-0.651194	-1.07619	0.989991	0.739322	-1.08486	0.782296	1.16446	1	Hsp20.8
-0.767749	0.338679	-1.0135	1.82155	0.144646	-1.06375	0.84114	-0.301023	1	Hsp21.4
0.165242	0.0246137	-1.09848	2.24628	-0.0244706	-0.681514	-0.14987	-0.481801	1	Hyi
-1.56547	-0.185151	-0.801606	1.15198	1.26488	-0.469641	-0.218023	0.823026	1	ie1
-1.23729	-1.19986	-0.738935	1.29245	0.868438	-0.29802	0.424557	0.888662	1	Inv
-1.4591	-0.393412	-1.0435	1.26541	0.600831	-0.395931	0.216864	1.20885	1	Ivd
-0.551208	-0.477058	-0.615786	2.11801	0.283558	-0.714591	0.689685	-0.732609	1	Jheh-lp2
0.552098	-0.39429	-0.323758	2.19353	-0.582918	-0.825887	-0.762163	0.143388	1	jheh-lp5
0.115176	0.0304861	-0.49506	2.34424	-0.371169	-0.290356	-0.92583	-0.407484	1	Jheh2
-0.782511	-0.790551	-0.667247	1.03555	0.0705492	0.159858	-0.880286	1.85464	1	Jnk
0.697165	0.416163	-0.016035	1.18731	-1.97431	0.349205	0.259092	-0.918591	1	KEF65_p01
-0.767496	-0.53581	-0.320084	1.63362	-1.42987	0.931571	0.644798	-0.156734	1	KEF65_p02
0.262084	0.341288	0.255251	1.56951	-1.92504	0.31073	-0.130483	-0.68334	1	KEF65_p04
-0.0619784	-0.2764	-0.0219029	1.61691	-1.71799	0.428102	0.781345	-0.748078	1	KEF65_p05
-0.0815302	-0.0727548	-0.984446	1.38492	-1.71085	0.605324	0.897796	-0.0384597	1	KEF65_p06
-0.140622	-0.0708282	-0.771694	1.1917	-1.65343	0.785798	1.16352	-0.504444	1	KEF65_p07
0.0777051	-0.167658	-0.588776	1.44547	-1.8087	0.133663	1.0976	-0.189295	1	KEF65_p08
0.74068	0.977443	-0.728128	1.22926	-1.65411	-0.010839	0.25432	-0.80863	1	KEF65_p09
0.202691	0.234435	-0.184674	1.03933	-2.06277	0.457922	0.955259	-0.642189	1	KEF65_p11
-0.386354	0.144943	-0.612363	1.74592	-1.66543	0.742264	0.217253	-0.186234	1	KEF65_p13
-0.0918673	0.449171	0.20318	1.0606	-2.02981	0.501911	0.743108	-0.836297	1	KEF65_r02
-0.415916	-0.415916	0.0543606	2.44113	-0.415916	-0.415916	-0.415916	-0.415916	1	KEF65_t02
-1.28569	-0.571978	0.0949163	1.00009	-0.698467	-0.0737712	-0.314079	1.84898	1	KEF65_t09
-0.760191	-0.88915	-1.68992	1.18089	0.451787	0.20375	0.807515	0.695322	1	KEF65_t11
-0.490818	-0.650634	-0.470952	1.11694	-0.19837	-0.650634	-0.650634	1.9951	1	KEF65_t14
0.525171	0.146561	-1.50499	0.601724	-1.56462	0.0012187	0.988927	0.806005	1	KEF65_t16
-1.68766	-0.952356	-0.171851	1.00604	-0.297801	1.35304	0.407477	0.343122	1	KEF65_t17
-0.627505	0.363639	-1.41653	0.717787	-1.39692	0.505648	1.04257	0.811303	1	KEF65_t18
0.0427506	-0.450505	-0.540261	2.40109	-0.320651	-0.60499	-0.0085982	-0.518837	1	Kmo
-0.646587	-0.643122	-0.643454	1.73789	-0.626577	-0.644371	1.38554	0.0806866	1	Kynu
0.947908	0.322532	-0.471917	1.29406	-0.873936	0.00357852	0.526745	-1.74897	1	L(b002)
-1.10922	-0.670954	-1.20515	1.20813	0.733802	-0.496529	1.23729	0.302624	1	LOC100037421
-2.04212	0.66699	-0.771751	0.361317	-0.338482	0.549076	0.752747	0.822221	1	LOC100037426
-0.564537	-0.3991	-1.32113	1.54763	-0.0720414	-0.929307	0.896569	0.841916	1	LOC100101154
-0.838719	-0.0452863	-0.466314	2.32159	-0.62209	-0.298329	0.298609	-0.349458	1	LOC100101160
-0.614534	-0.780172	-0.821325	0.969319	0.283101	0.0452591	-0.936469	1.85482	1	LOC100101162
-1.02455	-0.603548	-1.04367	1.7354	0.486882	-0.737336	0.603062	0.583748	1	LOC100101164
0.0656984	0.515068	-1.91403	0.694224	0.772215	-0.621596	-0.616872	1.1053	1	LOC100101171
-0.712318	-0.711973	-0.719749	0.971852	1.9662	-0.719678	-0.298437	0.224104	1	LOC100101175
-0.907578	-0.925917	-0.906563	0.716871	1.23666	-0.961937	0.873341	0.875125	1	LOC100101177
-0.493885	0.0395126	-0.909949	2.27378	-0.719004	-0.357173	0.304698	-0.137982	1	LOC100101186
-1.00033	-0.761429	-0.601291	0.759777	1.89516	-0.835269	0.123689	0.419695	1	LOC100125608
-0.991374	-0.541127	-1.28667	0.700039	1.19366	-0.806688	0.827088	0.905073	1	LOC100127126
-0.888999	-0.702535	-0.652289	1.67822	0.206136	0.0412608	-0.931629	1.24983	1	LOC100127129
-0.959466	-0.563635	-0.976169	2.00884	0.682364	-0.455068	-0.0501695	0.313299	1	LOC100134922
-0.395024	0.0148134	-1.49603	1.02663	1.05649	-1.3225	0.378697	0.736931	1	LOC100134928
-0.702521	-0.411861	-0.752368	2.04496	0.116813	-0.866402	-0.289363	0.860738	1	LOC100134929
-0.912879	1.70518	-0.72157	0.656613	-1.10989	-0.674512	0.352869	0.704188	1	LOC100174820
-0.546011	-1.34111	-0.161685	1.04625	-1.08411	0.3761	0.147213	1.56336	1	LOC100270786
-0.327326	0.271335	-0.126913	2.31092	-0.369204	-0.1663	-0.672191	-0.920317	1	LOC100271899
-0.764686	-0.238074	-0.775338	1.58835	1.49877	-0.708955	-0.69093	0.0908619	1	LOC100301511
-0.357245	-0.157421	-0.732162	2.31077	-0.294489	-0.883485	0.278495	-0.164462	1	LOC100301978
0.534135	-0.16006	-0.657519	2.10877	0.312464	-0.971685	-0.792971	-0.373132	1	LOC100302628
-0.389653	-0.394575	-0.386971	2.4709	-0.282207	-0.386387	-0.383846	-0.247257	1	LOC100302629
-0.382173	-0.324108	-0.416906	2.46538	-0.414881	-0.160059	-0.433054	-0.334203	1	LOC100313491
-0.226202	-0.784779	-0.48758	1.87426	1.2498	-0.474583	-0.317715	-0.833196	1	LOC100500759
-0.481795	-0.133516	-1.36192	1.16229	0.573449	-1.29081	1.19933	0.332971	1	LOC100500932
-0.835666	-0.726212	-0.178622	2.28147	-0.411042	-0.531489	0.149751	0.251811	1	LOC100526764
0.36193	-0.016117	-1.33141	2.09368	-0.227262	-0.511478	-0.591566	0.222228	1	LOC100526775
-0.992745	-0.924182	-1.19036	0.964974	1.27341	-0.480764	0.518755	0.830908	1	LOC100529235
-0.848922	-0.1954	-1.67252	1.52733	0.376224	-0.435545	0.628572	0.620259	1	LOC100620062
-0.71402	-0.752357	-0.795877	1.46888	1.51418	-0.794177	-0.284991	0.358361	1	LOC100736431
-1.5167	-0.52213	-1.00375	0.858002	1.24721	-0.387463	0.438738	0.886099	1	LOC100861590
-0.901067	-0.691678	-0.919716	0.899476	1.1442	-1.02176	0.201827	1.28872	1	LOC100862709
-1.13289	-0.327338	-0.778578	2.16257	0.457053	-0.231182	-0.237578	0.0879393	1	LOC100862762
-0.678123	-0.690696	-0.707404	1.75382	1.37974	-0.64233	-0.412936	-0.0020687	1	LOC100862778
-0.554699	-0.545298	-0.536667	0.435653	2.33088	-0.48089	-0.179088	-0.469895	1	LOC100862795
0.0800221	1.08854	-0.631932	1.4259	-1.33673	0.401084	-1.1847	0.157815	1	LOC100862796
-0.84445	-0.790272	0.131997	2.03557	0.838301	-0.782305	-0.212949	-0.375896	1	LOC100862822
-0.870444	-1.25952	-0.226961	1.87879	0.571187	-0.730328	0.241537	0.395734	1	LOC100862840
-0.739398	-0.958261	-1.16695	1.76666	0.335422	-0.218691	0.0376074	0.943608	1	LOC101735304
-0.773262	-0.229604	-0.798657	1.33148	1.53443	-0.775503	0.541504	-0.830389	1	LOC101735322
-0.305295	-0.553577	-0.526082	2.4195	-0.106373	-0.546552	-0.399089	0.0174698	1	LOC101735367
-0.924079	-0.770394	-0.633819	1.29648	0.239137	-0.914001	0.104665	1.60202	1	LOC101735388
-0.391215	-0.407368	-0.432715	2.44631	-0.423792	-0.375557	-0.434007	0.0183476	1	LOC101735419
-0.916979	-0.218876	-1.22855	1.61668	0.499805	-0.936933	0.87408	0.310779	1	LOC101735428
0.856412	-0.656848	-0.88403	1.91049	-0.546623	-0.709946	-0.532606	0.56315	1	LOC101735447
-0.851233	-0.464617	-1.18957	1.97108	-0.0151305	-0.214144	-0.0773589	0.840971	1	LOC101735450
-0.972441	0.287288	-1.29162	1.46215	-0.117183	-0.158304	-0.557501	1.34761	1	LOC101735495
-0.74941	-0.385478	-1.04347	2.11773	0.570708	-0.529476	-0.224756	0.244156	1	LOC101735518
-1.04875	-1.01779	-0.367839	1.29143	0.624482	-1.02919	1.22898	0.318673	1	LOC101735520
-1.54649	-0.525379	-0.813516	1.3478	1.01249	-0.0253391	-0.306458	0.856896	1	LOC101735538
-0.710983	-0.418286	-1.11619	1.89681	0.549765	-0.778474	-0.159002	0.736365	1	LOC101735542
-0.990278	-0.980597	-0.71592	1.07811	1.31561	-0.932897	0.489949	0.736018	1	LOC101735554
-0.76602	0.200666	0.325507	1.7962	-1.11705	-1.11175	0.742904	-0.0704649	1	LOC101735562
1.09539	-0.260825	-0.684447	1.98572	-0.168159	-0.6713	-0.62278	-0.673604	1	LOC101735636
-0.742136	0.0107435	-1.55102	1.92047	0.35022	-0.0940906	-0.277363	0.383181	1	LOC101735651
-1.19082	-1.14076	-0.153755	0.751134	1.00498	-1.01346	1.13326	0.609418	1	LOC101735657
-0.74645	-0.463936	-0.942989	2.21869	-0.12833	-0.0040777	-0.412008	0.479105	1	LOC101735662
-0.427604	0.474373	-0.975175	0.946155	1.66868	-0.977619	-0.96862	0.259813	1	LOC101735679
-1.01325	-1.21418	-0.578684	1.93881	0.166522	0.130524	-0.0294258	0.599685	1	LOC101735727
1.02803	-0.621403	-0.703957	2.06195	-0.391695	-0.562905	-0.329249	-0.480766	1	LOC101735775
-1.20774	-0.870514	-0.901157	0.93346	0.551437	-0.504117	1.52116	0.477469	1	LOC101735795
-1.27908	0.0345951	-1.14698	1.2327	1.37491	-0.669107	0.435041	0.017913	1	LOC101735813
-0.33072	-0.196466	-1.34821	1.65141	0.25423	-1.23171	0.557812	0.643658	1	LOC101735829
-0.438317	-0.436345	-0.452103	2.44736	-0.195192	-0.419849	-0.454441	-0.0511153	1	LOC101735847
-0.27116	-0.343325	-0.950133	1.78773	-0.73711	-0.959541	0.453792	1.01974	1	LOC101735868
-0.131074	0.120618	-0.97113	2.0432	0.25661	-1.0548	0.432809	-0.696238	1	LOC101735869
-0.0249322	0.188449	0.268854	1.94004	-1.56476	0.270041	-0.425453	-0.652245	1	LOC101735871
-1.00069	-0.52247	-1.57803	1.41696	0.313563	0.214086	0.122931	1.03365	1	LOC101735890
-1.0714	-1.16169	-0.709708	0.76509	1.19137	-0.609997	0.381088	1.21525	1	LOC101735892
0.121424	-0.561564	-1.38146	1.85235	-0.749045	-0.390696	0.526122	0.582873	1	LOC101735904
-1.48024	-0.539545	-0.979044	0.695514	0.849654	-0.54496	1.1716	0.827023	1	LOC101735915
-0.205918	-0.224809	-0.83126	2.34917	-0.147939	-0.568917	-0.561547	0.191217	1	LOC101735925
-1.65306	0.616711	-0.169485	1.75762	0.560012	-0.540689	-0.290785	-0.280326	1	LOC101735940
-1.45294	0.0327417	-1.24041	0.734457	0.840301	-0.655991	0.591278	1.15057	1	LOC101735966
0.233927	-0.757552	-0.94917	1.19163	-0.251387	1.73801	-0.94917	-0.256289	1	LOC101735984
-1.1158	-0.899361	-0.791031	1.32803	0.636537	-0.822477	1.04476	0.619346	1	LOC101735990
-0.563594	-0.551771	-0.567264	2.36439	-0.200802	-0.199322	-0.556784	0.275143	1	LOC101736020
-0.808406	-0.754429	-0.344484	1.47072	-0.0308273	-0.714124	1.66004	-0.478495	1	LOC101736048
0.215722	-0.288558	-0.730869	1.35225	1.55901	-0.385037	-1.33303	-0.389483	1	LOC101736057
-1.40051	0.321263	-1.32527	0.500689	-0.074066	-0.043631	0.348316	1.67321	1	LOC101736064
-0.317437	-0.410243	-0.355592	2.47081	-0.383651	-0.233727	-0.409764	-0.360393	1	LOC101736068
-0.579071	-0.242647	-0.353262	2.38707	0.215551	-0.366239	-0.670353	-0.391052	1	LOC101736082
-0.804926	-0.809374	-0.887083	1.88864	0.363508	-0.804528	0.461585	0.592183	1	LOC101736096
0.420052	-0.758761	-0.0094627	1.19128	0.483884	-2.07605	0.418729	0.33033	1	LOC101736113
-0.854807	-0.210186	-0.686034	2.22575	0.263708	-0.847652	-0.0024696	0.111693	1	LOC101736114
0.0823835	-0.397132	-0.153175	2.38596	-0.393062	-0.425089	-0.849254	-0.250628	1	LOC101736122
-0.236502	0.373907	0.178873	0.551575	1.65348	-1.38293	-1.33521	0.196815	1	LOC101736145
-1.07353	-0.772662	-1.104	0.756053	1.3066	-0.695947	0.705649	0.877839	1	LOC101736151
-0.99353	-0.872213	-0.519683	2.15111	-0.0305817	-0.10845	-0.182394	0.555746	1	LOC101736172
-1.16488	-0.814519	-0.735963	0.963617	1.06814	-0.979959	0.942346	0.721213	1	LOC101736187
-1.74385	-0.0699826	-0.830864	1.36447	0.929525	-0.259861	-0.0715784	0.682143	1	LOC101736202
-0.912503	-0.729738	-0.219895	2.17017	0.0956789	-0.595419	-0.401535	0.593246	1	LOC101736267
-0.491908	-0.973118	0.563502	1.40481	-0.761242	-0.274538	1.43316	-0.900673	1	LOC101736293
-0.664424	-0.686104	-0.626048	0.409529	2.20895	-0.628163	0.349512	-0.36325	1	LOC101736295
0.495906	0.276721	-1.24443	1.71973	0.730095	-0.967548	-0.814824	-0.195653	1	LOC101736300
0.511649	-0.74719	-1.08366	1.81409	0.757014	-1.05453	-0.0277347	-0.169635	1	LOC101736302
-0.115443	0.606075	-1.18948	1.59445	-0.554707	1.10821	-0.529101	-0.920013	1	LOC101736309
-0.311263	-0.657549	-0.645998	1.79423	1.32554	-0.902088	-0.503446	-0.0994274	1	LOC101736345
-0.345445	-0.625661	-0.53236	1.83975	-0.875596	-0.831899	1.14511	0.226099	1	LOC101736365
0.0255665	-0.299313	-0.270276	2.43251	-0.44221	-0.408897	-0.615583	-0.421797	1	LOC101736392
-0.795737	-0.810766	-0.777764	1.97335	0.431692	-0.791771	0.609038	0.161952	1	LOC101736399
1.18592	-0.79138	-1.48521	1.34113	0.584572	-0.726077	-0.264241	0.155292	1	LOC101736408
-0.170276	-1.37698	0.852578	0.867388	0.81263	-1.44035	0.842806	-0.387796	1	LOC101736412
-1.2927	-0.49124	-0.556407	0.832622	0.362515	-1.12671	1.36295	0.908969	1	LOC101736413
0.10664	0.612525	-0.444393	0.92012	-1.54924	-0.0621242	1.44892	-1.03245	1	LOC101736429
-0.54205	0.116409	-0.952186	1.14034	-0.889101	-0.386595	1.85222	-0.33903	1	LOC101736448
-0.815056	-1.06753	-0.287181	1.09913	-0.979901	1.35065	1.01181	-0.31192	1	LOC101736463
-1.04458	-0.867079	-0.794844	1.06817	0.545139	-0.961165	1.19002	0.864346	1	LOC101736483
-1.00126	-0.779905	-0.899901	1.06866	0.820201	-1.03613	1.01343	0.814898	1	LOC101736534
-0.301179	-0.744727	-0.880113	1.71326	0.940084	-1.24438	0.0599121	0.457141	1	LOC101736546
0.370694	-0.492681	0.114993	2.23846	-0.675074	-0.0708116	-0.868653	-0.616933	1	LOC101736569
0.0547954	-0.365324	1.71144	1.16702	-0.839781	-0.178498	-0.211436	-1.33821	1	LOC101736572
-1.13788	-0.828971	-0.473322	1.67492	-0.0565761	-0.806775	0.878934	0.749671	1	LOC101736578
-0.673261	0.467352	-0.782611	1.40609	-0.864525	0.972082	-1.23942	0.714296	1	LOC101736590
-0.210262	-0.598826	-0.566884	2.404	-0.249772	-0.472104	-0.439858	0.133706	1	LOC101736606
-0.728469	-0.671159	-0.693618	0.657875	-0.511109	0.64607	-0.687853	1.98826	1	LOC101736616
-0.587722	0.0411333	-1.16613	1.16071	1.07346	-0.460527	-1.16613	1.10522	1	LOC101736632
-0.532038	-0.53243	-0.620447	1.4732	0.110211	-0.761082	1.63851	-0.775927	1	LOC101736636
-0.219075	0.0865894	-1.49665	1.76114	-0.181056	-0.96238	0.248342	0.763093	1	LOC101736675
-0.633517	-0.623712	-0.668458	2.30027	0.179654	-0.653869	0.108119	-0.0084819	1	LOC101736678
-0.372885	0.156832	-1.02143	2.15555	-0.984493	0.255523	-0.311641	0.122553	1	LOC101736684
0.22653	0.0195034	-0.0523979	1.69952	-0.107775	0.104533	-2.00532	0.115403	1	LOC101736720
-0.66453	0.0456245	-0.41691	1.62385	-1.18708	0.622217	0.975596	-0.998769	1	LOC101736729
-0.607126	-0.591572	-0.580857	2.27101	-0.555642	0.583035	-0.218724	-0.300119	1	LOC101736735
0.219835	-0.754204	-1.138	0.967263	1.68047	-1.0846	-0.215493	0.324732	1	LOC101736745
-1.92468	-0.245618	-0.267441	1.42928	0.611376	-0.535298	0.580086	0.352298	1	LOC101736752
-1.15294	-1.19299	-0.0730321	0.943866	-0.916694	1.28458	0.201555	0.905648	1	LOC101736757
1.07471	0.412588	-0.726175	1.59336	0.109222	-1.23527	-0.216533	-1.0119	1	LOC101736767
1.6141	-0.139395	-0.535011	1.37685	-0.144601	-0.326425	-0.496822	-1.3487	1	LOC101736784
-0.384279	-0.50187	-1.83447	1.42405	0.657792	0.284148	-0.384351	0.738986	1	LOC101736797
-0.340094	-0.358217	-0.477796	2.45177	-0.292828	-0.522695	-0.390877	-0.0692656	1	LOC101736801
-0.656634	-0.892737	-0.102013	1.44335	1.30658	-1.27104	-0.326439	0.498941	1	LOC101736818
-1.28898	-0.502916	-0.42584	1.92042	0.418521	-0.805154	0.0600732	0.623881	1	LOC101736830
-0.573249	-0.218391	-1.65762	1.03562	0.732369	-0.448352	-0.280193	1.40982	1	LOC101736880
-0.0105376	-0.82125	0.441358	2.22395	-0.0264593	-0.498726	-0.853394	-0.454942	1	LOC101736881
-0.104712	-0.570587	-0.627901	0.469566	1.85307	-0.485454	0.790512	-1.32449	1	LOC101736938
-0.137073	0.164976	0.590551	1.90001	-1.27781	0.15075	-1.1268	-0.264602	1	LOC101736953
-1.63142	0.199744	-0.489378	0.945141	0.181239	1.19213	-1.10227	0.704811	1	LOC101736955
-0.965645	0.323482	0.824305	1.96034	-0.0965473	-0.531888	-0.78936	-0.724685	1	LOC101736970
-0.664161	-0.679303	-0.276679	2.08927	-0.41935	0.963159	-0.646666	-0.366266	1	LOC101736999
-1.24013	-0.440975	-1.14957	1.30287	1.06025	-0.588607	0.196179	0.859982	1	LOC101737035
-0.349452	-0.369738	-0.356929	2.47446	-0.316226	-0.373594	-0.364915	-0.343611	1	LOC101737054
-0.22543	-0.206096	0.284153	1.1152	0.228982	-1.9428	1.2324	-0.486399	1	LOC101737060
-0.200217	0.236591	-0.10308	2.29305	-0.784789	-0.0322958	-0.592189	-0.817071	1	LOC101737070
-0.971875	-0.921218	-1.09794	0.567657	0.722498	-0.627852	1.00406	1.32468	1	LOC101737076
-0.765376	-0.766629	-0.772117	1.43731	1.10244	-0.763781	-0.518944	1.04709	1	LOC101737080
-0.684308	-0.115895	-0.287515	0.581042	1.74095	-1.69001	-0.0035767	0.45931	1	LOC101737085
-1.19401	-0.164146	-1.41437	1.57819	0.120338	-0.223628	0.375081	0.922547	1	LOC101737091
0.435724	0.713703	0.0234996	1.67081	-1.01329	0.278094	-1.35557	-0.752978	1	LOC101737103
-0.30243	-0.462387	-0.531893	2.45385	-0.298271	-0.283899	-0.454192	-0.120778	1	LOC101737105
-1.27752	-1.17718	-0.627168	0.786758	1.19465	-0.111645	-0.0246621	1.23677	1	LOC101737154
-0.613	-0.388842	-0.570655	1.34548	-1.54072	0.0744792	1.35855	0.334706	1	LOC101737155
0.347292	0.70619	0.0111399	1.24595	0.460796	-2.0934	-0.381841	-0.296131	1	LOC101737191
-1.09356	-0.3288	-0.568847	1.47102	-0.503529	-0.847436	1.42864	0.442516	1	LOC101737204
-0.471856	-0.350493	-0.714289	2.4127	-0.134584	-0.30981	-0.456595	0.0249307	1	LOC101737230
-0.357925	-0.357925	-0.357925	2.47473	-0.357925	-0.327183	-0.357925	-0.357925	1	LOC101737234
-0.0445537	-0.631107	-0.613746	2.29888	-0.722495	-0.398519	-0.298592	0.410133	1	LOC101737249
-1.42078	-0.198685	-1.13236	1.33504	0.925525	-0.599059	0.728847	0.361477	1	LOC101737255
-0.946844	-1.04468	-1.16584	1.13936	1.05851	-0.417382	0.451525	0.925349	1	LOC101737268
-1.1045	-1.09232	-0.665033	0.901026	0.524735	1.73397	-0.205657	-0.0922343	1	LOC101737295
-0.501069	-0.524759	-0.521412	2.27096	-0.501752	-0.484438	0.642871	-0.380402	1	LOC101737315
-0.414909	-0.590796	-0.688307	2.0802	-0.355864	-0.506458	1.00662	-0.530482	1	LOC101737326
-0.691203	1.43296	-0.0078828	1.3994	-0.396824	-1.52191	-0.190311	-0.0242223	1	LOC101737344
-0.514135	-0.944735	-1.12151	1.64184	-0.009184	-0.657514	1.09322	0.512023	1	LOC101737347
-0.273144	-0.269804	-0.872825	2.22664	-0.343129	-0.173704	-0.833201	0.539161	1	LOC101737363
-0.556745	1.01703	0.232464	1.90201	-0.442582	-1.04377	-0.759613	-0.3488	1	LOC101737376
-0.94203	-0.550046	-0.432498	1.50104	-0.753868	-0.850481	1.11898	0.908904	1	LOC101737397
-0.392379	-0.775916	-0.524557	1.88698	0.502601	-1.34648	0.0685271	0.581228	1	LOC101737414
0.00472365	-0.22509	-1.07143	1.90286	0.25487	-0.0922797	-1.33755	0.563885	1	LOC101737459
0.704554	-0.439686	-0.573373	2.16708	-0.772088	0.0777657	-0.633864	-0.530393	1	LOC101737464
-0.774234	-0.80057	-0.822422	1.43813	1.28942	-0.55499	-0.60153	0.826197	1	LOC101737486
0.339392	0.641492	-1.09979	1.81264	-0.108838	0.115579	-1.35377	-0.346705	1	LOC101737534
1.24402	-0.253095	-0.139511	1.41502	-1.12588	-0.177225	0.413776	-1.3771	1	LOC101737565
-0.0801267	0.37486	-1.90086	1.04276	0.987755	-0.685973	-0.448875	0.710461	1	LOC101737570
-0.456383	-0.617198	-0.639262	1.98036	-0.675536	-0.642298	1.09954	-0.049223	1	LOC101737579
1.46276	0.141692	-0.779378	0.593113	0.943392	-1.64554	-0.242081	-0.47396	1	LOC101737585
-1.86734	1.03018	-1.02853	0.559526	0.651518	0.427004	-0.359542	0.587178	1	LOC101737588
-0.402633	-0.390095	-0.397572	2.46541	-0.313287	-0.38019	-0.427846	-0.153789	1	LOC101737607
-1.43939	-1.28526	-0.516108	0.952924	0.43098	0.00012514	1.23849	0.618243	1	LOC101737629
-0.292974	-0.419951	-1.75659	1.10186	-0.173753	0.159818	1.53578	-0.154182	1	LOC101737646
-0.895049	0.239829	0.00786632	1.15899	0.350727	-1.3589	1.41127	-0.914733	1	LOC101737657
1.52062	-0.161081	-0.639051	1.67656	-0.567127	-0.558423	-0.654393	-0.617106	1	LOC101737673
-0.55193	-0.779459	-1.03511	1.24481	1.47226	-1.02772	0.255561	0.421577	1	LOC101737676
-0.107379	-0.279078	-1.3498	1.711	1.068	-0.0292243	-0.0037762	-1.00975	1	LOC101737692
-0.105366	-0.110204	-0.349534	2.41947	-0.507462	-0.191211	-0.438468	-0.717225	1	LOC101737698
-0.516638	-0.107115	-0.374196	2.40266	-0.55403	-0.323192	0.0956333	-0.62312	1	LOC101737753
-0.37109	-0.342042	-0.335436	2.4727	-0.375691	-0.280052	-0.427464	-0.340927	1	LOC101737760
0.126733	0.26186	-0.439225	1.07592	-1.77836	0.498921	1.15689	-0.902741	1	LOC101737782
-0.750864	-0.673823	-0.806246	0.995726	1.59222	-0.729983	0.962072	-0.589103	1	LOC101737792
-0.306249	-0.192909	-0.454381	2.46083	-0.338054	-0.475643	-0.460366	-0.233229	1	LOC101737798
-0.39036	-0.340688	-0.358957	2.47275	-0.375934	-0.37387	-0.374854	-0.258083	1	LOC101737805
0.388325	-1.07696	-1.71733	0.836509	0.506823	-0.60027	0.688954	0.973941	1	LOC101737813
-0.785494	-0.810714	-0.548745	2.30192	0.21686	-0.0911438	-0.0178202	-0.264859	1	LOC101737834
0.123237	-0.229433	-1.0873	1.07454	0.400044	0.543201	-1.79064	0.966353	1	LOC101737844
0.139755	0.871309	-0.773426	1.01527	1.01053	0.322705	-1.54101	-1.04513	1	LOC101737876
-0.0443013	-0.645487	-1.07221	2.10053	-0.291425	-0.532581	-0.273555	0.759029	1	LOC101737879
-1.39533	-0.571549	-0.767102	1.85693	-0.163312	0.0545377	0.788024	0.197797	1	LOC101737884
-0.263361	-0.27247	-0.11996	2.45532	-0.412094	-0.43138	-0.493832	-0.462221	1	LOC101737902
-0.687716	-0.772951	-1.20827	1.18184	1.52748	-0.480702	-0.233564	0.673886	1	LOC101737917
-0.447965	-0.0567205	-0.244425	2.21655	-0.270536	-0.935609	-0.778945	0.517651	1	LOC101737926
-0.917285	-0.269585	-0.950629	1.23075	1.13059	-0.943156	1.14737	-0.428056	1	LOC101737927
-0.588928	-0.589217	-1.09884	1.04695	1.13924	-0.945033	-0.280519	1.31635	1	LOC101737940
-0.631179	-0.629786	-0.443178	2.25496	-0.573103	0.573481	-0.0363217	-0.514872	1	LOC101737964
-0.886839	-0.610623	-0.461518	1.73249	0.748309	-1.24974	0.0179976	0.709917	1	LOC101737970
-0.547823	-0.0887201	1.2913	1.27282	0.711975	-1.18947	-0.260611	-1.18947	1	LOC101738018
0.0780999	-0.303211	-0.646601	2.32465	-0.508661	-0.653331	-0.564977	0.274031	1	LOC101738036
0.821063	-0.280965	-0.76301	2.08173	-0.543744	-0.726885	0.114631	-0.702822	1	LOC101738079
-0.745949	-0.391109	-1.24116	1.85924	-0.116378	-0.295597	-0.150599	1.08155	1	LOC101738089
-1.0005	0.220785	-0.628112	2.03426	0.073215	-0.847874	0.658188	-0.509958	1	LOC101738101
-0.282965	0.819929	-1.20334	0.818981	0.185256	-1.27292	1.47675	-0.541692	1	LOC101738119
-0.126237	-0.610583	-0.769874	2.17868	0.714095	-0.74035	-0.374769	-0.270958	1	LOC101738162
-0.651861	-0.549872	-0.449462	1.94407	-0.295384	-0.653441	1.21169	-0.555743	1	LOC101738196
0.105024	-0.539921	-0.491205	2.40743	-0.463477	-0.517456	-0.412533	-0.0878576	1	LOC101738200
-0.3522	-0.401151	-0.308702	2.47263	-0.293263	-0.348594	-0.422003	-0.346719	1	LOC101738209
-0.317013	0.508271	-0.0170535	1.93809	0.559855	-1.06059	-0.533906	-1.07766	1	LOC101738214
0.565865	-0.494858	-0.484602	2.30355	-0.457345	-0.477326	-0.492425	-0.46286	1	LOC101738236
0.064627	0.614934	0.197928	1.71618	-1.75822	0.107484	-0.264402	-0.678536	1	LOC101738248
-0.222062	-0.386241	-1.04776	2.29832	-0.114936	-0.456503	-0.349513	0.278701	1	LOC101738252
0.104355	0.872357	0.613972	1.39751	-0.200646	-0.378522	-1.84204	-0.56698	1	LOC101738255
-0.671219	-1.13441	-1.12596	0.698575	1.64448	-0.075905	0.868859	-0.20442	1	LOC101738278
-1.02949	-0.722107	-0.77031	1.853	0.482797	-0.768548	0.240402	0.714251	1	LOC101738291
-0.445731	-0.841699	0.0619063	2.10598	-0.663217	0.214469	-0.948947	0.517242	1	LOC101738308
-0.662712	-0.813984	0.712787	0.848861	1.77824	-0.908231	-0.140872	-0.814091	1	LOC101738401
-0.432035	0.0341152	-1.36804	1.73615	0.258361	0.599784	-1.17472	0.346382	1	LOC101738403
-0.732093	-0.773516	-1.00037	1.17317	0.252466	-0.914008	1.54525	0.449099	1	LOC101738409
-0.603935	0.544039	-0.718095	1.3653	-1.35878	0.706425	-0.865287	0.930336	1	LOC101738415
-0.182732	-0.543404	-0.64846	2.32763	0.367557	-0.62377	-0.530091	-0.166726	1	LOC101738434
-0.391139	-0.379469	-0.0371675	2.41905	-0.463234	-0.0262269	-0.612405	-0.509412	1	LOC101738473
0.0961971	-0.437169	0.499492	2.15172	-0.763973	0.0796563	-0.877886	-0.748037	1	LOC101738479
-0.980505	-0.28429	-1.0861	1.77893	0.646892	-0.453152	-0.488473	0.866704	1	LOC101738483
0.496005	0.135093	0.462853	1.86233	-0.88368	-1.12007	0.0548357	-1.00737	1	LOC101738497
0.290158	-1.15485	-1.77788	0.880717	0.837238	0.580618	0.695614	-0.351609	1	LOC101738501
-0.902054	-1.1909	-0.56418	0.993171	0.67664	-0.972837	1.24275	0.717413	1	LOC101738553
0.160266	-0.083421	-0.849942	2.10567	-0.236037	-0.708892	-0.961194	0.573545	1	LOC101738555
-0.646164	-0.767094	-0.96457	1.73281	0.752405	-0.986375	0.179051	0.69994	1	LOC101738556
-0.300344	-0.341817	-0.400285	2.47294	-0.334996	-0.375789	-0.409155	-0.310555	1	LOC101738563
-0.852857	-0.430811	-0.698465	1.5826	0.267485	-0.540319	-0.782975	1.45534	1	LOC101738588
-0.498678	-0.610143	-0.310322	2.4111	0.0138286	-0.552898	-0.400969	-0.0519155	1	LOC101738644
-0.552046	-0.595972	-0.608491	2.17058	0.804213	-0.575534	-0.513488	-0.129264	1	LOC101738654
0.356809	1.29335	-2.0444	0.496917	-0.1737	0.445057	-0.674475	0.300445	1	LOC101738669
-0.192702	-0.342842	-0.320246	1.83294	1.00259	-1.02473	-1.13774	0.182731	1	LOC101738679
-0.393429	-0.488369	-0.584724	2.35893	-0.459973	-0.357498	-0.460593	0.385656	1	LOC101738703
0.256746	-0.257879	0.149945	1.33606	0.50377	-1.65101	0.837029	-1.17466	1	LOC101738705
0.563294	-0.507524	-0.532386	2.25176	0.00870341	-0.660496	-0.606094	-0.517262	1	LOC101738709
-1.20518	1.05595	1.25752	0.117601	0.993927	-1.01283	-0.385313	-0.821681	1	LOC101738819
-0.0841485	-0.681599	-0.0736472	2.06532	0.0316583	-1.4888	0.0346702	0.196547	1	LOC101738829
-0.50383	-0.585391	-0.495186	0.825661	-0.555964	-0.267791	-0.595037	2.17754	1	LOC101738834
-0.597588	-0.705745	-0.355427	2.28652	-0.138284	0.50006	-0.620323	-0.369215	1	LOC101738942
-0.258938	0.47236	-1.65041	1.71463	0.490296	-0.655104	-0.486602	0.373772	1	LOC101738953
-1.35268	0.337759	-0.825457	1.06199	0.468733	-1.22162	1.19136	0.339919	1	LOC101738970
-0.692082	-0.704155	-0.706556	1.85837	-0.514869	-0.690883	1.09826	0.351913	1	LOC101738979
-1.31441	-0.582903	-0.559479	1.06719	1.32803	-1.04217	0.656148	0.447595	1	LOC101738984
-0.0003545	0.0109071	-0.684767	2.20147	-0.684767	0.527044	-0.684767	-0.684767	1	LOC101739057
0.800155	-0.0079748	0.244241	1.4006	-0.982545	0.413461	-1.78761	-0.0803233	1	LOC101739077
0.506232	0.155846	-1.23757	1.75299	0.74167	-0.186574	-0.745798	-0.986797	1	LOC101739095
0.680374	-0.811662	-1.139	1.32899	0.525113	-1.23517	-0.307273	0.958621	1	LOC101739105
-0.141889	-0.622983	-0.800975	2.2294	0.353878	-0.41625	-0.800975	0.199794	1	LOC101739111
-0.605798	-0.620209	-0.609115	1.95561	1.16002	-0.612639	-0.567291	-0.10058	1	LOC101739125
-1.38186	-0.614962	-0.629483	0.7981	1.4566	-0.560672	-0.169659	1.10194	1	LOC101739170
0.529234	0.430995	-0.306856	1.08452	-0.0788469	0.521037	0.0522672	-2.23235	1	LOC101739171
-0.889727	-0.640623	-0.493837	2.16332	-0.356773	-0.540996	0.0908541	0.66778	1	LOC101739175
-0.300976	1.09465	0.832118	1.16773	0.335831	-0.802129	-1.4726	-0.854622	1	LOC101739178
0.344244	-0.670967	-0.533643	2.30127	-0.690952	0.0819404	-0.31463	-0.517262	1	LOC101739195
-0.275899	1.1291	1.06059	1.18733	-1.37163	-0.325906	-0.435539	-0.968053	1	LOC101739203
-0.435026	-0.456333	-1.13848	2.06639	-0.175064	-0.575995	-0.100308	0.81481	1	LOC101739234
0.609729	0.050453	0.404431	1.57486	-0.693931	0.349291	-1.75785	-0.536986	1	LOC101739236
-0.351144	-0.36858	-0.338437	2.4743	-0.371005	-0.339788	-0.386382	-0.318968	1	LOC101739276
-0.428514	-0.301374	-0.201986	2.46558	-0.404222	-0.400031	-0.454681	-0.274775	1	LOC101739307
-0.313586	-1.0796	1.30414	0.817784	1.28403	-0.402399	-1.16522	-0.445156	1	LOC101739308
-0.906052	-0.305599	-1.34982	1.77652	-0.0257059	-0.457747	0.418554	0.849853	1	LOC101739317
-0.825542	-0.636049	-0.823387	0.922262	0.564773	-0.638116	-0.428289	1.86435	1	LOC101739349
-0.158218	1.50403	-1.93344	0.859016	-0.195094	-0.325792	0.30001	-0.0505115	1	LOC101739385
-0.481345	-0.528894	-0.408388	2.32681	-0.528894	-0.33576	-0.528894	0.485367	1	LOC101739400
-0.951276	-0.95206	-0.824045	1.35967	0.583712	-0.926182	0.853097	0.857085	1	LOC101739406
-1.19924	0.0803125	0.120123	2.2011	-0.123953	-0.772278	-0.289901	-0.0161604	1	LOC101739451
-1.12538	-0.598345	-0.647917	1.94546	0.855224	-0.628144	-0.0124595	0.211558	1	LOC101739453
-0.75545	-0.844127	-0.910705	1.78988	0.44884	-0.891354	0.657396	0.505519	1	LOC101739459
0.446058	1.24492	-1.13431	1.32248	0.320369	-1.26803	-0.654446	-0.277045	1	LOC101739471
-1.18919	-0.278051	-1.31804	0.991394	0.984119	-0.333284	-0.154957	1.29801	1	LOC101739472
-1.0156	-0.781138	-0.845707	1.31607	0.820937	-1.00263	0.971723	0.536347	1	LOC101739491
-0.692589	-0.177584	-1.10504	1.88865	0.307114	-0.707265	-0.459378	0.946094	1	LOC101739492
-0.550822	-0.629427	-0.466128	2.39255	0.135897	-0.409252	-0.41119	-0.061631	1	LOC101739570
-0.274862	0.570977	-0.316557	2.05032	-1.18758	0.23501	-0.186132	-0.891177	1	LOC101739586
-0.0246407	-0.270187	-1.36164	1.40043	0.523469	-1.32205	1.04363	0.0109838	1	LOC101739599
-0.523704	0.797123	0.822401	1.64636	-1.3187	-0.0461083	-0.605532	-0.771834	1	LOC101739608
1.16823	-1.01212	-1.1256	1.1023	-0.0328755	-1.04357	1.01654	-0.0729077	1	LOC101739615
-0.386771	-0.234937	-1.50151	0.843954	0.993444	-1.0948	1.2776	0.103025	1	LOC101739619
-0.601001	-0.395994	-0.321808	2.246	-0.753368	0.404792	-0.755733	0.177114	1	LOC101739635
0.548325	0.25288	-1.77306	1.289	-0.454184	0.794849	-0.951694	0.293883	1	LOC101739640
-1.37415	0.955094	-0.271774	1.67795	-0.192202	-0.978865	0.478042	-0.294093	1	LOC101739645
-0.413792	-0.412813	-0.462025	2.42216	-0.0331954	-0.524007	-0.549196	-0.0271314	1	LOC101739659
-1.2942	-0.77212	-1.14735	0.765776	1.17351	-0.306312	0.560349	1.02035	1	LOC101739671
-1.52829	-0.681377	0.382451	1.1257	0.345745	-1.19722	0.658477	0.894507	1	LOC101739674
-0.604673	-0.684207	-0.667158	2.04364	1.01364	-0.630779	-0.301007	-0.169455	1	LOC101739713
-0.546089	-0.592676	-0.699238	2.19221	-0.605509	-0.549399	0.583084	0.217622	1	LOC101739720
-0.357081	-0.367986	-0.388925	2.4731	-0.290042	-0.363837	-0.399692	-0.305534	1	LOC101739721
-0.638551	0.00874417	-0.421989	1.15032	-0.532076	-1.40782	1.67251	0.168858	1	LOC101739734
-0.903806	-0.8696	-0.891707	0.77886	1.33768	-0.850555	0.183056	1.21607	1	LOC101739770
0.573996	-0.290863	-0.877105	2.16922	0.0769546	-0.668864	-0.196465	-0.786879	1	LOC101739774
-0.702167	-1.16755	-0.674287	1.25998	-0.0942056	-0.472189	0.164382	1.68604	1	LOC101739780
-0.950929	-0.700151	-0.784999	1.15532	1.10679	-1.08204	0.143257	1.11276	1	LOC101739791
0.334474	1.38094	-1.22398	0.195671	1.25089	-1.05814	-0.0079292	-0.871923	1	LOC101739834
-1.13003	-0.555796	0.315194	2.01065	-0.26658	-0.751148	0.720574	-0.342868	1	LOC101739835
0.57418	-0.232505	0.110369	1.8269	-1.38814	0.458005	-0.342596	-1.0062	1	LOC101739844
-1.78834	0.0553286	-0.980228	0.905173	0.32395	-0.318374	1.20768	0.594816	1	LOC101739845
1.0987	0.207672	-0.529009	0.808159	0.51324	-1.00535	-1.76014	0.666731	1	LOC101739856
-0.993386	-0.935481	-0.722197	1.62028	0.604507	-0.879216	0.669733	0.635758	1	LOC101739896
-1.09713	-0.289506	-0.948842	0.660228	1.30709	-1.19595	0.866576	0.69754	1	LOC101739920
-0.931786	0.47994	-1.3378	1.24219	-0.117657	-0.556529	1.47654	-0.254891	1	LOC101739922
-0.72802	-0.448221	-0.279014	1.29956	-0.686572	-1.21917	1.48891	0.572522	1	LOC101739927
1.38668	0.396211	-1.29798	0.351717	-0.164407	-0.631354	-1.17914	1.13827	1	LOC101739937
1.65976	-0.877499	-0.803062	0.955366	0.868724	-0.488029	-0.830472	-0.484788	1	LOC101739944
-1.2109	-0.565303	-0.453156	1.12926	1.23345	-1.17688	0.145826	0.897697	1	LOC101739953
-0.360106	-0.425695	-0.182047	2.46355	-0.246688	-0.419924	-0.469219	-0.359874	1	LOC101739956
-0.532702	-0.410455	-1.32857	1.54907	0.17734	-1.01575	1.00567	0.555403	1	LOC101739980
0.222279	0.0656454	0.76972	1.53182	-1.57292	0.499061	-1.01823	-0.497375	1	LOC101739981
-0.376993	-0.390738	-0.348292	2.47361	-0.343356	-0.302115	-0.390738	-0.321381	1	LOC101739998
0.308023	-0.988852	-0.401256	2.07382	-0.859227	-0.441066	0.646797	-0.338238	1	LOC101740011
-1.17884	0.861146	-1.23257	0.817868	0.323769	-0.766787	-0.217593	1.39301	1	LOC101740055
-0.378966	-0.379151	-0.378792	2.47287	-0.295806	-0.378742	-0.377463	-0.283951	1	LOC101740082
-0.3981	-0.231276	-0.115447	2.45763	-0.44168	-0.424069	-0.446734	-0.400325	1	LOC101740087
-1.15934	-0.425933	-1.43804	1.04592	0.998057	-0.259945	0.129217	1.11006	1	LOC101740100
-1.00082	-0.742158	-0.805402	1.42532	1.09685	-0.981388	0.287554	0.720046	1	LOC101740157
-0.76201	-0.414715	-1.4514	1.62659	0.914661	-0.235104	-0.364036	0.686011	1	LOC101740161
-0.398845	-0.270813	-1.3341	1.94427	0.355938	-0.933456	0.376259	0.260743	1	LOC101740168
1.53969	-0.321894	-0.626637	0.93616	-0.255367	-1.17951	0.901387	-0.993832	1	LOC101740169
-0.879478	-0.972373	-0.571445	1.85856	-0.365571	0.668752	-0.534477	0.796027	1	LOC101740171
-0.398624	-0.439083	-0.453134	2.45623	-0.210239	-0.412075	-0.427197	-0.115875	1	LOC101740180
0.228512	0.651027	0.0032167	1.55207	-0.514618	-1.2408	0.680044	-1.35946	1	LOC101740204
-0.652025	-0.631717	-0.555952	2.03061	-0.616521	-0.650957	0.962557	0.114008	1	LOC101740211
-1.0407	-0.172599	-0.893363	1.81931	0.712935	-0.842363	-0.278676	0.695455	1	LOC101740223
-0.0377402	0.591727	-0.447374	2.02847	0.278153	-0.348469	-1.07237	-0.992387	1	LOC101740233
0.0275673	-0.458572	-1.12495	1.78862	1.05553	-0.926695	-0.558923	0.19742	1	LOC101740245
-0.875545	0.348591	-0.601786	2.09201	0.225696	-0.334867	-1.07722	0.223119	1	LOC101740248
-0.0946666	-0.381402	-0.466907	2.45931	-0.402782	-0.420412	-0.355014	-0.338131	1	LOC101740277
-0.798713	-0.878292	-0.476352	1.9862	0.385161	-0.888058	-0.0236273	0.693678	1	LOC101740291
0.576611	-0.126452	-1.99733	1.3214	0.538763	-0.693915	0.379901	0.00102591	1	LOC101740311
-0.443184	-0.562917	-0.189527	1.59212	-0.976693	-0.307724	1.55597	-0.668042	1	LOC101740318
0.955596	-0.466161	-0.771975	2.08713	-0.262734	-0.651427	-0.562773	-0.327659	1	LOC101740334
-0.56514	-0.940057	-0.562979	1.03026	0.455924	-1.44225	1.21437	0.809862	1	LOC101740354
-0.854285	-0.77433	-0.488635	2.20245	0.553704	0.0185447	-0.158402	-0.499046	1	LOC101740365
-0.273365	-0.359339	-0.363804	2.47316	-0.350135	-0.36465	-0.408234	-0.353633	1	LOC101740372
-1.12167	-0.733414	-0.0322713	1.77535	1.049	-0.872754	-0.337805	0.273574	1	LOC101740376
-0.66162	-0.623539	-0.0220615	2.3639	-0.386459	-0.0679984	-0.654416	0.0521967	1	LOC101740386
-0.496356	-0.837146	-0.847569	0.91517	1.41729	-0.709921	-0.676827	1.23535	1	LOC101740440
-0.961483	-0.628713	-1.12114	1.27362	0.976067	-0.799524	0.175615	1.08556	1	LOC101740446
-0.922278	-0.73232	-0.884335	1.63919	0.863166	-0.883499	0.772463	0.147613	1	LOC101740450
-0.414798	0.20357	-1.15958	1.30797	0.966022	-1.07188	-0.819737	0.988431	1	LOC101740473
-0.208849	0.209107	-0.605279	2.04914	-1.19495	0.62996	-0.700459	-0.17867	1	LOC101740502
-0.765102	-0.766931	-0.749195	1.94894	-0.159854	-0.750249	0.390338	0.852056	1	LOC101740569
-0.241562	-0.257101	-0.421028	2.45738	-0.273857	-0.498661	-0.529508	-0.235661	1	LOC101740593
-0.695861	-0.67903	-0.696213	1.48821	-0.578899	-0.678699	1.57818	0.262312	1	LOC101740637
-0.460292	-0.423905	-0.343323	1.53489	-1.31145	-0.812215	1.13793	0.678367	1	LOC101740661
-0.937275	-0.179291	-0.468734	1.87394	-0.624692	-0.957268	0.974581	0.318738	1	LOC101740674
0.239309	0.0484813	-0.777523	2.11627	-0.90081	0.406333	-0.219711	-0.912353	1	LOC101740690
0.389049	0.102522	-1.14687	0.957738	0.884826	-1.50493	1.02698	-0.709315	1	LOC101740692
-0.516188	-1.10881	-1.56925	1.27086	-0.0981208	0.71281	0.816233	0.492464	1	LOC101740700
-0.667554	0.223935	-0.527112	1.41722	0.580267	-1.87479	0.365938	0.482096	1	LOC101740701
-1.38073	-1.04748	0.772356	0.595038	-0.150004	0.181151	-0.594299	1.62397	1	LOC101740705
-0.601164	-0.402947	-0.745776	2.37301	-0.35609	-0.345344	0.180135	-0.101824	1	LOC101740707
-0.25977	0.401464	-0.93995	1.45244	-0.803131	0.690847	-1.39103	0.849127	1	LOC101740709
0.837453	-0.290878	-0.303037	1.45121	0.668479	0.276897	-1.38147	-1.25866	1	LOC101740711
-0.730707	-0.725553	-0.724001	1.71219	-0.59797	-0.711418	1.03105	0.746412	1	LOC101740726
-0.545694	-0.460662	-0.507862	2.08576	1.01825	-0.512347	-0.569502	-0.507948	1	LOC101740734
-0.693344	-0.701955	-0.707248	1.74528	-0.543129	-0.688174	1.26862	0.319951	1	LOC101740764
0.231951	-0.0853711	-0.648304	2.3105	-0.586422	-0.726857	0.0565598	-0.552061	1	LOC101740767
-0.526102	-0.467048	-0.488759	2.32794	-0.463884	-0.587943	-0.261002	0.466798	1	LOC101740862
-0.958771	-0.786561	-0.961861	1.25099	0.834552	-0.780634	0.116823	1.28546	1	LOC101740878
1.05402	-0.559227	-0.539842	2.05274	-0.327725	-0.443967	-0.655083	-0.580923	1	LOC101740909
-0.145358	-0.383216	-0.424296	2.46387	-0.415868	-0.409997	-0.395417	-0.289718	1	LOC101740921
-0.99036	-0.0580626	-0.926275	1.23034	-0.536308	-0.638231	1.70377	0.215122	1	LOC101740954
-0.371179	-0.415071	-0.452531	2.46417	-0.319643	-0.243616	-0.45816	-0.203967	1	LOC101740965
-0.858589	-0.693124	-0.214525	1.59219	0.565854	0.312376	0.773881	-1.47806	1	LOC101740973
-1.0625	0.430817	-1.02486	1.51619	1.27021	-0.820019	-0.119728	-0.190099	1	LOC101740986
-1.05232	-0.240585	-1.10165	1.50568	-0.219906	-0.517478	1.41126	0.214999	1	LOC101741007
-0.784223	-0.82022	-0.781076	1.05267	1.66135	-0.796709	-0.260665	0.728867	1	LOC101741019
-0.532965	-0.310266	-0.312408	2.40488	-0.482839	-0.680705	0.0958805	-0.181575	1	LOC101741063
-0.885546	-0.962202	-0.832695	1.74512	0.855245	-0.688336	0.543386	0.225028	1	LOC101741066
-0.18357	-0.524209	-0.56216	2.12241	-0.73701	-0.115906	0.81086	-0.810411	1	LOC101741112
-0.739944	-0.745689	-0.642998	1.61862	-0.711838	-0.680648	0.747158	1.15534	1	LOC101741114
1.31061	-0.070862	-1.05591	1.78624	-0.517284	-0.49015	-0.465607	-0.497041	1	LOC101741118
-0.360978	-0.371738	-0.346559	2.47436	-0.353865	-0.326314	-0.386678	-0.328228	1	LOC101741119
0.926535	-0.888982	-0.696872	0.76788	1.58377	-0.364839	-0.049975	-1.27752	1	LOC101741120
-0.618295	-1.68498	-0.22936	0.717522	-0.580375	0.200494	0.636471	1.55852	1	LOC101741128
-0.922175	-0.930586	0.349875	1.76435	-0.621562	1.13462	-0.194101	-0.580418	1	LOC101741132
-0.693723	0.129785	-0.212501	1.90399	-0.103458	-0.937437	-1.02779	0.941137	1	LOC101741178
-0.547558	-0.783598	-0.828455	2.00453	0.646882	-0.410359	-0.669807	0.588362	1	LOC101741197
-0.359512	-0.349953	-0.390903	2.44881	-0.464744	-0.31701	-0.53006	-0.0366322	1	LOC101741208
-1.21125	-0.0676482	-0.556707	1.24468	-0.786461	-0.64707	1.55201	0.472447	1	LOC101741235
-1.12325	-0.473563	0.239181	1.26685	-1.11241	-0.77229	1.17049	0.804987	1	LOC101741239
-0.812284	-0.343989	-0.802277	1.12998	0.19297	-1.23204	1.64169	0.225951	1	LOC101741240
-0.572885	-0.280463	-0.0406082	2.43591	-0.373031	-0.3781	-0.572961	-0.217858	1	LOC101741247
0.927062	-0.638369	-0.871703	1.92962	-1.02698	-0.421643	0.128724	-0.0267107	1	LOC101741267
0.38548	0.207989	-1.27589	0.659151	1.05508	-1.67568	0.877538	-0.233673	1	LOC101741272
-0.656564	-0.546979	-1.09171	0.771647	1.49303	-1.16842	0.308507	0.890485	1	LOC101741280
-1.04263	0.769561	-1.08031	1.15262	0.910698	-0.337821	-1.138	0.765879	1	LOC101741286
-0.861082	-0.882817	-0.887611	0.737778	0.355975	-0.761054	0.517421	1.78139	1	LOC101741290
0.202682	0.52275	-0.219706	1.6223	-1.00853	0.890174	-1.302	-0.707668	1	LOC101741291
-0.3673	-0.792433	-0.697943	2.17715	0.354458	0.151903	-0.922975	0.0971392	1	LOC101741292
-0.0258987	0.605098	-1.13856	1.99138	-0.0854969	0.262607	-0.818226	-0.790895	1	LOC101741311
-0.254939	-0.375715	-0.316644	2.44747	-0.566086	-0.470645	-0.0672584	-0.396187	1	LOC101741329
0.0288259	-0.786462	-0.796443	1.71575	0.901381	-1.18154	0.600988	-0.4825	1	LOC101741394
-0.619308	-0.67844	0.209679	2.35767	-0.27571	-0.645447	-0.162434	-0.186012	1	LOC101741415
0.580635	0.920265	-1.46039	1.2309	-0.482013	0.181622	-1.3315	0.360476	1	LOC101741451
-0.0314137	-0.399089	-1.58823	1.5656	-0.132977	0.108035	-0.689009	1.16709	1	LOC101741455
0.400335	0.986288	-1.12189	0.646708	-1.9	0.494305	0.573945	-0.0796904	1	LOC101741480
-1.54413	-0.256154	-1.29354	1.02297	0.88939	0.213567	-0.0285516	0.996443	1	LOC101741494
-0.177565	-0.178485	-0.733043	2.26522	0.130174	-0.872199	-0.662093	0.227987	1	LOC101741523
-0.887943	-0.417087	-0.587897	2.15321	0.677862	-0.744552	-0.204201	0.0106091	1	LOC101741524
-0.715083	-0.746216	-0.740606	2.0629	-0.127921	-0.704945	0.752553	0.219311	1	LOC101741526
-0.433955	-0.633475	-0.646378	2.2084	-0.423902	-0.56982	0.742822	-0.243692	1	LOC101741552
-0.67135	-1.22092	0.596638	1.07718	1.02214	-0.744498	-1.01488	0.955682	1	LOC101741569
-0.0646413	0.774695	-0.301884	0.883809	0.935129	-0.772216	-1.95102	0.49613	1	LOC101741590
-0.572008	0.503255	-0.696122	2.07206	0.487711	-0.909308	-0.13891	-0.746678	1	LOC101741617
-0.613195	-0.702506	-0.704158	1.98353	1.07593	-0.686184	-0.244908	-0.108513	1	LOC101741643
-0.655702	-0.116476	0.136697	1.70191	-0.996737	0.820359	-1.33349	0.44344	1	LOC101741647
0.0154201	-0.743363	-1.01606	1.06903	0.183378	-0.386406	-0.921803	1.79981	1	LOC101741665
-0.250487	-0.443596	-0.459394	2.46696	-0.333045	-0.400192	-0.335586	-0.244658	1	LOC101741674
-1.71192	0.0791673	-0.826033	0.948235	1.0463	-0.749271	0.395668	0.817851	1	LOC101741675
-1.41599	-0.523661	-0.792739	0.935819	0.666991	-0.841591	1.23121	0.739955	1	LOC101741725
-0.819304	0.224967	-1.59766	0.95855	1.45707	-0.518958	-0.282917	0.578257	1	LOC101741741
-1.40816	0.56841	-1.52382	0.802459	0.316	-0.0501131	0.0203697	1.27485	1	LOC101741780
-0.107341	-0.286899	-0.441916	2.45768	-0.385612	-0.452415	-0.463813	-0.319682	1	LOC101741789
-0.827916	-0.483452	-0.797415	1.3708	1.00864	-1.38737	0.548486	0.568228	1	LOC101741799
-0.447571	-0.511864	-1.09358	1.6907	0.587671	-1.25981	0.605984	0.428474	1	LOC101741801
0.186738	-1.00678	-1.1549	1.94298	0.407725	-0.538034	-0.351108	0.513379	1	LOC101741863
-0.984988	-1.25418	-0.880813	0.973089	0.930876	-0.425559	0.409036	1.23254	1	LOC101741905
1.472	-0.287883	-0.910331	0.805543	0.494429	-1.15772	-1.10285	0.686805	1	LOC101741944
-0.336199	-0.389952	-0.310597	1.03049	-1.07087	0.417589	-1.09113	1.75067	1	LOC101741955
-1.13032	-0.0736348	-0.916743	1.48962	-0.898882	-0.187856	1.27053	0.447287	1	LOC101741966
-0.190205	-0.667266	0.0532234	1.35534	-0.933533	-0.516597	-0.80274	1.70178	1	LOC101742000
-0.253983	-0.0923861	-1.23116	1.11644	1.3704	-1.2031	-0.484039	0.777831	1	LOC101742012
1.36519	-0.744112	-0.963046	0.916499	-0.522457	-0.0812445	-1.11128	1.14044	1	LOC101742018
-0.903989	-0.539678	0.186534	1.35674	-0.186335	-1.53888	1.19479	0.430824	1	LOC101742038
-0.11657	-0.606255	-1.04105	1.7972	1.009	-1.01095	0.347999	-0.379377	1	LOC101742094
-0.280168	-0.40284	-1.16562	1.13481	-0.0743643	-1.048	1.73147	0.104709	1	LOC101742139
-0.925813	-0.928552	-0.635892	1.91558	0.497942	-0.759844	0.292584	0.543992	1	LOC101742154
-0.55759	-0.71883	-1.55822	1.62856	0.0428349	-0.26093	0.648636	0.775543	1	LOC101742155
0.223589	-0.515966	-0.659535	2.35209	-0.612062	-0.182218	-0.553054	-0.0528427	1	LOC101742160
-0.453427	0.159076	-0.914516	2.31547	0.0392736	-0.100051	-0.603369	-0.442453	1	LOC101742178
-0.892811	-0.906237	-0.898414	1.11235	1.25965	-0.870699	0.22598	0.97018	1	LOC101742191
-0.882096	-0.881261	-0.879061	1.62306	0.454722	-0.817887	0.369691	1.01283	1	LOC101742197
-0.194494	-0.508693	-1.28858	1.99714	0.0677538	-0.805643	0.62362	0.108901	1	LOC101742209
-0.770162	-0.779573	-0.729455	1.68152	0.859625	-0.782523	-0.429905	0.950475	1	LOC101742221
-0.440266	-0.626675	-0.793902	1.24495	0.580045	1.62365	-0.793902	-0.793902	1	LOC101742227
-0.360929	-1.26969	-0.657223	1.74163	0.348925	-0.384529	1.11357	-0.531756	1	LOC101742279
0.665169	0.419768	-1.70134	1.0867	-0.488167	-0.515652	-0.644096	1.17762	1	LOC101742308
0.0786341	0.857455	-1.22365	1.99966	-0.317412	-0.559604	-0.415156	-0.419929	1	LOC101742318
0.987033	-0.776185	-0.917767	1.68595	0.0822755	-0.111494	-1.27124	0.32143	1	LOC101742320
1.584	0.198141	-0.699634	1.1367	0.138109	-1.31551	-0.955517	-0.0862991	1	LOC101742342
-0.748575	-0.928952	-0.47795	1.94519	0.730314	-0.893174	-0.0995666	0.472716	1	LOC101742355
-0.109288	-0.337892	-0.689683	2.35581	-0.180007	-0.114669	-0.895548	-0.0287225	1	LOC101742361
-0.660884	-0.643444	-0.654486	2.27735	0.137117	-0.558035	-0.264304	0.366681	1	LOC101742419
0.313285	0.582671	-1.00997	1.93543	0.0223227	-1.18661	-0.0353561	-0.621776	1	LOC101742472
-0.888543	-0.176179	-0.813222	1.41586	1.19935	-1.36922	0.299094	0.332866	1	LOC101742474
-0.651052	-0.493755	-0.175301	0.622218	2.25494	-0.574748	-0.583135	-0.399164	1	LOC101742482
-0.440567	-0.437658	-0.340482	2.45905	-0.41166	-0.191284	-0.464137	-0.173264	1	LOC101742496
-1.53841	-0.862839	0.13791	1.10619	-0.177614	0.302618	-0.481504	1.51366	1	LOC101742499
-0.368063	-0.250625	-0.510577	1.25906	1.72056	-0.0721388	-1.34146	-0.436757	1	LOC101742511
-1.30568	-0.279584	-1.46578	0.524154	0.782308	-0.300525	1.0326	1.01252	1	LOC101742526
-0.622972	-0.338687	1.02082	0.674172	0.589267	-0.411293	0.970698	-1.88201	1	LOC101742574
0.404675	-0.155152	0.347363	2.12572	-1.1336	-0.428842	-0.455882	-0.704288	1	LOC101742597
1.5736	0.395472	-0.692134	1.37979	-0.826299	-0.430619	-0.961243	-0.438562	1	LOC101742614
-0.536588	-0.242205	-0.238895	1.68863	-0.746817	1.12774	-1.3512	0.299328	1	LOC101742626
-0.357714	-0.368514	-0.401609	2.47074	-0.256022	-0.336869	-0.446153	-0.303856	1	LOC101742671
0.863164	0.601774	-1.88943	0.796461	0.595449	-0.617536	-0.842546	0.492665	1	LOC101742737
1.33484	-0.402217	-1.35127	1.45876	0.0251656	0.107025	-1.03521	-0.137093	1	LOC101742740
0.870663	0.648097	-0.639835	1.67994	-0.533949	0.105714	-1.17544	-0.955192	1	LOC101742768
-0.273428	-0.357456	-0.383748	2.47322	-0.372143	-0.346569	-0.392946	-0.346932	1	LOC101742786
-0.912712	-0.544058	-1.05403	1.75965	0.00226705	-0.173528	-0.315994	1.23841	1	LOC101742796
1.80875	0.504959	-0.495399	1.01068	-0.415434	-1.01615	-0.586831	-0.810575	1	LOC101742799
0.0330866	-0.16279	-0.177172	2.35393	-0.867937	-0.0567822	-0.643918	-0.478414	1	LOC101742830
0.2316	0.680897	-1.5149	0.513499	1.1795	-1.51528	0.48316	-0.0584768	1	LOC101742893
0.15541	0.0903118	-1.08827	1.44802	0.52409	0.0919412	-1.76345	0.541945	1	LOC101742899
-0.817624	-0.992737	-0.380897	2.24588	0.280637	-0.23943	0.0422025	-0.138028	1	LOC101742917
-0.0033285	1.75015	-0.949323	1.30045	-0.381282	-0.952283	-0.371068	-0.393308	1	LOC101742941
-0.872787	-0.890376	-0.719989	1.35871	-0.223562	-0.822009	1.06454	1.10547	1	LOC101742965
-1.24968	-0.595833	-1.07841	1.0272	0.881625	0.190357	-0.512728	1.33746	1	LOC101742973
0.856382	-0.0998674	-1.24875	0.392773	1.68452	-0.379664	-1.24875	0.0433574	1	LOC101742977
0.351719	-0.313033	-0.690187	0.81974	1.62601	-1.7194	0.0785679	-0.153417	1	LOC101742979
-0.480538	-0.449248	-0.546974	2.39077	0.179703	-0.531634	-0.480279	-0.0818042	1	LOC101742985
-1.16935	1.28076	-1.58687	0.356175	1.09256	0.165545	-0.310794	0.171974	1	LOC101742996
-1.31965	-0.695353	-0.841294	1.43606	0.346901	-0.632992	0.971856	0.734465	1	LOC101743003
0.369105	-0.156019	-1.15023	1.51423	0.760324	-1.29673	0.67359	-0.714271	1	LOC101743020
-0.224594	-0.375361	-0.357052	2.46979	-0.31201	-0.396745	-0.442904	-0.361121	1	LOC101743022
-1.12797	-0.676292	-0.624922	0.971335	1.63112	-0.953111	0.567766	0.212078	1	LOC101743034
-0.486969	-0.319495	-0.149806	2.44736	-0.477206	-0.423206	-0.479029	-0.11165	1	LOC101743036
-1.26547	-0.584409	-0.957124	1.13825	0.815063	-0.836124	1.00951	0.680308	1	LOC101743064
-1.03922	-1.07392	-0.0382327	1.68113	0.343486	-0.92928	0.975189	0.0808476	1	LOC101743079
0.0080593	0.0739248	-0.0311502	2.30318	-0.699549	-0.350112	-0.988509	-0.315846	1	LOC101743089
-0.589066	-0.801324	-0.779841	1.24749	-0.257081	-0.662201	1.82803	0.0139928	1	LOC101743112
-1.39348	0.118372	-0.802154	1.33848	0.839473	-0.847216	-0.300567	1.04709	1	LOC101743119
-1.23435	0.0713758	0.257307	1.44052	-0.0467029	-1.63045	0.663419	0.478879	1	LOC101743197
0.869081	0.304062	-0.889221	1.99657	-0.644348	-0.727958	-0.548215	-0.359973	1	LOC101743208
-0.921016	-0.937504	-0.872625	1.68991	1.02804	-0.615743	0.210178	0.418758	1	LOC101743234
-0.631459	-0.384506	-0.483049	0.981234	-0.0076792	-1.67738	1.00832	1.19452	1	LOC101743242
-0.229139	-0.405739	-0.177598	1.23787	-0.913984	-1.06737	1.78641	-0.230443	1	LOC101743264
-1.2546	0.0657307	-0.287149	0.664233	1.02691	-1.62657	0.388171	1.02326	1	LOC101743289
-1.54209	-0.0752907	-0.931086	0.769399	0.550594	-0.446642	0.0464429	1.62867	1	LOC101743327
-0.450902	-0.639429	0.649322	2.13112	-0.510966	0.282745	-0.817326	-0.644566	1	LOC101743334
-1.25484	-0.700195	-0.437936	1.41132	0.446854	-1.05441	1.09229	0.496906	1	LOC101743362
-0.64118	-0.345353	-1.01304	2.24163	0.0110821	-0.551665	0.335646	-0.0371184	1	LOC101743384
-0.22718	-0.98678	-1.48172	1.23144	0.411845	-0.717844	0.811126	0.95911	1	LOC101743453
-1.02267	-0.684919	-0.36858	1.35523	-0.0727378	0.687878	-1.17765	1.28344	1	LOC101743459
-1.01558	-0.912334	-0.698348	1.97284	0.483704	-0.42047	0.00223366	0.587958	1	LOC101743471
-0.946472	0.124085	-0.844222	0.939891	0.776226	-1.2558	-0.287239	1.49353	1	LOC101743487
0.744215	0.568656	-0.832924	1.38716	0.862414	-1.07864	-0.482748	-1.16813	1	LOC101743494
-0.822773	-0.780198	-0.809728	2.03614	0.503757	-0.497692	-0.228703	0.599196	1	LOC101743509
-0.858709	-0.956681	-0.0375056	1.70923	0.305298	1.18903	-0.727158	-0.623503	1	LOC101743526
0.0140876	0.810444	-1.0208	2.00934	0.00050577	-0.303835	-0.880425	-0.629319	1	LOC101743557
-0.806724	-0.73935	-0.713393	1.91348	0.062902	-0.936447	0.671795	0.547733	1	LOC101743564
-1.04198	-0.870871	-0.568867	0.81079	-0.221477	0.972112	-0.714018	1.63432	1	LOC101743580
-0.589408	-1.16709	-1.01397	1.22363	0.435674	-0.828599	1.03049	0.909272	1	LOC101743589
-0.919601	-0.905928	-0.97133	0.737143	1.13203	-0.923202	0.919093	0.931798	1	LOC101743601
-1.16908	-0.668241	-0.647703	2.03173	0.274456	-0.534206	0.246227	0.466822	1	LOC101743668
-1.26724	0.365784	0.678609	1.35956	-0.830092	1.09473	-0.498147	-0.903202	1	LOC101743670
-0.0906851	0.267419	-1.04996	1.91672	-1.11084	0.618289	0.15813	-0.709073	1	LOC101743687
1.44488	-0.55776	-0.190723	0.70789	1.13109	-0.346892	-0.727294	-1.46119	1	LOC101743689
-0.445063	-0.453081	-0.47077	2.43481	-0.169696	-0.435431	-0.477528	0.0167587	1	LOC101743716
-2.0421	0.803761	-0.541075	0.900454	0.50392	-0.437887	0.0165353	0.796395	1	LOC101743747
-0.257242	-1.47564	-0.123209	0.729045	1.49421	0.121525	-1.20424	0.715546	1	LOC101743748
0.465313	0.321865	-1.50815	1.97587	-0.32498	-0.49105	-0.0487484	-0.390123	1	LOC101743755
-0.575308	-0.53434	-0.0958151	2.38225	-0.457733	-0.422787	-0.513532	0.217262	1	LOC101743778
-1.10527	-1.05994	-0.32723	0.956401	0.683828	-0.928716	1.48927	0.291656	1	LOC101743783
-0.933798	-0.710744	-0.362268	1.67521	0.865775	-1.23003	0.0473893	0.648465	1	LOC101743803
-0.602445	-0.279663	-0.32765	1.41709	-1.68294	1.21567	0.35293	-0.0929957	1	LOC101743811
-0.527338	-0.598339	-0.676234	2.06732	0.899356	-0.649677	-0.624448	0.109363	1	LOC101743818
-1.24258	-0.385447	-1.07828	1.67904	0.699435	-0.61788	0.533631	0.412086	1	LOC101743826
-0.573042	-0.767794	-1.06903	1.0765	1.47235	-1.07797	0.399593	0.539392	1	LOC101743834
-1.4736	0.172845	0.289482	1.95459	0.0639313	-0.546224	-0.723309	0.262282	1	LOC101743890
-1.6806	0.759194	-0.494582	1.2934	0.119668	0.744179	-1.01827	0.277014	1	LOC101743905
0.467597	-0.137284	-0.271107	1.95923	-0.477799	-1.60162	0.196439	-0.135461	1	LOC101743913
-0.813667	-0.565892	-0.786515	0.843454	1.25192	-1.35408	0.343704	1.08108	1	LOC101743934
-0.790408	-0.730574	-0.943498	1.05322	0.832112	-0.901002	-0.0480946	1.52825	1	LOC101743953
-0.590261	-0.987902	-1.21632	0.906627	0.762138	-0.684578	0.319428	1.49087	1	LOC101743965
1.15338	0.731388	0.171763	1.3262	-0.459871	-1.35718	-0.599298	-0.966382	1	LOC101743996
-1.89637	-0.779454	0.328612	0.810364	0.918473	-0.633798	0.659945	0.592229	1	LOC101744018
-0.384728	-0.378982	-0.352021	2.47311	-0.281949	-0.391735	-0.369307	-0.314385	1	LOC101744052
-1.31689	-0.59428	-1.20042	1.10887	1.0404	-0.423917	0.595447	0.790793	1	LOC101744060
-0.376859	-0.31497	-0.449556	2.45326	-0.0525323	-0.420231	-0.477702	-0.361414	1	LOC101744069
-0.052087	-0.674763	0.291729	1.67566	-0.696098	1.19172	-1.21244	-0.523725	1	LOC101744074
-0.175129	-0.440246	-0.358315	2.44365	-0.448859	-0.0600438	-0.546896	-0.41416	1	LOC101744078
-0.233864	0.180731	-1.20865	2.04579	-0.715588	-0.553709	0.648922	-0.16363	1	LOC101744102
0.207964	1.77548	-0.980252	1.14891	-0.642598	-0.736575	-0.753448	-0.0194813	1	LOC101744103
-0.903401	-0.269006	-0.539088	1.21867	-0.620451	-0.649964	1.87505	-0.111809	1	LOC101744119
0.372537	0.0704048	-0.232576	2.24538	-0.644928	-0.220829	-0.920954	-0.66903	1	LOC101744125
-0.877891	-0.95879	-0.777036	0.930964	0.79467	-1.01854	1.37345	0.53317	1	LOC101744127
-0.228145	-0.83547	-0.787494	2.17227	0.528812	-0.70006	0.180047	-0.329964	1	LOC101744132
-1.52254	1.66166	-0.794337	0.648318	0.573763	-0.55644	0.334348	-0.344768	1	LOC101744139
0.822865	0.0685861	0.311153	1.78638	-1.37089	-0.58376	-0.888091	-0.146246	1	LOC101744145
-0.466521	-0.162253	-1.83203	1.60817	-0.0908836	-0.115295	0.869557	0.18926	1	LOC101744151
0.442122	-0.940139	-1.07121	1.08694	1.28355	-1.03725	-0.530276	0.766265	1	LOC101744156
-0.395095	-0.400992	-0.399537	2.46906	-0.233693	-0.392798	-0.390716	-0.256229	1	LOC101744174
-0.427161	-0.631623	-1.03657	1.41592	1.49791	-0.551173	0.481191	-0.748484	1	LOC101744185
-0.70444	-0.77575	-0.855568	1.67674	1.20321	-0.859527	-0.0896306	0.40497	1	LOC101744189
-0.468942	-0.895924	-0.809678	2.13361	-0.251923	-0.52357	0.63033	0.186095	1	LOC101744210
0.0113076	-0.129876	-0.140103	2.40962	-0.526719	-0.548677	-0.548677	-0.526873	1	LOC101744214
1.5165	0.0456425	-0.472234	1.61779	-0.619398	-0.63626	-0.813161	-0.638885	1	LOC101744235
-0.433009	-1.06587	-0.614314	1.6216	0.427926	-1.18708	1.00944	0.241307	1	LOC101744283
-1.8195	-0.806466	-0.273537	1.2836	0.0876738	-0.0432109	0.975846	0.595592	1	LOC101744322
-0.448013	-0.505847	-0.35716	2.4566	-0.277699	-0.136522	-0.459893	-0.271467	1	LOC101744328
-0.890694	-0.55522	-1.09293	1.65998	-0.470848	-0.274901	0.405222	1.21939	1	LOC101744335
-0.121043	0.32932	-0.594165	2.29812	-0.462778	-0.417376	-0.917011	-0.115065	1	LOC101744348
-1.1809	1.65234	0.92042	0.041625	-0.174034	-1.17587	-0.594013	0.510426	1	LOC101744355
-0.0617083	-0.133446	-2.07503	1.00397	1.07663	-0.480817	0.177618	0.492781	1	LOC101744357
1.33904	-0.127777	-1.34311	1.48028	-0.139642	-0.44379	0.203349	-0.968344	1	LOC101744366
0.562381	-0.0728448	-0.883064	2.11677	-0.318663	0.0236807	-0.32954	-1.09872	1	LOC101744417
-0.326794	-0.303117	-0.933245	1.43554	0.961997	-0.632473	-1.22429	1.02238	1	LOC101744428
-0.53612	-0.0581484	-1.28796	2.19841	0.281603	-0.193913	-0.299122	-0.104747	1	LOC101744463
-0.79079	-0.750209	0.196178	2.28009	-0.665027	0.0662126	-0.357011	0.0205542	1	LOC101744506
-0.449462	-0.54079	-0.303439	2.42255	-0.310793	0.114198	-0.482598	-0.449662	1	LOC101744522
-0.36512	-0.0107643	-1.07319	0.76346	1.65745	-1.48383	0.0947888	0.417211	1	LOC101744540
-0.730746	-1.00096	0.212617	1.42467	0.765845	-0.110474	-1.4279	0.866944	1	LOC101744556
0.104285	-0.801885	-0.571043	1.84127	-0.0459131	1.07332	-1.11269	-0.487349	1	LOC101744557
-0.978653	-0.807759	-0.844519	1.74513	0.789222	-0.130455	-0.58125	0.808283	1	LOC101744559
0.0308728	-0.516805	-0.0132478	1.29734	-0.654854	-0.91003	1.70582	-0.939093	1	LOC101744560
-1.17103	-0.687168	-0.771061	0.686306	0.960592	-1.03698	0.845305	1.17403	1	LOC101744562
-0.243381	-0.144436	-0.0169012	2.30113	-0.847208	-0.934215	-0.174314	0.0593253	1	LOC101744588
-0.50676	-0.727042	-0.682403	1.14913	-0.659976	-0.737583	1.82596	0.338674	1	LOC101744605
-0.821547	-0.832923	-0.738185	1.82399	0.698988	-0.419856	-0.580724	0.87026	1	LOC101744607
0.149936	0.8311	-1.91667	0.74931	0.718816	0.780579	-0.834882	-0.478186	1	LOC101744611
-1.08804	-0.318902	-0.777247	1.36508	-0.797403	-0.0295479	1.61531	0.0307398	1	LOC101744632
1.07269	0.151083	0.246204	1.66458	-0.967225	-0.14886	-0.997844	-1.02063	1	LOC101744641
-0.932028	-0.953202	-0.935819	1.51175	0.751114	-0.75843	0.824815	0.491798	1	LOC101744652
-0.12663	-0.086159	-0.159278	0.615035	1.64087	-0.419667	-1.87935	0.415182	1	LOC101744697
-1.26377	-0.119296	-0.242173	1.22599	-0.10587	-1.29218	0.383453	1.41385	1	LOC101744706
-1.68228	-0.464747	-0.532268	0.62093	1.4297	-0.567689	0.91689	0.279465	1	LOC101744714
1.31025	0.859196	-0.99491	1.22509	0.0689012	-0.73547	-0.925318	-0.807743	1	LOC101744716
0.533566	-0.174208	-0.367426	2.28634	-0.601322	-0.440293	-0.653719	-0.582937	1	LOC101744736
-1.08773	-0.834592	-1.10557	1.23851	1.02414	-0.598192	0.563474	0.799953	1	LOC101744744
0.565038	-0.353973	-0.817169	1.9415	0.731812	-0.878754	-0.365884	-0.82257	1	LOC101744746
-0.132551	-0.586938	-1.45552	1.04284	1.20661	-1.16599	0.44405	0.647503	1	LOC101744755
-1.08376	-0.123352	-0.435394	2.10383	-1.02289	0.329926	0.036445	0.195185	1	LOC101744766
0.603403	0.50694	-0.750713	1.21317	-1.57901	1.0258	-0.1368	-0.882794	1	LOC101744776
0.390231	0.603582	-1.13179	1.02573	0.245058	-1.28885	1.17733	-1.02129	1	LOC101744811
-0.380574	-0.602518	-0.544781	2.38727	0.135211	-0.529084	-0.444567	-0.0209575	1	LOC101744818
-0.609572	-0.629249	-0.669325	2.23704	-0.386041	-0.601331	0.16693	0.491544	1	LOC101744823
-1.13882	-0.648136	-0.999892	1.74963	0.605426	-0.535712	0.259632	0.707867	1	LOC101744836
-0.802417	-0.170696	-0.641764	2.23876	0.0628906	-0.911863	0.257939	-0.0328542	1	LOC101744838
-1.22247	-0.679032	-0.839067	0.942774	0.707915	-0.937081	1.1086	0.918355	1	LOC101744848
-0.290894	-0.413313	-0.363446	2.4726	-0.312339	-0.328086	-0.407377	-0.357147	1	LOC101744852
-0.835232	-0.435919	1.44788	1.56295	-0.779611	0.341875	-0.629085	-0.672867	1	LOC101744857
-0.0152803	0.495367	-1.18483	1.66474	-1.24617	0.910271	-0.273847	-0.350244	1	LOC101744862
0.948916	0.277807	-0.537139	1.85562	-0.574353	-0.232228	-1.31389	-0.424736	1	LOC101744867
-0.354791	-0.614369	-0.511483	1.68319	-0.664952	-0.871554	-0.142478	1.47644	1	LOC101744891
-0.899526	-1.26133	-0.467491	0.942253	0.218698	-0.85943	1.16014	1.16668	1	LOC101744901
0.657563	-0.546187	-0.684399	1.78573	-0.541781	-0.783402	-0.865306	0.977784	1	LOC101744916
-0.106428	-0.375963	-0.400925	2.36422	-0.129044	-0.350495	-0.978282	-0.0230803	1	LOC101744960
-0.395153	-0.416419	-0.423616	2.45804	-0.374563	-0.360426	-0.416868	-0.0709978	1	LOC101744985
-0.0815247	0.893589	-2.04368	1.12148	-0.513631	0.353985	-0.274366	0.544148	1	LOC101744986
-1.58356	-0.255683	-0.531079	1.99083	0.147937	0.216962	0.244389	-0.229797	1	LOC101745002
-0.380769	-0.226347	-0.378871	2.45706	-0.235714	-0.318999	-0.609699	-0.306661	1	LOC101745021
-0.431763	-0.422718	-0.158462	2.46318	-0.394519	-0.418998	-0.38393	-0.252793	1	LOC101745023
-0.293164	-0.358473	-0.351558	2.47373	-0.34993	-0.341065	-0.38977	-0.38977	1	LOC101745053
-1.29789	0.786031	-0.428343	0.797431	1.12067	-1.49504	0.614585	-0.0974386	1	LOC101745054
-0.122433	-0.374687	-0.534062	1.34502	0.95348	-1.64266	-0.544601	0.919941	1	LOC101745057
-0.908079	-0.853757	-0.746522	1.19475	0.560957	-0.522486	-0.377597	1.65273	1	LOC101745064
0.238826	-0.151841	-0.884386	1.20063	-1.55086	0.859618	-0.725091	1.0131	1	LOC101745084
-0.722868	0.110171	-1.35506	0.86648	1.31978	-1.03542	1.01292	-0.196014	1	LOC101745123
-0.619015	-0.632958	-0.636849	2.04321	-0.613297	-0.616295	0.926124	0.149077	1	LOC101745132
-0.336067	-0.121037	-0.687023	2.3681	-0.0454745	-0.599626	-0.652313	0.0734432	1	LOC101745137
-0.180803	-0.094234	-0.397078	0.702897	0.625272	0.483952	-2.15615	1.01614	1	LOC101745144
-1.16462	-0.403077	-1.11409	1.67647	0.351955	-0.649348	0.51832	0.784386	1	LOC101745150
-0.735617	-0.77405	-0.77405	1.48785	-0.331184	-0.664882	1.5629	0.229031	1	LOC101745164
-0.0586971	0.630119	-0.404137	1.4497	0.0622578	0.574701	-1.98145	-0.272491	1	LOC101745190
-0.288981	0.0777077	0.498072	0.982412	1.60977	-0.704146	-1.43748	-0.737353	1	LOC101745191
0.974014	-0.545555	-1.5178	1.57063	0.305801	-0.613398	-0.585948	0.412252	1	LOC101745223
-0.48882	-0.560537	-1.01777	2.2094	-0.179794	0.567604	-0.396432	-0.133651	1	LOC101745230
-0.248091	-0.541076	-0.91358	2.31179	0.162077	0.136129	-0.525537	-0.381711	1	LOC101745243
-0.0502858	-0.5583	-0.727748	2.10504	-0.682434	-0.770007	0.80693	-0.1232	1	LOC101745246
0.290696	-0.293057	0.833965	1.99757	-0.492523	-0.953707	-0.824519	-0.55843	1	LOC101745259
-0.245312	-0.310056	0.148853	2.00334	-0.846552	0.702992	-1.24688	-0.206394	1	LOC101745284
0.335634	-0.0460157	-0.466232	2.05548	-0.623108	0.503407	-1.23586	-0.523299	1	LOC101745295
-0.797154	-1.03255	-0.957776	0.889575	0.995921	-0.940781	1.00767	0.835098	1	LOC101745323
-0.664217	-0.686264	-0.690359	1.05896	0.377684	-0.664565	-0.610749	1.87951	1	LOC101745328
-0.428693	-0.444957	-0.507074	2.44958	-0.145551	-0.457077	-0.337712	-0.128515	1	LOC101745332
-0.745266	-0.753153	-0.701461	1.44279	-0.723692	-0.58529	1.42228	0.64379	1	LOC101745349
-0.834891	-0.872559	-0.895962	1.33468	0.972902	-0.633692	-0.302497	1.23202	1	LOC101745377
-0.502881	0.838569	-0.759926	1.3095	0.144577	-0.214234	0.886843	-1.70245	1	LOC101745402
-0.85064	-0.368913	1.6082	0.641886	0.212146	-1.70704	0.42608	0.0382771	1	LOC101745408
-1.18585	-0.950799	-0.943148	0.863324	0.417805	-0.391325	0.689327	1.50067	1	LOC101745413
-0.580494	-0.731882	-0.558268	1.59588	0.474489	-1.32799	-0.0031745	1.13144	1	LOC101745434
-0.476385	-0.486147	-0.489793	2.37062	-0.298154	-0.474684	-0.492358	0.346901	1	LOC101745473
0.311091	0.500924	-0.70027	1.71241	-0.784998	-0.366347	0.724922	-1.39773	1	LOC101745496
0.659882	1.01058	-0.910509	1.07804	0.0894879	0.0244455	-1.88108	-0.0708392	1	LOC101745516
-1.25285	-0.71128	-0.979028	1.25521	0.97139	-0.677176	0.604743	0.78899	1	LOC101745518
-0.637272	-1.13617	-1.27425	0.92025	0.721589	-0.381537	0.360423	1.42697	1	LOC101745519
-0.415833	-0.980296	-0.705716	1.07256	0.853454	-1.29581	1.33886	0.132781	1	LOC101745562
-0.285822	0.234577	-1.16252	1.13661	-0.963353	-0.628312	1.70177	-0.0329483	1	LOC101745576
-0.171069	1.26489	-0.164951	1.76992	-0.445819	-0.500526	-1.21247	-0.539981	1	LOC101745577
-0.385973	-0.459876	-0.464863	2.46466	-0.309951	-0.232158	-0.382618	-0.229218	1	LOC101745595
-0.406967	-0.70702	-0.799391	2.15718	0.259376	-0.630447	-0.469854	0.597124	1	LOC101745602
0.164367	0.451127	-0.936797	2.05035	0.0901982	-0.616517	-1.13823	-0.0645015	1	LOC101745618
-0.824232	-0.835351	-0.913097	1.10838	1.2937	-0.929119	0.0921667	1.00756	1	LOC101745620
-0.417303	-0.418187	-0.420072	2.45386	-0.0382441	-0.417518	-0.399547	-0.342993	1	LOC101745647
-1.28691	0.077954	-1.52764	0.71686	0.512298	-0.170426	0.209986	1.46787	1	LOC101745673
0.100705	-0.638166	-0.828665	1.4956	-0.20206	-1.007	1.54515	-0.465559	1	LOC101745674
-0.1159	-0.12967	-1.54417	0.935238	1.39517	-1.02191	0.790185	-0.308949	1	LOC101745683
-0.38677	-0.312612	-0.708618	0.618331	2.25314	-0.421376	-0.332578	-0.709515	1	LOC101745701
0.848347	-0.417029	-0.604637	2.17138	-0.400584	-0.589816	-0.574068	-0.433594	1	LOC101745703
-0.459988	-0.588325	-0.733787	2.2452	-0.55619	-0.429389	0.602349	-0.0798679	1	LOC101745731
-0.275116	-0.603096	-0.470891	0.904581	2.12152	-0.536958	-0.771944	-0.3681	1	LOC101745748
-0.37635	-0.381636	-0.384361	2.47346	-0.326699	-0.382767	-0.294992	-0.326657	1	LOC101745752
-0.78594	-0.801811	-0.798131	1.37414	-0.211186	-0.748723	1.56255	0.409095	1	LOC101745758
-0.0816307	-0.785977	-1.21201	1.6226	0.772973	-1.13546	0.249739	0.569774	1	LOC101745761
-0.0578978	0.310057	-0.516243	1.96986	-0.390921	-1.59574	0.226988	0.0538934	1	LOC101745774
-0.879437	-0.803893	-0.866714	1.62583	0.224749	-0.908338	0.709779	0.89802	1	LOC101745777
-1.51426	-0.513544	-0.726754	1.33012	0.525108	-0.709419	0.613513	0.995233	1	LOC101745785
-1.3992	-0.0298743	0.325504	2.03348	0.361071	-0.42548	-0.671902	-0.193603	1	LOC101745790
-0.726979	-0.722008	-0.757374	1.54907	-0.662366	-0.678659	1.20045	0.797873	1	LOC101745823
-0.739888	0.561663	-0.667049	0.934565	-1.53807	-0.45195	1.42071	0.480021	1	LOC101745824
-0.983103	-0.160973	-0.258017	1.32282	1.53136	-1.32383	-0.270741	0.142486	1	LOC101745847
-0.279496	-0.456829	-0.686721	2.28358	0.379325	-0.666574	-0.657009	0.0837265	1	LOC101745849
-0.604521	-0.869246	-0.889485	1.63507	-0.362106	-0.720564	1.15483	0.656018	1	LOC101745858
-0.527911	-0.564529	-0.439499	2.38852	-0.452106	-0.445493	0.244936	-0.203916	1	LOC101745863
-0.816251	-1.50983	-0.655373	1.02316	0.269272	-0.414901	0.807144	1.29678	1	LOC101745874
-0.804695	0.170051	-0.283771	2.3184	0.0261257	-0.669732	-0.635843	-0.120534	1	LOC101745878
-0.0013815	0.308174	0.212017	1.3704	-0.682246	0.850587	-1.9443	-0.113255	1	LOC101745892
-0.162161	0.717432	0.677756	1.64692	-0.894638	0.0949701	-1.43646	-0.64382	1	LOC101745935
0.0193737	-0.497612	-0.89225	0.885474	-0.425767	-1.45225	1.39312	0.969917	1	LOC101745936
0.366797	-0.434068	-0.256587	0.545388	1.28414	-2.03378	0.705088	-0.176974	1	LOC101745938
-0.8032	-0.685091	-0.684292	1.10241	1.82439	-0.847555	0.3213	-0.227967	1	LOC101745954
0.0780816	0.0178409	-0.559668	2.0974	0.405501	-0.789625	-1.2217	-0.0278315	1	LOC101745969
-0.0421323	-0.517298	-0.777426	1.66777	-0.479674	-0.212206	-1.04518	1.40615	1	LOC101746001
-1.20846	-0.980144	1.09073	1.73452	0.0193027	-0.616026	-0.0240871	-0.0158396	1	LOC101746003
-0.93831	-0.958705	0.203644	0.533263	2.12862	-0.243254	-0.259155	-0.466106	1	LOC101746029
-0.0164101	-0.314275	-0.843422	1.81513	0.399521	-1.60341	0.336096	0.226768	1	LOC101746043
-0.382551	-0.406945	-0.468019	2.44739	-0.217936	-0.459075	-0.468019	-0.0448437	1	LOC101746050
-0.42755	-0.485947	-0.518326	2.42977	-0.31734	-0.270551	0.0694078	-0.479465	1	LOC101746068
-0.876936	-0.906041	-0.905713	1.16648	0.299503	-0.85662	1.38879	0.690534	1	LOC101746098
-0.301002	-0.16482	-0.447958	2.46413	-0.372906	-0.405797	-0.449847	-0.321796	1	LOC101746100
0.950156	-0.0426607	-0.490866	1.84087	-1.01779	0.311327	-1.03041	-0.520626	1	LOC101746124
-1.43129	-0.763215	-0.326838	1.7433	0.404786	-0.493874	-0.0350891	0.902214	1	LOC101746176
-1.07893	-0.868465	-0.746845	1.5025	0.640199	-0.638772	1.20347	-0.0131653	1	LOC101746186
-0.711028	-0.0189458	-1.94467	1.17612	-0.138234	0.065142	0.597776	0.973846	1	LOC101746191
-1.00957	-0.536944	-1.29318	1.415	0.312082	-0.524496	1.2093	0.427815	1	LOC101746258
-1.14011	0.488394	-0.567188	1.29565	1.33539	-1.28973	-0.120523	-0.0018867	1	LOC101746261
-0.150053	-0.238178	-0.424063	2.46141	-0.378673	-0.399898	-0.443714	-0.426832	1	LOC101746274
-0.0385019	-0.176006	-0.282881	2.29931	-0.341017	0.2269	-0.90946	-0.778341	1	LOC101746287
-1.20524	-0.105112	-1.02549	1.88219	0.469613	-0.695749	0.28326	0.396524	1	LOC101746307
-0.182385	-0.679021	-0.679021	1.97906	-0.596575	-0.274588	-0.679021	1.11155	1	LOC101746346
-0.681677	-0.32165	-0.539612	2.39633	0.185688	-0.378592	-0.36446	-0.296028	1	LOC101746361
-1.08762	-0.571036	-0.804809	1.92684	-0.407904	-0.225586	0.246904	0.92321	1	LOC101746387
-0.728312	0.201199	-1.36523	1.71593	0.415558	-0.222858	-0.8443	0.82801	1	LOC101746394
0.0769888	0.113817	0.633601	1.91356	-1.31514	0.106539	-0.703256	-0.826112	1	LOC101746427
0.378723	-0.467366	-0.403977	2.32655	-0.709686	-0.497228	-0.0740749	-0.552938	1	LOC101746470
-0.798326	-0.681747	-0.663607	1.27937	0.119119	-0.265782	-0.764331	1.7753	1	LOC101746486
0.00331494	0.808236	0.693915	1.20003	-0.803777	-1.33219	-1.2445	0.674974	1	LOC101746503
-0.648401	-0.434277	-0.613588	2.33882	-0.0662996	-0.523613	-0.389946	0.337303	1	LOC101746512
-0.981644	-0.755969	-0.722105	1.61483	0.292879	-0.491313	-0.334011	1.37734	1	LOC101746514
-1.08737	-0.988731	-0.606101	1.79672	1.05036	-0.345981	0.0399795	0.141127	1	LOC101746518
-0.387808	-0.388378	0.407498	2.01192	-0.69932	0.734157	-0.995436	-0.682628	1	LOC101746527
-0.763297	-0.834669	-0.818855	1.47299	1.24179	-0.846708	-0.210886	0.759632	1	LOC101746533
-1.14635	-0.986101	-0.912752	1.14925	0.0613001	0.0931055	0.152904	1.58865	1	LOC101746557
1.56791	-0.0442135	-1.08093	0.992271	0.087225	-1.49786	0.247826	-0.272231	1	LOC101746566
-0.978938	-1.02608	-0.870231	0.772176	1.29358	-0.71505	0.382469	1.14208	1	LOC101746571
-1.38953	-0.433482	0.0271817	1.82717	0.2002	-0.609291	-0.538914	0.916667	1	LOC101746584
-0.79216	-0.112151	0.242307	2.05701	-0.809199	0.735926	-0.659088	-0.662647	1	LOC101746615
0.409139	0.0912382	-0.729561	2.27497	-0.428875	-0.740834	-0.44095	-0.435124	1	LOC101746630
-0.364266	-0.376735	-0.375575	2.47354	-0.324808	-0.367415	-0.379785	-0.284955	1	LOC101746631
0.375078	0.395977	-1.67631	0.732985	0.18805	-1.04463	1.4362	-0.407356	1	LOC101746634
-0.0950425	-0.466198	-1.28221	1.52652	0.826631	-1.32633	0.300132	0.516494	1	LOC101746637
0.776819	-0.294484	1.06749	1.62446	-0.707875	-0.856658	-0.825171	-0.784583	1	LOC101746651
-0.66768	-0.495319	-1.07811	2.16044	0.279149	-0.261369	-0.375267	0.438149	1	LOC101746691
-0.662237	-0.405516	-1.6468	1.18112	0.589879	-0.680454	0.528882	1.09513	1	LOC101746692
-0.859375	-0.934441	-0.800392	1.7213	1.09466	-0.665278	0.37272	0.0708123	1	LOC101746738
-0.515734	-0.0660128	-1.07942	2.1192	0.402433	-0.951942	0.0701255	0.0213537	1	LOC101746755
1.31891	-0.458561	-1.28132	0.36137	1.01163	-1.43627	0.0493219	0.434916	1	LOC101746774
-1.25556	-0.174718	-1.31685	0.780045	1.08944	-0.729895	0.664574	0.942964	1	LOC101746782
0.214592	0.301589	0.13321	1.9441	0.164023	-1.48862	-0.728765	-0.540129	1	LOC101746785
-0.695501	-0.716479	-0.588228	2.01571	1.00137	-0.65555	-0.399863	0.0385496	1	LOC101746792
-0.413745	-0.416293	-0.41846	2.46678	-0.18512	-0.397846	-0.295148	-0.340173	1	LOC101746805
-0.365381	-0.653148	-0.612486	2.30312	0.444016	-0.489543	-0.565562	-0.0610178	1	LOC101746808
0.300248	-0.630684	-1.84417	0.675224	-0.0350693	-0.600742	0.985211	1.14998	1	LOC101746809
-0.788586	-0.563185	-0.536686	1.17208	1.63616	-1.26071	-0.0227056	0.363632	1	LOC101746814
-0.328558	0.389786	0.120495	1.98807	-0.374636	-0.815196	0.372603	-1.35257	1	LOC101746818
-0.702228	-0.851337	-0.771372	1.16641	-0.520732	-0.739031	1.41552	1.00276	1	LOC101746821
-2.18181	0.0956905	-0.470667	0.969177	0.392923	0.0212277	0.250277	0.923177	1	LOC101746833
0.512533	-0.836361	-0.898195	2.00041	-1.08329	0.00591825	0.224177	0.074811	1	LOC101746835
0.572607	0.252082	-0.0144568	2.07455	-0.732023	-0.357188	-0.77714	-1.01843	1	LOC101746861
0.584967	-0.267101	-1.07523	1.99409	-0.507454	0.534345	-0.869054	-0.394565	1	LOC101746877
0.702893	-0.518271	-0.914119	1.78155	0.720151	-1.12974	-0.657739	0.0152735	1	LOC101746878
-0.550643	0.139576	-0.712033	2.26088	-0.556083	-0.739406	0.387366	-0.229654	1	LOC101746885
-0.568806	-0.433999	0.148284	2.38323	-0.445548	-0.0014504	-0.577932	-0.503783	1	LOC101746887
0.667767	-0.469811	0.161577	1.00369	0.301285	0.572003	-2.20933	-0.0271773	1	LOC101746919
-0.867229	-0.800954	-0.755637	1.41013	-0.313707	-0.60649	1.56307	0.37082	1	LOC101746928
-1.02123	-0.346556	-0.574147	1.31644	-0.35886	-1.11379	1.36837	0.729773	1	LOC101746935
0.339226	0.734527	-1.32997	1.22768	0.713282	-1.56381	-0.29264	0.171707	1	LOC101746938
-0.313518	0.0492351	-0.490683	2.43652	-0.411675	-0.352975	-0.519471	-0.397436	1	LOC101746950
-0.636453	-0.546622	-0.522665	2.24696	0.513538	-0.611303	-0.566963	0.123506	1	LOC101746971
-0.83542	-0.571552	-0.744514	2.24541	-0.423364	0.177685	0.355973	-0.204219	1	LOC101746989
-0.832136	-0.933834	-0.438527	1.29372	0.77083	0.761219	-1.36013	0.738853	1	LOC101746995
-0.664684	0.062732	-1.16273	1.09085	1.36311	-0.847824	0.92275	-0.764211	1	LOC101747020
-1.13278	-0.126682	0.133401	1.84072	0.217237	-0.376848	-1.26532	0.710271	1	LOC101747022
-0.46718	-1.04984	-0.940926	1.05929	0.806364	-1.07878	1.31611	0.354975	1	LOC101747037
-0.859091	-0.580004	-1.0489	0.909353	1.14403	-0.448997	-0.582313	1.46593	1	LOC101747041
-0.015161	-0.531319	-0.64229	2.31148	-0.454463	-0.684426	0.386841	-0.37066	1	LOC101747054
-1.07987	-0.842926	-0.779445	1.06822	0.925398	-0.551275	-0.212907	1.4728	1	LOC101747092
-0.393156	-0.393156	-0.365475	2.46726	-0.161964	-0.385127	-0.393156	-0.375225	1	LOC101747118
1.41516	-0.016238	-1.74113	0.691978	-0.213513	-0.420905	-0.639795	0.924448	1	LOC101747130
-1.41487	-0.764944	1.75922	0.721928	-0.71479	-0.224991	0.444916	0.193532	1	LOC101747163
0.488683	0.470346	-0.999674	0.593691	0.818523	-1.21791	1.15261	-1.30628	1	LOC101747165
-0.583506	-0.941117	-0.931598	1.05502	1.08792	-1.17262	0.998201	0.487702	1	LOC101747176
-0.721032	-0.445781	-0.849737	2.2901	0.211477	-0.401579	-0.27117	0.187718	1	LOC101747188
0.346349	-0.310827	-0.766371	0.780123	-0.682811	-0.601096	-0.796509	2.03114	1	LOC101747201
0.362205	-1.05952	-1.21685	1.05428	-0.286623	1.70649	-0.241575	-0.318413	1	LOC101747211
-1.0935	-0.017261	-0.129609	2.02866	-0.751048	0.77318	-0.104028	-0.706393	1	LOC101747213
-1.67722	0.378373	0.142795	0.912838	-1.34904	0.686586	0.947138	-0.0414697	1	LOC101747227
-0.863174	-0.342968	-0.71085	1.98318	0.103091	-0.927015	0.899408	-0.141673	1	LOC101747228
-0.367339	-0.473361	-0.325326	2.40405	0.176925	-0.278693	-0.543573	-0.59268	1	LOC105841242
0.48045	1.27616	0.0839711	0.132439	0.602329	-1.53651	0.443065	-1.4819	1	LOC105841273
-0.470101	-0.329893	-0.17043	2.45875	-0.239921	-0.337047	-0.523509	-0.387854	1	LOC105841302
-1.52613	-0.884092	-0.540759	0.89137	1.31624	-0.230374	-0.0340469	1.00778	1	LOC105841311
-0.216442	-0.475154	-1.07726	0.981915	1.64078	-0.861073	0.768174	-0.760947	1	LOC105841373
-0.89665	-0.0374371	-1.04361	1.45664	1.3001	-0.109713	-1.06178	0.392456	1	LOC105841410
-0.989078	0.0194038	-0.658173	2.28337	-0.246364	-0.528148	-0.0581516	0.177145	1	LOC105841453
0.255742	-0.467413	-0.911965	1.52092	-0.230267	0.877086	-1.57178	0.527675	1	LOC105841470
-0.380202	0.212437	-0.780007	1.88834	0.993468	-0.744239	-1.035	-0.154799	1	LOC105841560
-1.04938	-0.597574	-0.166723	1.14154	1.8553	-0.285996	-0.825682	-0.0714816	1	LOC105841561
0.711964	0.107638	-0.451199	2.13588	-0.903657	-0.604893	-0.635198	-0.360536	1	LOC105841592
-0.164801	-0.139229	-0.539453	2.44118	-0.191333	-0.523009	-0.479095	-0.404256	1	LOC105841619
-0.462051	-0.504761	-0.442194	2.4028	-0.392066	-0.444368	-0.394261	0.2369	1	LOC105841660
-0.0983173	0.160443	-1.38001	1.19702	0.830712	-1.58771	0.3143	0.563561	1	LOC105841683
-0.250963	0.410229	-0.253913	1.27842	1.27113	-1.42949	-1.1779	0.152482	1	LOC105841729
-0.487381	-0.562212	1.98722	0.824577	-0.23871	-1.06442	-0.740453	0.281375	1	LOC105841761
0.18803	0.268927	-0.882479	1.21842	0.803216	-1.27288	0.91341	-1.23665	1	LOC105841774
-0.393595	-0.396343	-0.400659	2.47173	-0.255058	-0.377234	-0.333785	-0.315054	1	LOC105841804
-0.538059	-0.551212	-0.230589	2.29811	-0.503491	0.544331	-0.548851	-0.470241	1	LOC105841864
0.362149	0.408758	0.196773	0.443043	0.855598	-1.65408	0.879482	-1.49172	1	LOC105841881
-1.30596	0.662409	0.355402	1.912	-0.0389616	-0.542845	-0.178607	-0.863441	1	LOC105841911
-0.613707	-0.387287	-0.460467	2.17816	-0.485644	-0.666209	0.826925	-0.391769	1	LOC105841917
-0.989167	-0.854954	0.583244	1.07203	1.19677	-1.02597	0.820241	-0.802196	1	LOC105841939
-1.02149	0.360934	-1.33611	0.843915	0.569805	-0.882784	1.4914	-0.0256642	1	LOC105841970
-0.604349	-0.601601	-0.655222	1.87902	-0.479864	-0.603702	1.29122	-0.225496	1	LOC105841987
-0.483986	-0.511249	-1.0833	1.07746	1.94306	-0.528108	-0.0846562	-0.329215	1	LOC105842032
-0.109709	-0.132966	-0.954714	1.50562	-0.181135	-0.0796367	-1.39333	1.34587	1	LOC105842039
0.263443	-0.16363	0.836655	1.95515	-0.800764	-0.733386	-1.05341	-0.304064	1	LOC105842049
-0.335073	-0.352803	-0.377587	2.47451	-0.357942	-0.371874	-0.326005	-0.353231	1	LOC105842054
-0.271452	-0.0498375	-0.14524	2.42236	-0.62901	-0.271436	-0.593561	-0.46182	1	LOC105842067
-0.682606	-0.95417	-1.02334	0.824535	1.02934	-0.992263	1.24211	0.556385	1	LOC105842074
-0.764567	0.263786	-0.906459	1.5734	1.36506	-0.952784	-0.523881	-0.0545497	1	LOC105842075
-0.466586	-0.747814	-0.763126	2.07344	-0.509196	-0.663761	0.714156	0.36289	1	LOC105842100
-0.206956	-0.597645	-0.814834	2.31334	0.327072	-0.634367	-0.180004	-0.206608	1	LOC105842117
-0.0995883	-0.395839	-0.448873	2.44588	-0.406937	-0.378935	-0.563132	-0.152575	1	LOC105842124
-0.675711	-0.732161	-0.295061	2.36138	-0.142368	-0.476995	0.199098	-0.238185	1	LOC105842191
-0.895315	-0.316193	-0.742901	1.86931	0.29425	0.268375	-1.18205	0.704523	1	LOC105842223
-0.836777	-0.640109	-0.186907	2.32232	-0.297752	-0.343584	-0.365742	0.348552	1	LOC105842231
0.293212	-0.452255	-1.12486	0.979086	-1.02562	-0.921268	0.967947	1.28376	1	LOC105842244
0.589265	0.912912	0.0623292	0.651493	0.856028	-1.52608	-0.0198623	-1.52608	1	LOC105842252
-0.711385	-0.695431	-0.692521	1.47428	1.6518	-0.581872	-0.531679	0.0868135	1	LOC105842262
-0.941923	-0.691561	-0.922311	1.97998	0.677078	-0.528066	0.346008	0.0807916	1	LOC105842273
0.0581427	0.77204	-2.34797	0.142506	0.69761	0.590348	-0.0753802	0.162698	1	LOC105842320
0.417671	0.504849	-1.0556	1.70117	0.228874	-1.52759	-0.399453	0.130079	1	LOC105842339
0.514592	0.678182	-1.86404	0.705836	0.429281	-0.913322	0.993814	-0.544343	1	LOC105842377
-0.403129	-0.958522	-1.10789	1.7679	0.529095	-0.80105	0.195008	0.778583	1	LOC105842383
-0.575611	-0.483113	-0.61664	2.11167	0.936241	-0.541305	-0.61664	-0.214607	1	LOC105842396
-0.080742	-0.420299	-0.950721	1.81077	0.788424	-0.83297	-0.953843	0.639384	1	LOC105842409
-0.783021	1.62381	-0.414519	1.02718	-1.09254	0.445709	0.231336	-1.03796	1	LOC105842412
0.103385	-0.872817	-0.923478	1.60447	-0.881571	-0.537336	1.30067	0.206671	1	LOC105842445
-0.0532711	0.522863	-0.248147	1.32201	1.23587	-1.65412	-0.467862	-0.657341	1	LOC105842458
-0.342913	-0.563845	-0.35936	2.15319	0.32986	-0.76012	-0.938405	0.481594	1	LOC105842464
-0.0006556	0.831031	0.869658	1.10407	-0.730093	-1.15217	0.551175	-1.47302	1	LOC105842466
-0.35903	-0.35412	-0.353295	2.4742	-0.319366	-0.335728	-0.401146	-0.351521	1	LOC105842476
0.964302	0.516655	-0.970187	1.72886	-0.176286	-0.960036	-0.156958	-0.946353	1	LOC105842521
-0.0016275	-0.733317	-0.871652	1.31187	0.799072	1.30149	-0.999183	-0.806657	1	LOC105842582
-1.35377	-1.15469	-0.351685	1.24141	-0.637665	0.738027	0.939733	0.578632	1	LOC105842658
-0.529177	1.1891	0.662022	1.46889	-0.159937	-0.878343	-0.441927	-1.31063	1	LOC105842683
-0.599777	-0.551178	-0.377655	2.37259	0.144031	-0.538803	0.0517404	-0.500945	1	LOC105842712
0.173046	0.701592	-0.794735	2.00168	-0.885822	0.178286	-0.488223	-0.885822	1	LOC105842721
-1.21098	0.103268	-1.55166	1.4909	0.199528	0.366552	0.819271	-0.216874	1	LOC105842831
-0.0618491	-0.661425	-0.231865	2.24065	-0.098231	-0.832416	-0.776974	0.422113	1	LOC105842836
-0.457362	-0.650276	0.99161	1.46074	0.707615	-1.10669	0.261456	-1.20709	1	LOC105842900
-0.973823	-0.767225	-0.241296	0.967733	-0.796532	0.410234	-0.458053	1.85896	1	LOC105842938
0.442536	-0.154054	0.491741	2.09732	-0.822372	-0.51722	-0.850925	-0.687022	1	LOC105842960
-0.451425	-0.435522	-0.454081	2.42979	-0.297396	-0.420098	-0.470796	0.0995312	1	LOC105842975
-1.16371	-0.0795995	-1.26882	1.00527	0.148139	0.667309	-0.729637	1.42104	1	LOC105842988
-0.278987	-0.214417	0.37899	0.472218	1.57675	-1.32388	0.715516	-1.32619	1	LOC105843021
-0.705522	0.895756	-0.953993	1.64927	0.0211703	0.195018	-1.39474	0.293043	1	LOC110384695
0.143995	-0.457624	-0.232592	2.3397	-0.676806	0.121813	-0.648819	-0.589662	1	LOC110384696
-0.723956	-0.754729	-0.648626	2.02468	-0.634149	-0.415589	0.304713	0.847656	1	LOC110384718
-0.478587	-0.489952	-0.4724	2.43419	-0.0232523	-0.47567	-0.376535	-0.117795	1	LOC110384739
-0.772063	-0.543289	-0.452924	1.98668	1.13362	-0.609417	-0.26061	-0.481995	1	LOC110384842
-0.554504	-0.693331	-0.535956	2.31324	-0.0498537	-0.334716	0.401109	-0.545984	1	LOC110384858
-1.01428	-0.978877	0.807354	1.40765	-0.486575	-0.372636	-0.630266	1.26763	1	LOC110385006
-0.648696	-0.623726	0.0335618	1.40836	-0.896421	1.61115	-0.897771	0.0135416	1	LOC110385146
-0.385136	-0.388409	-0.389829	2.47035	-0.34149	-0.381532	-0.374189	-0.209769	1	LOC110385179
-1.38823	-0.313543	-0.782157	1.80794	-0.264562	0.600783	-0.380322	0.720088	1	LOC110385188
-0.0268297	-0.519572	0.121861	2.00873	-0.523303	-0.55604	0.739801	-1.24465	1	LOC110385370
0.321587	0.137174	-0.139746	2.12793	-0.75562	0.169091	-0.926669	-0.933746	1	LOC110385478
-0.434387	-0.432478	-0.368496	2.45276	-0.306708	-0.418892	-0.448367	-0.0434316	1	LOC110385509
-0.679761	-0.759335	-0.330332	1.97454	-0.618132	-0.170941	-0.536149	1.12011	1	LOC110385540
0.128512	-0.0953188	-0.854831	0.315574	2.01051	-1.36735	0.265277	-0.402373	1	LOC110385578
-0.678549	-0.678549	0.353744	0.464404	2.17684	-0.678549	-0.280794	-0.678549	1	LOC110385730
-0.487973	-0.540561	-0.889329	2.06995	-0.766937	-0.46665	0.581367	0.500133	1	LOC110385828
-0.682539	-0.755917	-0.936844	1.31535	-0.160454	0.829003	-0.936844	1.32825	1	LOC110385847
-0.849319	-0.811265	-0.532087	1.79822	0.843341	0.784535	-0.526174	-0.707253	1	LOC110385919
-0.517825	0.664783	-0.377895	1.50749	1.27305	-0.703513	-1.08888	-0.757206	1	LOC110385958
-0.817861	0.254707	-0.616208	1.15631	-0.122715	1.03866	-1.68276	0.789874	1	LOC110386042
0.095404	-0.33522	-0.630086	2.32713	-0.785437	-0.070486	-0.663504	0.0621999	1	LOC110386134
-0.614824	-0.409815	0.158717	2.34734	-0.512263	-0.0790588	-0.801466	-0.0886261	1	LOC110386138
-0.346102	-0.329018	-0.366975	2.47382	-0.297321	-0.384227	-0.369359	-0.380823	1	LOC110386211
-0.519424	-0.514817	-0.503335	2.09741	-0.524868	-0.500114	1.00033	-0.535185	1	LOC110386229
-1.48069	-0.870297	-0.858214	0.987951	0.819561	-0.222623	0.426733	1.19758	1	LOC110386234
-0.740824	-1.53447	0.0975575	1.23538	-0.571969	1.14628	0.836733	-0.468689	1	LOC110386262
-0.781024	-0.573595	-0.319211	1.46031	1.39543	-0.574248	-1.12996	0.522304	1	LOC110386406
-0.72167	-0.444798	-0.459436	2.08889	0.866029	-0.832283	0.0169115	-0.513641	1	LOC110386479
0.0785709	0.511948	0.601299	0.173188	1.22959	-1.59476	0.444861	-1.44469	1	LOC110386573
-1.37272	-0.976114	-0.464076	1.08172	0.92975	-0.797055	0.80315	0.795348	1	LOC110386857
-1.04465	-0.108507	-0.880378	1.21743	-0.349436	-0.78511	1.68197	0.268679	1	LOC119628324
-0.504455	-0.471876	-0.46618	2.3651	-0.285396	-0.485465	-0.513576	0.361844	1	LOC119628327
-0.0847098	0.405298	-0.0060029	2.20823	-0.221479	-0.506378	-0.763638	-1.03132	1	LOC119628333
-0.367224	-0.374038	-0.374038	2.47371	-0.301487	-0.374038	-0.374038	-0.308849	1	LOC119628376
-0.375337	-0.358623	-0.270271	2.47016	-0.405804	-0.405804	-0.405804	-0.248514	1	LOC119628410
1.65157	0.491457	-0.750532	0.77652	0.356031	-1.2125	-0.205599	-1.10695	1	LOC119628416
-0.801721	-0.749767	-0.787788	1.25358	-0.460808	-0.771649	1.3918	0.926354	1	LOC119628449
-0.516522	-0.823665	1.81956	0.569786	0.901197	-0.991782	-0.765743	-0.19283	1	LOC119628451
-0.255052	-0.614779	-0.729428	2.20026	-0.129682	0.35637	-1.00437	0.176687	1	LOC119628453
-0.0334976	0.579844	-0.993349	1.86848	0.122194	-0.993349	-0.993349	0.443022	1	LOC119628493
-0.668539	-0.244853	0.346143	1.95005	-0.398531	-0.728614	-1.08913	0.833472	1	LOC119628497
-0.88032	-0.690729	-0.65873	2.06198	0.358601	-0.844071	0.264131	0.389139	1	LOC119628504
-0.54551	-0.513562	-0.522595	2.38759	-0.196567	-0.239914	-0.572366	0.202924	1	LOC119628507
-0.675899	-0.644984	0.364426	1.23741	0.781807	1.03034	-1.59418	-0.498917	1	LOC119628546
-0.183272	-0.303954	-0.610793	1.3217	1.76724	-0.36171	-1.10866	-0.520549	1	LOC119628592
0.371018	-0.582169	-1.14169	0.935588	1.15231	-0.973236	1.12935	-0.891176	1	LOC119628606
-0.475871	-0.382755	-0.113281	2.45146	-0.347705	-0.186906	-0.438797	-0.506144	1	LOC119628611
-0.315157	-0.890432	-1.46854	1.60359	0.224976	-0.570708	0.723772	0.692497	1	LOC119628632
-1.08674	-0.636517	-1.12842	1.33986	1.05797	-0.726992	0.602317	0.578522	1	LOC119628697
0.899247	0.752819	-1.00456	0.240151	1.49666	-1.20056	-0.29538	-0.888373	1	LOC119628704
-0.289347	0.19686	-0.22932	0.855107	0.883048	-1.33316	1.28754	-1.37073	1	LOC119628712
0.202338	0.53143	-0.146078	1.60298	0.91704	-1.1067	-1.0954	-0.905602	1	LOC119628723
-0.474906	-0.302807	0.225751	2.2153	-1.196	-0.317965	-0.375996	0.226614	1	LOC119628725
-1.19327	-1.16197	-0.343693	1.28181	1.31078	-0.354195	0.737769	-0.277223	1	LOC119628762
-0.998822	-0.695707	-0.0642037	2.03573	0.162162	0.70317	-0.257447	-0.88488	1	LOC119628770
-0.916528	-0.438981	-0.140641	1.11034	1.90226	-0.494988	-0.916528	-0.104932	1	LOC119628828
-1.04652	-1.05789	0.389991	0.989676	1.27311	-0.775664	-0.724745	0.952049	1	LOC119628836
-1.07496	-1.41604	-0.338206	1.22382	1.41098	0.273474	-0.320943	0.241874	1	LOC119628856
-0.721338	-0.691182	-0.601721	2.11407	0.57037	-0.728066	0.424856	-0.366987	1	LOC119628889
-0.894761	-0.924557	-0.723412	0.919787	1.16123	-1.11124	1.06473	0.508223	1	LOC119628923
-0.463732	-0.383113	-0.693142	1.4347	1.75736	-0.807924	-0.453735	-0.390417	1	LOC119628925
-0.242858	-0.154584	-1.40562	1.0892	0.589682	-1.42865	1.05976	0.49307	1	LOC119628939
0.80868	-0.131061	-0.711391	1.46461	0.505751	-1.30335	0.555935	-1.18917	1	LOC119628948
-0.553663	-0.936375	-0.568896	1.80177	-0.675377	-0.537563	1.19381	0.276291	1	LOC119628949
-0.256134	0.729448	-1.5451	1.38139	0.958152	-0.293383	0.0731137	-1.04749	1	LOC119628991
-0.609862	0.290882	-0.414988	2.32285	-0.0650482	-0.870609	-0.333035	-0.320187	1	LOC119628992
-0.228097	-0.947737	-1.10873	1.23953	0.601266	-0.93106	1.43259	-0.0577673	1	LOC119628993
-0.426897	-0.246906	-0.727287	2.07354	0.985149	-0.60791	-0.388277	-0.66141	1	LOC119629009
-1.27051	-0.445292	-0.612074	1.77665	0.579965	-0.946595	0.496159	0.421698	1	LOC119629027
0.0342571	-0.243682	0.817503	2.02893	-1.18313	-0.665492	-0.418163	-0.370218	1	LOC119629037
-0.451285	-0.585712	-0.923143	2.18141	0.657472	-0.567296	-0.0143582	-0.297082	1	LOC119629051
-0.796278	-0.481867	-0.275205	0.984688	1.81745	-1.28894	0.268166	-0.228014	1	LOC119629069
0.385218	-0.606264	-0.703197	2.28563	-0.290586	-0.39657	-0.722108	0.0478717	1	LOC119629135
-0.292461	-0.423902	-0.288106	2.41342	-0.700611	-0.449152	0.0951186	-0.354307	1	LOC119629158
-1.60363	-0.52968	-0.787748	0.987825	1.12012	-0.530965	0.435799	0.908271	1	LOC119629177
-0.122648	-0.146039	-0.44935	1.91064	1.06571	-0.652064	-1.16383	-0.442416	1	LOC119629179
-0.486725	-0.397115	-0.989432	2.06475	0.902484	-0.659821	-0.314886	-0.119259	1	LOC119629183
-1.07507	-0.79524	-0.137117	2.1154	0.63134	0.0561298	-0.395889	-0.39955	1	LOC119629205
-1.30554	-1.20149	0.198646	0.852685	1.18125	0.384166	-0.931358	0.82164	1	LOC119629206
-0.528645	-0.578273	-0.350179	2.18975	0.72539	-0.278113	-0.880518	-0.299413	1	LOC119629207
-0.729199	-0.735823	-0.729084	1.4211	0.804895	-0.727063	-0.641764	1.33694	1	LOC119629229
-0.434772	0.242207	-1.0712	1.09258	1.73983	-1.02963	-0.568433	0.0294142	1	LOC119629244
-0.245898	0.306613	-0.799319	0.717906	1.56619	-1.14075	0.760715	-1.16546	1	LOC119629299
-0.85634	-1.18805	-0.888432	1.32836	1.42548	-0.344017	0.345986	0.177013	1	LOC119629356
-0.576892	-0.0312811	0.663671	0.302863	2.04967	-0.802678	-0.802678	-0.802678	1	LOC119629365
-0.285766	-0.460661	-0.861119	2.14279	-0.521777	0.419628	-0.861119	0.428027	1	LOC119629455
-0.457274	0.054452	-0.977412	1.40469	1.26493	-1.45523	0.335841	-0.169993	1	LOC119629480
-0.831287	-0.643421	-0.549174	1.21963	1.3696	-0.91194	0.991333	-0.644744	1	LOC119629500
-1.17036	-1.09802	-0.277396	1.31025	1.52774	-0.459371	-0.106055	0.273202	1	LOC119629523
-0.754738	-0.840682	-0.641178	1.99668	-0.479229	0.543908	-0.538856	0.7141	1	LOC119629527
-0.771208	-0.712744	-0.650173	1.53773	1.4969	-0.903827	-0.159983	0.163296	1	LOC119629528
-0.383693	-0.578229	-0.578229	0.500365	2.29254	-0.578229	-0.0962989	-0.578229	1	LOC119629571
-1.19599	-0.615208	-0.764344	0.733835	0.102718	0.198783	-0.419894	1.9601	1	LOC119629612
-1.59128	-0.600779	0.806389	1.5033	0.530202	0.335537	-0.891385	-0.0919807	1	LOC119629647
-0.60603	-0.901671	0.502175	1.16799	0.592549	0.398939	-1.80727	0.653316	1	LOC119629649
-1.60922	-0.809257	-0.17245	0.818995	1.19382	0.13922	-0.650652	1.08954	1	LOC119629653
-0.405656	-0.689941	-1.31269	1.98217	0.441443	0.578891	-0.27799	-0.316221	1	LOC119629654
-0.387303	-0.400761	-1.12667	1.94251	0.490121	0.763274	-0.600877	-0.68029	1	LOC119629655
-1.21716	-0.623007	-0.0972524	2.11308	-0.542944	0.307918	0.393301	-0.333943	1	LOC119629656
-0.527408	-0.454786	-0.55977	2.1218	-0.55977	-0.55977	-0.411073	0.95078	1	LOC119629670
-0.562396	-0.562396	-0.562396	2.07673	-0.428221	-0.426794	-0.562396	1.02787	1	LOC119629719
-0.600488	-0.294482	-0.511393	2.2235	0.463717	-0.679938	-0.795095	0.194181	1	LOC119629754
-0.324055	-0.29969	-0.900299	1.16127	1.93319	-0.73437	-0.317736	-0.5183	1	LOC119629800
-0.424499	-0.446872	-0.491011	2.44463	-0.491011	-0.212001	-0.339374	-0.0398601	1	LOC119629805
-1.10049	-0.963936	-0.585511	1.09866	1.61082	-0.681293	0.480685	0.141065	1	LOC119629932
-0.34197	-0.376169	-0.379906	2.47374	-0.338295	-0.379906	-0.366977	-0.290515	1	LOC119629945
-0.298905	-0.52513	-0.445754	1.44913	-0.978174	-0.753158	-0.120612	1.6726	1	LOC119629946
-0.272615	-0.365015	-0.666024	2.27905	-0.199337	-0.65449	-0.643577	0.522004	1	LOC119629961
0.921669	1.56395	-1.03921	0.977028	-0.604145	-0.903109	-0.644867	-0.271316	1	LOC119630004
-1.09247	-0.662601	-0.477024	2.12613	0.678848	-0.173495	-0.355889	-0.0435002	1	LOC119630029
-0.584044	-0.584044	-0.584044	2.36758	0.127552	-0.0548544	-0.584044	-0.104108	1	LOC119630032
-0.386069	0.476422	-0.554015	2.19279	-0.83714	-0.804109	-0.324541	0.236667	1	LOC119630056
-0.414677	-0.46689	-0.46689	2.43654	-0.46689	-0.138263	-0.0160417	-0.46689	1	LOC119630061
-1.13713	-0.937266	0.426263	2.02025	-0.383048	0.497729	-0.405266	-0.0815292	1	LOC119630083
-0.340463	-1.12494	0.745644	0.45927	1.85515	0.0542175	-0.669944	-0.978943	1	LOC119630109
-0.13354	-1.17096	-0.346794	0.787291	1.71045	-0.34838	-1.17096	0.672881	1	LOC119630110
-0.316353	-0.106931	-0.194379	2.01204	-1.10531	0.294432	-1.10531	0.521814	1	LOC119630166
0.124591	-0.652036	-0.612428	2.30669	-0.535654	0.332112	-0.515446	-0.447826	1	LOC119630211
-1.29928	-0.964605	0.23464	1.63415	0.964455	-0.8185	0.235813	0.013331	1	LOC119630258
-1.15759	-1.13616	0.236047	1.70271	0.761328	-0.138699	-0.758126	0.490485	1	LOC119630288
0.337914	0.15686	-0.746709	2.22483	-0.115711	-0.275201	-0.872635	-0.709344	1	LOC119630301
-0.956345	-0.779311	-0.589476	1.62778	-0.326333	-0.7823	1.15955	0.646431	1	LOC119630310
-0.605143	-0.0620865	-0.875619	0.835071	-1.01809	1.09875	-0.853806	1.48093	1	LOC119630342
-0.465175	-0.0724668	0.0269502	2.41556	-0.460323	-0.330054	-0.577785	-0.536703	1	LOC119630364
-0.0667254	-0.785517	-0.122277	2.13871	-0.785517	0.689541	-0.282703	-0.785517	1	LOC119630398
-1.01083	-0.797892	0.498704	1.27987	0.939372	-0.970466	0.933042	-0.871796	1	LOC119630451
0.827384	0.648846	-1.19013	0.130391	1.24973	-0.920737	0.568949	-1.31443	1	LOC119630472
-0.957958	-0.990126	-0.868202	1.48625	0.78314	-0.763969	0.859294	0.451572	1	LOC119630527
-0.919299	-0.9191	-0.86952	1.3134	0.449577	-0.910164	1.12482	0.73028	1	LOC119630552
-1.06311	0.338184	0.0407304	1.51944	-0.496231	1.24949	-1.22779	-0.360713	1	LOC119630556
-1.24385	-0.189314	-0.640227	1.2096	1.77385	-0.20946	-0.11778	-0.582812	1	LOC119630560
-0.440717	-0.440717	-0.419721	2.4477	-0.293829	-0.420353	-0.425486	-0.0068811	1	LOC119630585
-0.606948	-0.581945	-0.315461	1.25268	1.85249	-0.110563	-0.558201	-0.932048	1	LOC119630592
-0.485388	-0.388184	-0.799258	1.65436	0.87046	-1.09842	0.911689	-0.665261	1	LOC119630594
-0.0593068	0.550787	0.420704	0.758153	1.45804	-1.45478	-0.450419	-1.22318	1	LOC119630597
-0.866519	-0.898862	0.474208	1.4297	1.02168	-0.894379	0.671201	-0.93703	1	LOC119630598
0.158326	0.0254683	0.212898	0.835141	0.936645	-1.50767	0.866006	-1.52682	1	LOC119630599
-0.764663	-0.578039	-0.608694	1.14102	1.81436	-1.04946	-0.0621274	0.107604	1	LOC119630612
-0.61365	-0.61365	-0.61365	1.3848	-0.61365	-0.61365	-0.102333	1.78578	1	LOC119630657
-0.488759	-0.720691	0.0282136	2.34713	-0.613679	0.225126	-0.423783	-0.353562	1	LOC119630676
-0.82494	-0.581102	-0.11872	1.95296	0.217246	-0.838691	0.92861	-0.735358	1	LOC119630682
-0.530211	-0.530211	1.23494	1.94633	-0.530211	-0.530211	-0.530211	-0.530211	1	LOC119630701
-0.610177	-0.460234	-0.569528	0.966094	-0.663874	-0.0653942	-0.663874	2.06699	1	LOC119630728
-0.248786	-0.308343	-0.879569	1.55466	1.43639	-0.879569	0.204794	-0.879569	1	LOC119630774
-1.09066	-1.04838	-0.704566	1.36999	1.1043	-0.714517	0.643724	0.440102	1	LOC119630779
-0.809719	-0.637167	0.528511	2.11435	-0.109413	-0.869848	0.336879	-0.553596	1	LOC119630793
-0.747942	-0.710472	-1.09954	1.57291	-0.400712	-0.0372254	-0.0228055	1.44579	1	LOC119630797
-0.313274	0.128475	-1.57759	0.803145	1.05588	-1.32032	0.880816	0.342872	1	LOC119630874
-1.10015	0.9246	-0.102617	1.59732	-0.199215	-1.17524	0.716996	-0.66169	1	LOC119630875
-0.771564	-0.636325	-0.822097	0.728219	2.05706	-0.637494	0.317088	-0.234893	1	LOC119630876
-0.685985	0.0401306	-0.741479	2.36752	-0.322235	-0.369899	0.0689257	-0.356983	1	LOC119630877
-0.764522	-0.46596	-1.61543	1.73632	0.0590328	0.0256313	0.661722	0.363205	1	LOC119630879
-0.683443	-0.609547	-1.02027	1.96746	0.131169	-0.827528	0.568319	0.473844	1	LOC119630880
-1.01253	-0.0378983	-0.655862	1.0466	-0.302589	-1.32192	1.13968	1.14451	1	LOC119630899
-1.30958	-0.247342	-1.53979	1.42328	0.188404	0.307986	0.543399	0.633644	1	LOC119630900
-0.845508	-0.636065	-0.91074	1.72677	-0.217135	-0.646643	1.23084	0.298482	1	LOC119630902
-0.980878	-0.135311	-1.24585	1.36306	0.640789	-0.830888	1.2276	-0.0385306	1	LOC119630904
-0.875357	-0.439285	-0.753795	1.23791	1.35207	-1.17766	0.832997	-0.176883	1	LOC119630905
-0.757129	-0.290419	-0.757203	2.25825	-0.257272	-0.682954	0.338975	0.147748	1	LOC119630906
-0.818336	-0.510982	-0.868472	1.34618	0.358491	-0.836924	1.61088	-0.280842	1	LOC119630907
-0.0773088	-0.82919	-1.00452	1.95708	0.70216	-0.600353	0.47509	-0.622957	1	LOC119630936
-0.229787	-0.750666	-0.883285	1.48457	1.01657	-1.1674	0.921838	-0.391834	1	LOC119630940
-0.828005	-0.658714	-1.10602	1.26866	0.0830213	-0.731175	0.456309	1.51592	1	LOC119630943
-0.819169	-0.298354	-0.78053	2.2306	-0.351215	-0.41912	0.579647	-0.141862	1	LOC119630957
-0.830083	-0.805206	-0.929577	1.32978	-0.175361	-0.775901	1.15376	1.03258	1	LOC119630958
-0.937547	-0.283101	-0.858535	1.19248	1.28282	-1.33716	0.52229	0.418759	1	LOC119630959
-0.933009	-0.329841	-1.1526	0.654365	1.31525	-1.02618	1.18192	0.290096	1	LOC119630960
-0.810107	-0.479163	-0.95745	2.07288	-0.108651	-0.660685	0.532831	0.410348	1	LOC119630962
-0.370279	-0.371314	-0.77317	0.97029	1.79105	-1.28224	0.42595	-0.390291	1	LOC119630963
-0.831676	-0.692702	-1.02611	1.43666	1.42097	-0.698823	0.448187	-0.0565122	1	LOC119630964
-0.605724	0.134088	-1.33404	1.69161	-0.331436	-0.894234	0.38096	0.958775	1	LOC119630965
-0.686043	-0.200659	-0.760307	1.98275	-0.0284159	-0.853624	1.01511	-0.468812	1	LOC119630968
-0.753649	-0.129325	-0.409992	0.954035	1.39292	-1.24857	1.05095	-0.856372	1	LOC119631026
-0.976484	-0.300643	-0.993936	1.75834	-0.0374623	-0.904141	0.730679	0.723652	1	LOC119631029
-0.887728	0.220333	-0.790802	2.05724	0.208205	-0.90036	0.519557	-0.426444	1	LOC119631030
0.651645	-0.712261	-1.04547	1.45366	0.729638	-1.42116	0.526009	-0.182055	1	LOC119631033
-0.605732	-0.126101	-0.60736	1.26133	1.31944	-1.31259	0.807198	-0.736182	1	LOC119631079
-0.616504	-0.179673	-1.01009	1.97859	-0.308933	-0.873518	0.88181	0.128322	1	LOC119631080
-0.448054	-0.587137	-1.16162	1.37252	0.597265	-0.860565	1.41919	-0.331597	1	LOC119631096
-0.587449	-0.298566	-0.789804	2.19941	-0.220511	-0.638647	0.711745	-0.376175	1	LOC119631097
-0.608312	-0.548681	-0.781684	1.34931	1.52706	-1.00051	0.56166	-0.498848	1	LOC119631112
-0.532674	-0.243378	-0.504537	1.26918	1.35845	-1.43488	0.708584	-0.620742	1	LOC119631144
-1.06621	-0.512489	-1.17674	1.86299	0.406507	-0.411787	0.509318	0.388408	1	LOC119631145
-0.916779	-0.127866	-0.991931	1.89643	-0.216034	-0.872511	0.617024	0.611668	1	LOC119631180
-0.760491	-0.635363	-0.941914	1.72684	1.21806	-0.717419	0.323785	-0.213503	1	LOC119631189
0.268381	0.964335	-0.949982	0.157566	1.32538	0.125014	-0.0761255	-1.81457	1	LOC119631230
-0.593527	-0.615865	-0.620237	2.35475	-0.0257971	-0.578833	0.0400846	0.0394205	1	LOC134198652
-0.261743	-0.226564	-0.39533	2.46714	-0.313163	-0.450444	-0.411319	-0.408578	1	LOC134198675
1.80006	-0.355033	-0.835201	0.846608	0.553069	-0.977379	-0.977379	-0.0547472	1	LOC134198828
-0.779689	-0.968184	-0.856268	1.62542	0.0680662	-0.364247	-0.114055	1.38895	1	LOC134198833
0.995549	-0.938417	-1.11108	0.594786	1.05138	-1.09021	0.998004	-0.500007	1	LOC134198844
-0.327633	-0.222522	-0.841308	2.21327	0.58469	-0.1655	-0.399683	-0.841308	1	LOC134198865
-0.642668	-0.622335	-0.402513	2.36733	-0.0065294	-0.601503	0.137615	-0.229397	1	LOC134198887
-0.34944	1.23946	-1.33986	0.757127	1.22213	-0.888985	0.171817	-0.812251	1	LOC134198926
-0.726915	-0.560959	-0.852469	1.26429	1.44103	0.373654	-1.23583	0.297211	1	LOC134198928
-0.962709	-0.798386	-0.449756	2.11788	0.322688	-0.49714	-0.291165	0.558586	1	LOC134198936
-0.296716	-0.0857	-0.42102	1.97046	0.283424	-1.63077	-0.120369	0.300693	1	LOC134198962
0.538598	0.228665	-0.052247	0.148021	1.6591	-0.689154	0.012363	-1.84534	1	LOC134198969
-0.508867	-0.12934	0.0609819	0.668694	-1.22812	-1.22812	0.702393	1.66239	1	LOC134198994
0.441428	-0.974025	-1.7751	1.51664	0.00662497	-0.0965649	0.502896	0.3781	1	LOC134198995
0.206346	0.55382	-0.199633	0.0482655	1.6964	-0.594608	0.123005	-1.83359	1	LOC134198998
0.435568	-0.266999	0.761028	1.4259	-1.43228	-0.714646	-0.982563	0.773997	1	LOC134199017
-0.821345	-0.704894	-0.578242	1.44223	0.387499	-0.411964	-0.852148	1.53886	1	LOC134199028
-0.408898	-0.702131	-1.37383	1.97922	-0.138802	0.646834	-0.2219	0.219501	1	LOC134199045
-1.58127	-0.642108	1.45445	1.04111	0.67046	-0.215429	-0.111022	-0.616196	1	LOC134199050
-0.107813	-0.290469	-0.190044	2.44901	-0.443562	-0.457658	-0.523141	-0.43632	1	LOC134199063
-1.054	-1.0899	-0.694761	1.13669	-0.751089	0.347365	0.94183	1.16387	1	LOC134199064
0.933593	0.8678	0.239222	1.36141	-0.228194	-0.924235	-1.2432	-1.00639	1	LOC134199108
-0.40734	0.745482	-0.857771	0.663073	-1.06429	0.469907	-1.12503	1.57597	1	LOC134199136
-0.762024	-0.0495685	-1.89662	0.939721	0.570286	0.8206	0.847106	-0.469505	1	LOC134199138
-0.0507663	-0.41216	-0.440167	2.40736	-0.411853	-0.465965	-0.670617	0.0441708	1	LOC134199194
-0.41725	-0.555389	-0.963489	0.839863	1.53706	-1.00058	1.10553	-0.545742	1	LOC134199215
-0.0853891	-0.643463	-0.521577	2.28749	-0.210859	-0.561942	-0.71473	0.450466	1	LOC134199221
-0.517779	-0.484375	1.44672	1.11735	0.878816	-0.885282	-0.336102	-1.21935	1	LOC134199227
-0.484758	-0.804133	-0.992525	2.07804	-0.400753	0.705915	0.223818	-0.325602	1	LOC134199230
-0.338984	-0.781706	-0.617574	1.44925	1.71235	-0.477183	-0.169061	-0.777092	1	LOC134199238
0.0477648	0.799451	-1.79875	0.256674	-1.18535	1.13155	0.588212	0.160448	1	LOC134199261
-1.39901	-1.26473	-0.302796	1.47538	0.593144	0.264217	-0.208607	0.842409	1	LOC134199281
-0.551346	-0.888436	-0.946597	1.09364	1.436	-0.196016	-0.899014	0.951771	1	LOC134199288
-0.984708	-1.03896	0.365264	1.11075	1.41438	-0.532202	-0.955956	0.621432	1	LOC134199310
-0.543789	-0.662088	-0.63525	1.23632	-0.6007	-0.549565	-0.154671	1.90974	1	LOC134199333
-0.914238	-0.042822	0.0728894	1.89918	-1.02436	0.074559	-0.896653	0.831447	1	LOC134199338
-0.5215	-0.668917	-0.235411	1.42419	-0.557249	-0.373471	-0.820717	1.75308	1	LOC134199353
0.615417	-0.955177	-1.18559	1.36174	-0.600444	-0.410098	-0.197437	1.37159	1	LOC134199368
-1.15002	-0.7521	0.763116	1.37018	1.29909	-0.811975	-0.205586	-0.512702	1	LOC134199372
-0.877468	-0.458143	-0.863303	1.02352	-0.815623	0.180487	-0.0669596	1.87749	1	LOC134199403
-0.97647	-0.97647	-0.97647	1.19841	1.53996	-0.227358	0.519545	-0.101151	1	LOC134199410
1.46474	-0.157449	-0.866394	0.372197	0.784382	-0.881417	-1.42856	0.712492	1	LOC134199415
-0.75696	-0.355089	-0.844674	2.17199	0.309559	0.228642	-0.844674	0.0912035	1	LOC134199454
-0.317737	1.11362	-0.907627	0.649957	1.58815	-1.18953	-0.333114	-0.603726	1	LOC134199458
-0.486538	0.17586	-0.0037317	1.40905	0.744225	-1.3181	0.816658	-1.33743	1	LOC134199470
-0.408345	-0.45186	-0.355179	2.39745	-0.551627	-0.307254	-0.551627	0.228445	1	LOC134199547
-0.504683	0.167556	-0.796574	1.22606	1.45486	-0.604924	0.437965	-1.38026	1	LOC134199582
0.321203	1.12939	-0.645378	0.27802	0.985476	-1.61682	0.622625	-1.07451	1	LOC134199634
1.35629	0.0673631	-1.22635	0.535318	0.877187	-1.46853	0.392738	-0.534014	1	LOC134199652
-0.310603	0.831275	-1.15638	0.737891	1.56257	-1.16239	0.202598	-0.70496	1	LOC134199673
-0.179613	1.55673	-1.66356	0.475988	0.725109	-0.868967	0.343509	-0.389194	1	LOC134199674
-0.523504	1.18107	-2.06096	0.338838	0.109717	0.206908	-0.189104	0.937039	1	LOC134199703
0.301626	1.41183	-1.96519	0.590861	0.146758	-0.0997287	-0.740181	0.354022	1	LOC134199704
-0.451046	-0.690131	0.285457	1.24368	-0.316781	-1.35406	1.62514	-0.342255	1	LOC134199723
-0.56721	-0.425359	-0.474228	1.3705	1.07461	-1.22352	1.0479	-0.802685	1	LOC134199746
-0.769511	0.316877	-0.753144	2.04708	0.512502	-0.360011	-1.07292	0.0791329	1	LOC134199760
-0.476461	-0.0560777	-0.659405	1.53206	1.6381	-0.659405	-0.659405	-0.659405	1	LOC134199761
-0.905284	-0.731024	-0.476093	1.37274	-0.133438	-0.464901	1.7658	-0.427796	1	LOC134199762
-0.885502	-0.290868	-0.962687	1.57153	0.134354	-0.702694	1.45616	-0.320291	1	LOC134199764
-0.579289	-0.175412	-0.82416	2.15378	-0.654028	-0.651819	0.0524897	0.678441	1	LOC134199766
-0.813741	-0.721619	-0.965808	1.71964	0.0139905	-0.816122	0.733078	0.85058	1	LOC134199767
-1.05867	-0.332493	-1.44666	1.16844	0.930522	-0.651007	0.860862	0.529001	1	LOC134199769
-0.389673	-0.784088	-0.880923	1.2682	1.37563	-0.790435	0.910455	-0.709169	1	LOC134199770
-0.631846	-0.208366	-1.0146	1.39859	1.25356	-1.25048	0.635291	-0.182149	1	LOC134199771
-0.612672	-0.62822	-0.736722	1.33654	1.36529	-1.0094	0.841634	-0.55645	1	LOC134199772
-1.00933	-0.68211	-1.26109	1.1738	1.55014	0.0374833	0.345787	-0.154677	1	LOC134199773
-0.901615	-0.593406	-1.01735	1.84792	-0.114907	-0.613932	0.586189	0.807109	1	LOC134199774
-0.693534	-0.626076	-0.795492	2.21972	0.0509577	-0.186087	0.529738	-0.499227	1	LOC134199775
-0.831366	-0.312912	-1.08559	1.54151	1.37061	-0.751805	0.358796	-0.289243	1	LOC134199776
-0.979844	-0.388987	-0.926996	1.76451	0.852158	-0.878935	0.640522	-0.0824325	1	LOC134199777
-0.793866	-0.655629	-0.780473	1.95046	-0.364378	-0.684905	0.519846	0.808944	1	LOC134199778
-1.29053	0.130776	-0.509101	0.641289	1.64994	-0.653604	0.880774	-0.849547	1	LOC134199786
-0.543698	-0.702497	-0.501626	1.79438	1.22714	-0.766499	0.255053	-0.76225	1	LOC134199791
-0.21648	-0.198401	0.169176	2.11317	0.0666843	-0.459941	0.0102419	-1.48445	1	LOC134199795
-0.672737	-0.791091	-0.548678	1.12701	0.896364	-0.989616	1.51129	-0.532541	1	LOC134199798
-0.335629	-0.633018	-0.660646	0.815624	1.68535	-0.87832	0.944885	-0.938242	1	LOC134199812
-0.154499	-0.173935	-0.464482	2.43589	-0.528373	-0.375006	-0.142595	-0.597004	1	LOC134199813
-0.779854	-0.337262	-0.801987	1.04069	0.0789109	1.52995	-1.34963	0.619188	1	LOC134199824
-0.806601	-0.713261	-0.775632	1.7511	-0.0158506	-0.625097	-0.141899	1.32724	1	LOC134199832
-0.467011	-0.848851	-1.31812	1.21669	1.5856	-0.152516	-0.399101	0.383311	1	LOC134199838
-0.484691	-0.157076	-1.41024	1.14589	0.401318	-0.575504	1.62707	-0.546757	1	LOC134199841
-0.0457958	0.684522	-1.00231	1.82014	-0.870536	0.749338	-0.646805	-0.688556	1	LOC134199852
-0.292702	-0.372549	-0.336273	2.46031	-0.508285	-0.416386	-0.399245	-0.134872	1	LOC134199865
-0.453498	-0.496222	-0.471099	2.32947	-0.53066	-0.424688	-0.443918	0.490611	1	LOC134199872
-0.62607	-0.760326	-0.805549	0.934475	1.99434	-0.567058	-0.396695	0.226884	1	LOC134199876
-0.54093	-1.18231	-1.07536	1.82046	-0.0074841	0.203804	-0.104996	0.886817	1	LOC134199886
-0.367072	0.0660335	-0.70124	1.36547	1.74053	-0.70124	-0.70124	-0.70124	1	LOC134199898
-0.66664	0.0662115	-1.45636	0.807097	-0.41556	1.5843	-0.698725	0.779678	1	LOC134199914
-0.271533	-0.187083	-0.621456	1.9677	0.899379	-0.460821	-0.0578629	-1.26832	1	LOC134199930
-1.15812	-0.57162	-0.846822	1.365	0.599435	-0.910958	1.21022	0.312857	1	LOC134199942
-0.834099	-0.682659	0.228226	2.26046	-0.0128403	-0.814242	-0.0347219	-0.110123	1	LOC134199948
0.1975	-0.150066	-0.203589	2.30064	-0.725258	0.0473891	-0.746941	-0.719673	1	LOC134199972
-0.391324	-0.405035	-0.38385	2.46794	-0.399774	-0.176205	-0.372988	-0.338763	1	LOC134199973
-0.554892	-0.308001	-0.839114	0.40745	2.02109	-0.746329	0.74647	-0.726677	1	LOC134199984
-1.22091	1.23115	-0.0624767	0.881788	-0.964669	0.830866	0.473482	-1.16923	1	LOC134199988
-0.238601	-0.876547	-0.525986	1.569	0.215338	-0.734088	-0.861382	1.45227	1	LOC134200000
-0.250326	-0.887756	-0.46479	1.85857	-0.430107	-0.12173	-0.909111	1.20525	1	LOC134200007
-0.38972	-0.7317	-0.402129	2.2329	0.113995	-0.2903	-0.946905	0.413857	1	LOC134200008
0.583354	0.364486	-0.233494	1.94311	-1.19544	-0.31377	-1.07904	-0.0692001	1	LOC134200009
-0.270751	-0.285143	-0.286181	2.46084	-0.496681	-0.284968	-0.539993	-0.297119	1	LOC134200020
-0.762941	-0.956958	-0.956958	1.05856	-0.956958	0.988251	0.397184	1.18982	1	LOC134200033
1.34044	-1.21634	-0.926978	1.56569	-0.252234	-0.256793	-0.481343	0.227555	1	LOC134200057
0.345401	1.06107	-0.763114	0.819219	0.210281	-1.27072	0.973999	-1.37613	1	LOC134200065
-0.363162	-0.697463	-0.638956	1.04452	2.0156	-0.0858773	-0.638342	-0.636313	1	LOC134200084
-0.73357	-0.825061	-0.69252	1.24585	1.75176	-0.812329	0.129683	-0.0638083	1	LOC134200100
-0.680674	-0.584875	1.76254	0.797963	-1.02446	-1.02446	0.192519	0.561435	1	LOC134200113
-0.544725	-0.156865	-1.14344	2.04057	-0.556361	-0.0822537	-0.408085	0.851156	1	LOC134200121
-0.439864	-0.436084	-0.399062	2.43219	-0.291459	-0.42989	-0.515272	0.0794455	1	LOC134200124
0.240351	-0.456228	0.595762	2.11091	-0.468872	-0.217937	-0.782268	-1.02172	1	LOC134200133
-0.293833	-0.43528	-0.482627	2.46165	-0.351753	-0.221719	-0.460415	-0.216025	1	LOC134200163
2.1845	-0.959514	-0.781752	0.542669	-0.05174	-0.302868	-0.548007	-0.0832901	1	LOC134200164
-1.25069	-0.910071	-0.753282	1.29223	0.712834	-0.494442	0.139193	1.26423	1	LOC134200171
-0.295687	-1.06699	-0.599226	1.50664	1.62216	-0.533573	-0.197423	-0.435895	1	LOC134200183
-0.049364	0.514139	-0.240631	1.19134	1.17908	-1.47668	0.169209	-1.28709	1	LOC134200211
-0.78237	-0.608234	-0.820506	1.05109	1.14635	-0.801137	-0.580531	1.39534	1	LOC134200216
-0.230288	-0.415901	-0.966878	1.06787	1.39337	-0.688794	0.985712	-1.14509	1	LOC134200217
-0.285523	-1.15153	-0.660256	1.46463	0.262806	1.03143	0.58016	-1.24172	1	LOC134200224
-1.06327	-0.763185	-0.470815	1.521	-0.462544	0.906457	-0.745149	1.0775	1	LOC134200236
-0.782536	0.754318	-1.74939	0.502677	1.25859	0.728968	-0.617313	-0.0953157	1	LOC134200237
-0.661275	-0.922752	-0.86384	1.74758	0.920575	-0.909039	0.34293	0.345826	1	LOC134200238
0.0206956	-0.742019	2.03049	0.706216	0.176809	-0.56876	-1.08995	-0.533477	1	LOC134200246
-0.484669	0.468491	-0.760963	1.57136	-0.439294	1.21167	-1.33518	-0.231418	1	LOC134200281
-0.798959	-0.725386	-1.00572	0.859924	1.2823	-1.08812	1.02696	0.448995	1	LOC134200294
0.0202453	0.3671	-0.910258	2.18562	-0.537839	-0.571616	-0.771727	0.21847	1	LOC134200309
1.25958	-0.114881	-0.972024	1.35449	0.577615	-0.239063	-0.438125	-1.4276	1	LOC134200322
1.37934	0.916712	-0.855949	1.03855	-0.154955	-0.703697	-1.36428	-0.255717	1	LOC134200323
0.620031	-0.727612	-0.998036	1.67037	-0.865643	-0.240775	-0.549511	1.09118	1	LOC134200327
-1.10825	0.402983	-1.02183	1.41594	1.24092	-1.00546	-0.0200227	0.0957129	1	LOC134200336
-0.882189	0.127494	-0.916106	0.724572	0.346031	-1.2503	0.0749272	1.77557	1	LOC134200349
-0.767934	-0.890669	0.325826	2.10195	0.244289	-0.800369	0.323378	-0.536468	1	LOC134200353
0.00987327	-0.462187	-1.14488	0.541983	2.09542	-0.789129	0.135937	-0.387025	1	LOC134200356
-0.0228261	0.341778	-0.281484	0.626234	1.68213	-0.535613	0.00493119	-1.81515	1	LOC134200358
-1.01999	0.0128036	-1.06501	1.79709	-0.3798	-0.640736	0.96526	0.330379	1	LOC134200360
-0.506228	-0.298689	-0.743062	0.574295	-0.699932	-0.0194991	-0.540698	2.23381	1	LOC134200371
-0.536638	-0.29264	-0.690623	1.32556	1.61539	-1.32231	0.0719671	-0.170709	1	LOC134200382
-0.426095	-0.165154	0.0287088	2.3861	-0.0721535	-0.496155	-0.797416	-0.457836	1	LOC134200383
-0.0045005	-0.848427	-0.0327114	1.91699	0.28589	-1.46681	-0.349349	0.498919	1	LOC134200423
-0.58583	-0.650116	-0.0614972	2.30875	-0.650116	0.22503	-0.650116	0.0638901	1	LOC134200463
-0.450669	-0.969344	-1.17276	1.09369	0.647191	-1.0389	0.945891	0.944906	1	LOC134200478
-0.655307	-0.624027	-0.447922	2.14805	-0.32735	-0.397278	-0.574469	0.878306	1	LOC134200499
-0.516061	-0.179973	-0.253099	1.96223	1.08939	-0.875361	-0.412357	-0.814763	1	LOC134200503
-0.179037	-0.486962	-0.83118	2.36221	-0.0988548	-0.432746	-0.48864	0.155206	1	LOC134200508
-0.8849	-0.716384	-0.982984	1.05596	0.360294	-0.588471	-0.0172196	1.7737	1	LOC134200517
-0.939213	-1.1047	-0.52119	1.53182	-0.315365	0.80345	-0.559802	1.105	1	LOC134200581
-0.831079	-0.190527	-0.292245	1.05793	1.03774	1.03751	-0.115923	-1.70341	1	LOC134200589
-0.365035	-0.388099	-0.33611	2.46691	-0.405272	-0.249911	-0.483362	-0.239119	1	LOC134200610
-0.19514	0.30878	-0.966922	0.878737	1.14455	0.74487	-1.81221	-0.10267	1	LOC134200617
-0.832583	-0.78107	-0.578127	1.69947	1.12239	-0.858349	0.589395	-0.361123	1	LOC134200637
-1.2786	-1.15709	-0.189318	1.23326	-0.413117	1.32115	-0.225299	0.709011	1	LOC134200639
-0.398124	-0.53958	-0.48853	2.06692	1.04164	-0.474721	-0.603803	-0.603803	1	LOC134200652
-0.172961	-0.540914	-0.513149	2.37814	-0.402233	-0.447598	-0.569627	0.268339	1	LOC134200663
-0.385608	0.518238	0.373425	1.75476	-0.185402	-1.53708	0.372013	-0.910349	1	LOC134200695
0.213282	0.168331	-0.809461	1.67828	0.92781	-1.54678	-0.287434	-0.344027	1	LOC134200704
-0.673232	-0.733572	-0.661516	2.2042	-0.132291	-0.567535	0.609002	-0.0450615	1	LOC134200712
-0.739136	-0.928846	-1.08424	1.67067	0.2306	-0.570993	0.368897	1.05305	1	LOC134200722
-0.638444	-0.804205	-0.385278	1.171	-0.348524	0.0880503	-0.933408	1.85081	1	LOC134200784
-0.570344	-0.966051	-0.136524	2.2006	0.555668	-0.0324896	-0.620778	-0.430084	1	LOC134200790
-0.244045	-0.619268	-0.444528	0.421381	2.16013	-0.966231	0.363368	-0.670807	1	LOC134200792
-0.977576	-0.454346	-0.743546	1.26349	-0.908128	0.992241	-0.462632	1.2905	1	LOC134200794
0.368282	-0.814726	-0.525009	1.67047	-0.0993709	-0.920491	-0.894526	1.21537	1	LOC134200803
-0.232255	-0.35811	-0.88171	1.82504	1.20689	-0.941278	-0.0128784	-0.605702	1	LOC134200818
-0.435148	-0.598583	-0.598583	0.951742	2.10263	-0.598583	-0.224894	-0.598583	1	LOC134200822
-0.550181	-0.777873	-0.651652	1.69045	0.533763	-0.67611	-0.777873	1.20948	1	LOC134200849
-0.768883	-0.70015	-0.414349	0.465398	2.16875	-0.801861	0.327678	-0.276582	1	LOC134200863
-0.390161	-0.440476	-0.426216	2.4528	-0.254864	-0.436757	-0.443213	-0.0611087	1	LOC134200871
-1.13094	1.10554	-1.25195	1.45071	-0.400329	-0.509668	0.628576	0.108052	1	LOC134200878
-1.01474	-1.03055	-0.667282	0.983533	1.40314	0.0552585	-0.727008	0.997645	1	LOC134200891
-0.887699	-0.845569	-0.583023	0.996311	1.48363	-1.17969	0.341521	0.674525	1	LOC134200892
-0.717941	-0.726524	-1.03889	0.733155	-0.216267	0.18897	-0.268333	2.04583	1	LOC134200894
0.222997	-0.275446	-0.652843	1.47727	1.45152	-1.21686	-0.210426	-0.796202	1	LOC134200903
-0.611797	-0.669472	-0.529607	2.21958	0.720881	-0.366785	-0.494037	-0.268759	1	LOC134200908
-1.42527	-0.713884	0.389426	1.35642	1.20075	0.463304	-0.592984	-0.67776	1	LOC134200913
-0.659689	-0.556669	-0.777941	2.27994	0.42648	-0.348065	-0.384871	0.0208091	1	LOC134200922
-0.515699	-0.45636	-0.461345	2.4059	0.0288631	-0.630721	-0.354499	-0.016144	1	LOC134200958
0.430742	0.138578	-1.18422	1.87544	-0.214749	-1.2757	-0.181396	0.411308	1	LOC134200973
-0.606614	-0.840517	-0.454489	1.76392	0.342931	0.984172	-1.23268	0.0432765	1	LOC134200994
0.69528	0.102687	-0.0890507	2.11981	-0.735836	-0.698511	-0.735836	-0.658545	1	LOC134200997
-0.316882	0.386818	-0.880556	1.98653	0.00830633	0.53975	-1.21614	-0.507828	1	LOC134201000
-0.34274	-0.465822	-0.437387	2.45217	-0.126248	-0.543155	-0.213291	-0.323523	1	LOC134201012
-0.436244	-0.429887	-0.439128	2.42736	-0.396377	-0.416193	-0.439128	0.129593	1	LOC134201066
-0.640798	-0.885977	-0.885977	1.91927	1.01089	0.0238682	-0.559524	0.0182485	1	LOC134201086
-0.385894	-0.386187	-0.448435	2.46489	-0.360716	-0.444702	-0.197901	-0.241059	1	LOC134201132
-0.863556	-0.595235	0.127988	1.51524	1.02313	-0.666032	-1.25834	0.716806	1	LOC134201137
-0.586577	-0.980653	-1.15342	1.20728	0.145657	-0.721786	1.34572	0.743777	1	LOC134201139
-0.217458	-1.10153	-1.28239	1.36966	-0.40339	0.0195262	0.195147	1.42044	1	LOC134201145
0.748209	0.818363	-0.678583	1.30036	-0.280808	-1.80526	0.320344	-0.422632	1	LOC134201154
-0.663965	-0.497144	-0.737381	2.14795	0.770764	-0.624688	-0.412278	0.0167403	1	LOC134201158
-0.250073	0.202495	-0.326682	0.984577	1.86673	-0.997124	-0.388998	-1.09092	1	LOC134201163
-0.508016	-0.359123	-0.508016	2.44341	-0.123489	-0.30752	-0.129233	-0.508016	1	LOC134201168
-0.390927	-0.415932	-0.431684	2.46325	-0.186957	-0.431684	-0.390386	-0.215681	1	LOC134201169
-0.333155	-0.552726	-0.368417	2.17628	-0.295013	-0.888033	0.763729	-0.502662	1	LOC134201172
0.0546619	-0.708458	-0.400593	1.39261	0.0138677	-1.01044	1.58563	-0.92728	1	LOC134201223
-0.320632	0.829343	-0.800002	1.46361	1.22769	-0.800002	-0.800002	-0.800002	1	LOC134201224
-0.921223	-1.10436	-0.532142	0.71961	1.56939	-0.931863	0.401959	0.798632	1	LOC134201253
-0.547352	1.00683	-1.98986	1.18717	0.470222	0.0185964	-0.279867	0.134261	1	LOC134201272
0.634943	0.457371	-0.777112	0.486639	1.66914	-1.35861	-0.171207	-0.941163	1	LOC134201289
0.383614	1.31332	-0.806146	-0.182989	1.42725	-0.91681	0.033159	-1.2514	1	LOC134201297
0.28345	0.36332	0.211387	0.648604	0.852299	-1.67486	0.78853	-1.47273	1	LOC134201304
-0.131649	-0.28724	-0.701801	0.37019	2.29473	-0.140624	-0.701801	-0.701801	1	LOC134201324
-0.309294	-0.557954	-0.866703	1.99174	0.129304	-0.603267	-0.749471	0.965649	1	LOC134201326
-0.527861	-0.830246	0.228467	2.33591	-0.391871	0.0274753	-0.335236	-0.506638	1	LOC134201345
0.285667	0.332049	-1.36578	1.70503	-0.65837	-0.61346	0.924333	-0.609469	1	LOC134201368
-0.223757	-0.429006	0.493161	0.598288	-0.618841	-1.21668	-0.591136	1.98797	1	LOC134201386
-0.830276	1.34723	-1.30781	0.498823	0.853487	-0.918179	-0.492948	0.849665	1	LOC134201396
-0.774634	-0.608682	-0.0574237	2.27048	-0.279593	-0.177283	-0.774634	0.40177	1	LOC134201415
-0.830648	-0.844245	-0.853102	0.872462	1.03345	-0.810196	-0.107922	1.5402	1	LOC134201420
-0.703469	-0.733683	-0.68367	1.18325	0.197244	-0.669402	-0.439401	1.84913	1	LOC134201422
0.587199	1.5228	0.0875498	0.975153	-1.06107	-1.06107	-1.06107	0.0104961	1	LOC134201424
-0.396204	-0.513963	-0.46503	2.42396	-0.0617689	-0.483862	-0.49909	-0.004039	1	LOC134201425
-0.649207	-0.739953	-0.331029	2.1803	0.375275	-0.596993	-0.685792	0.447397	1	LOC134201426
-0.407958	-0.407958	-0.327973	2.46416	-0.407958	-0.369358	-0.407958	-0.134993	1	LOC134201430
0.144263	-0.584361	-0.88654	1.96529	-0.114517	-0.568681	-0.88654	0.931086	1	LOC134201436
0.46848	-0.232986	-0.900104	0.839404	-0.153366	0.663542	-1.84466	1.15969	1	LOC134201441
-0.611298	-0.0065492	-0.525095	2.18757	-0.6704	-0.409746	-0.6704	0.705915	1	LOC134201457
-0.661435	-0.452468	-0.661435	2.00885	-0.391429	1.10193	-0.661435	-0.282577	1	LOC134201460
-0.560092	-0.457747	-0.585875	2.02396	0.76895	-0.765378	-0.832479	0.408663	1	LOC134201463
0.890633	0.427013	-0.177249	0.33198	-1.17037	-1.4803	-0.312949	1.49124	1	LOC134201469
-0.77602	-0.77602	-0.77602	1.60413	-0.002985	0.08494	-0.77602	1.418	1	LOC134201472
-0.252897	-0.21912	-0.616229	2.37837	-0.292241	-0.533449	-0.66456	0.200129	1	LOC134201487
-1.36775	-1.18136	0.607383	0.799861	0.831935	0.209073	-0.945577	1.04643	1	LOC134201501
0.491405	-0.122042	0.982016	1.30214	-1.04939	-0.845089	0.61553	-1.37457	1	LOC134201531
-0.805018	-0.911368	-0.481036	2.25714	-0.369405	0.233202	0.010922	0.0655588	1	LOC134201534
-0.17474	0.946946	-0.904296	1.61226	-1.31974	-0.539894	0.714344	-0.334881	1	LOC134201537
-0.876277	-0.755085	0.138601	1.05	1.15446	-1.07189	1.17852	-0.818328	1	LOC134201543
0.78899	-0.787725	-0.567665	1.31197	0.057743	-0.348522	-1.54748	1.09269	1	LOC134201545
-0.7273	-0.755781	-0.270373	2.30604	-0.315769	-0.0229659	0.332294	-0.546142	1	LOC134201552
-0.451237	-0.308325	-0.734148	1.87443	1.26806	-0.816231	-0.297832	-0.534723	1	LOC134201566
0.329035	0.493549	-0.607085	1.7155	0.479995	-1.24499	0.0789871	-1.24499	1	LOC134201571
0.431292	0.631298	0.207957	0.156234	1.43467	-1.23175	0.0349593	-1.66466	1	LOC134201572
0.379065	0.268516	-0.785182	0.734529	1.59485	-1.72469	-0.21119	-0.255894	1	LOC134201575
0.364852	0.0795798	-1.01768	1.69987	1.11101	-0.880102	-0.728446	-0.629089	1	LOC134201586
-0.628241	-0.628875	-0.218027	2.16732	-0.577039	0.809777	-0.618332	-0.306578	1	LOC134201587
0.0712608	0.553847	1.35048	1.32179	-0.540137	-1.03206	-1.23151	-0.493667	1	LOC134201588
-0.755686	-0.448649	-1.00275	0.56097	1.98295	-0.901913	0.248716	0.316359	1	LOC134201593
-0.773678	-0.842037	-0.755477	1.81783	0.625563	-0.754535	0.899596	-0.217266	1	LOC134201596
2.11306	-0.23625	-0.676072	0.806488	0.0209866	-0.676072	-0.676072	-0.676072	1	LOC134201635
0.472051	-0.0038239	-0.822862	1.61589	1.20733	-0.822862	-0.822862	-0.822862	1	LOC134201654
-0.593337	0.194683	-0.586565	1.89569	-0.533573	-0.834987	1.11942	-0.661329	1	LOC134201666
0.58413	-0.407477	-0.75749	1.67856	1.17475	-0.75749	-0.75749	-0.75749	1	LOC134201676
1.08968	1.11554	-0.152094	0.826959	-0.275257	-1.37221	0.13959	-1.37221	1	LOC134201687
-0.152718	1.01186	-0.764378	0.324815	1.87356	-0.764378	-0.764378	-0.764378	1	LOC134201709
0.619849	0.927907	-0.0607481	1.75206	-0.600363	-0.879569	-0.879569	-0.879569	1	LOC134201745
-0.270957	-0.882549	-0.484761	0.746004	1.88103	0.656566	-0.951626	-0.693706	1	LOC134201779
-0.694089	-0.497752	-0.658817	0.728124	1.84044	-0.963618	0.815794	-0.570079	1	LOC134201789
-0.399826	-1.07697	0.361684	1.25877	1.52457	-1.0131	0.119464	-0.774591	1	LOC134201791
-0.399372	-0.399372	-0.399372	2.45749	-0.399372	-0.0612562	-0.399372	-0.399372	1	LOC134201795
1.07174	-1.00191	-1.00191	1.2075	0.260305	-0.543267	1.00944	-1.00191	1	LOC134201796
0.0801672	0.549871	-0.632358	1.57211	0.33448	-1.28701	0.656005	-1.27327	1	LOC134201809
0.346731	0.34143	-0.38737	1.63233	-1.0018	-1.57097	-0.049306	0.688962	1	LOC134201811
-0.510327	-0.576726	-0.659233	0.711509	0.118354	-1.16334	0.0559936	2.02377	1	LOC134201816
-0.711625	-0.536271	-0.381144	1.90777	0.835349	0.563017	-0.83855	-0.83855	1	LOC134201842
-0.577996	0.0431307	-1.20163	1.44036	1.22887	-1.24467	0.292952	0.0189942	1	LOC134201861
-0.319811	-1.0141	-0.972597	0.949232	1.39372	-0.984706	-0.10061	1.04887	1	LOC134201866
-0.432883	-0.666785	-0.442712	1.99563	0.143452	0.756497	-0.0930495	-1.26015	1	LOC134201873
-0.719286	-0.897034	-0.746364	1.50187	0.425926	-0.565379	-0.465256	1.46553	1	LOC134201874
-1.39938	-0.688138	-0.94327	1.47506	0.506262	0.36094	1.00722	-0.318695	1	LOC692402
-0.657068	-0.661537	-0.64549	0.881487	0.24299	-0.605172	-0.594413	2.0392	1	LOC692458
0.186334	-0.524561	0.324137	2.25921	-0.575987	-0.197801	-0.853413	-0.617917	1	LOC692592
-0.692037	-0.678833	-0.677928	1.92368	0.582484	-0.684546	-0.616632	0.843815	1	LOC692598
-1.39262	-0.445009	-0.0201102	2.13981	-0.179505	0.36898	-0.191994	-0.279552	1	LOC692655
-0.875166	1.06457	-1.47344	0.98491	0.234187	-0.341069	-0.720606	1.12661	1	LOC692685
-0.257879	-0.062487	-0.564083	2.42808	-0.566915	-0.351263	-0.506954	-0.118501	1	LOC692701
-0.3575	-0.312328	-0.44314	2.36158	-0.185721	-0.882457	-0.383235	0.202805	1	LOC692773
-0.854157	0.225041	0.0110707	1.91698	-0.960419	-0.269907	-0.913857	0.845246	1	LOC692784
-1.04107	0.212485	-0.824546	2.0241	-0.148024	-0.863251	0.567183	0.0731226	1	LOC692786
-1.47771	0.745127	0.923097	1.32227	-0.704558	0.518471	-0.575631	-0.751062	1	LOC692798
0.0622694	0.37403	1.02792	1.41207	-1.70252	0.136828	-0.533793	-0.776805	1	LOC692801
-0.844813	1.37413	-1.6572	1.21146	-0.248049	0.327281	-0.0480398	-0.114771	1	LOC692809
-1.10641	-0.319416	-1.06508	1.29913	1.24828	-0.943345	0.51542	0.371422	1	LOC692815
0.408264	-0.53175	-1.48469	0.731759	0.443355	-1.34666	1.21926	0.560472	1	LOC692816
-0.585234	-0.713897	-1.05886	2.12905	0.298972	-0.52874	0.328551	0.130161	1	LOC692823
-0.382182	-0.398432	-0.422019	2.47004	-0.232463	-0.328165	-0.400733	-0.306047	1	LOC692831
-1.21564	-0.732017	-0.353907	2.02449	0.067306	-0.569416	0.644794	0.134387	1	LOC692844
0.442117	0.25411	-0.575308	1.62374	0.820491	-1.51016	-0.165445	-0.889547	1	LOC692845
-1.2182	-0.476102	-0.916177	1.51829	0.766275	-0.897042	0.661737	0.561224	1	LOC692846
-1.38244	-0.618946	-1.18782	1.14227	0.00034131	0.101608	0.76246	1.18253	1	LOC692848
-0.940562	-0.709113	-0.850958	1.82183	0.381062	-0.490873	-0.266066	1.05468	1	LOC692874
0.0591048	0.426654	0.0208113	1.88891	-0.903378	0.405674	-0.466892	-1.43088	1	LOC692887
-0.778915	-0.0858578	-0.763341	2.31049	-0.603418	0.224884	-0.196787	-0.107054	1	LOC692905
-0.266636	0.123648	-1.04408	2.26623	-0.266748	-0.440745	0.234421	-0.60609	1	LOC692906
-0.350826	0.674967	0.0324587	1.54862	-1.05337	0.243383	-1.6091	0.513867	1	LOC692910
0.54794	0.78495	-1.26464	1.72706	-0.872441	0.219835	-0.431382	-0.711325	1	LOC692911
-0.681781	0.280144	-1.85678	1.25516	-0.100822	0.072905	-0.150181	1.18136	1	LOC692928
-0.887859	-0.277536	-0.824174	2.20403	0.0160363	-0.669164	0.382784	0.0558861	1	LOC692936
-1.13835	-0.362911	-0.963181	0.908438	0.515797	-0.991844	1.51855	0.513506	1	LOC692939
-1.55338	-0.967274	-0.768487	1.15474	1.12162	0.157206	0.626077	0.229495	1	LOC692945
-1.41884	0.00463936	-0.547069	1.99607	-0.125492	-0.558214	0.0368642	0.612046	1	LOC692952
0.489186	0.301139	-0.425102	0.522414	0.711793	-1.55166	-1.3086	1.26082	1	LOC692954
-1.25886	-0.2926	-1.2126	0.944085	0.429268	-0.723179	1.17191	0.941976	1	LOC692966
-1.07327	0.148711	-0.423345	1.71368	1.02491	-0.46253	-1.17644	0.248284	1	LOC692975
-0.528545	0.524987	-0.897816	2.21693	-0.277162	-0.738376	0.0190631	-0.319077	1	LOC692977
-0.721021	-0.129705	-1.57685	1.4732	0.299267	-0.514939	-0.0343714	1.20442	1	LOC692985
-0.615518	-0.410835	-0.904736	2.30099	-0.0497337	-0.529112	0.236733	-0.0277897	1	LOC692991
0.0926894	-0.0737817	-0.569309	2.35436	-0.493737	-0.22248	-0.20185	-0.885894	1	LOC692995
-0.545914	-0.250858	-0.585792	2.43373	-0.26703	-0.467881	-0.0304104	-0.285846	1	LOC693023
-0.796231	-0.053694	-1.34362	1.01387	1.2741	-1.13544	0.714801	0.326213	1	LOC693063
0.0318861	-0.267771	-1.54025	2.00014	-0.512531	0.514954	-0.133832	-0.0926049	1	LOC693069
-0.919569	-0.45815	-0.773092	1.81022	0.716009	-1.0463	-0.0091385	0.680026	1	LOC693075
-0.582274	0.0945284	-1.12326	1.81279	-0.553038	0.772372	-0.956552	0.535437	1	LOC693079
-1.27021	-0.948775	-0.807332	1.00405	0.474842	-0.580359	1.04855	1.07923	1	LOC693088
-1.71618	-0.450644	-0.162068	0.881077	-0.124489	-0.685005	1.21989	1.03741	1	LOC693111
-0.932195	-0.100774	-0.983622	2.0671	-0.0276851	-0.729065	0.575307	0.130929	1	LOC732862
-0.869071	-0.796295	-0.976964	0.67125	1.29843	-1.0273	0.751455	0.948491	1	LOC732863
-0.998223	0.469606	-0.831267	1.54396	0.402276	-1.19439	0.987737	-0.379698	1	LOC732869
-0.415346	-0.374408	-1.38687	1.80163	0.253085	-0.835264	0.864723	0.0924453	1	LOC732871
-1.38801	-0.652597	-0.726062	0.649125	-0.632111	0.483578	0.634028	1.63205	1	LOC732875
-1.32129	0.0497519	-1.26822	0.982599	0.232404	-0.722549	1.07859	0.968711	1	LOC732890
-1.37179	-0.301416	-0.930655	1.53071	0.609203	-0.801386	0.586489	0.67885	1	LOC732901
-0.928375	2.00412	-0.711698	0.278031	-0.100324	-1.1541	0.2417	0.370642	1	LOC732906
-0.597694	-0.62755	-1.57542	1.30785	-0.17946	-0.277148	0.820791	1.12864	1	LOC732921
-0.0860316	-0.175277	-0.692778	2.38284	-0.399905	0.0426327	-0.720419	-0.351066	1	LOC732925
-0.707409	0.2751	-0.414279	2.26118	-0.116946	0.0228939	-1.01608	-0.304457	1	LOC732930
0.275024	0.0213448	-0.674174	1.01929	0.93257	-2.02492	0.649014	-0.198151	1	LOC732932
-1.58822	-0.876275	-0.383064	1.25677	-0.404477	0.168831	1.16167	0.664759	1	LOC732934
-0.366432	2.23962	-0.436493	0.700914	-0.513672	-0.525691	-0.660406	-0.437835	1	LOC732935
-0.813061	-0.455377	-1.23152	1.40596	0.936848	-1.00905	0.40654	0.759656	1	LOC732945
-0.389272	-0.110869	-0.370843	2.39757	-0.600302	-0.366072	-0.666784	0.106577	1	LOC732950
0.105462	-0.0883799	-0.25884	2.07043	0.596321	-1.0815	-0.987711	-0.355784	1	LOC732960
-0.795394	-0.904107	-0.859396	1.60216	0.993027	-0.246432	-0.661593	0.871732	1	LOC732962
-0.198268	-0.353737	-0.447319	2.46772	-0.336859	-0.426037	-0.384059	-0.321443	1	LOC732963
-0.478157	0.285318	-1.33481	1.8862	-0.349791	0.829154	-0.726848	-0.111071	1	LOC732964
-1.45195	-0.384439	-1.12937	1.23052	0.0309538	-0.139839	1.26375	0.580366	1	LOC732974
-1.30105	-0.687564	-0.313368	1.84122	0.3359	-0.858818	0.569441	0.414243	1	LOC732996
-0.684717	-0.937361	-0.370971	1.84681	-0.395872	0.876509	-0.916632	0.582234	1	LOC733000
-0.255501	0.174725	-0.52046	1.99853	-1.02249	-0.813048	0.865887	-0.42765	1	LOC733022
-1.11968	0.381182	-0.118069	2.12192	-0.275311	-0.815792	0.317883	-0.492129	1	LOC733025
-0.131175	0.199982	-0.072727	2.2701	-0.454513	-0.0396969	-0.830958	-0.941012	1	LOC733041
-1.21234	-0.746655	-0.765056	1.92262	0.29806	-0.403813	0.570981	0.336211	1	LOC733044
-0.939314	-0.185864	-0.909393	1.43279	1.18994	-1.0028	-0.382472	0.797111	1	LOC733049
-1.2899	-0.856281	-0.567906	1.51998	-0.26164	-0.406501	0.965866	0.896376	1	LOC733061
-0.830968	-0.270885	-0.293349	1.23794	1.25248	-1.3015	0.919739	-0.713467	1	LOC733062
-0.95182	-0.0163535	-0.585871	2.31062	-0.335184	-0.521788	0.15491	-0.0545093	1	LOC733070
-0.972298	0.203059	-0.190528	1.36253	-0.149826	-1.33196	1.47276	-0.393744	1	LOC733073
-0.0947592	0.0576972	-0.972511	2.23018	0.337625	-0.830169	-0.365414	-0.362649	1	LOC733095
-0.035321	-0.621863	-1.15483	1.49856	0.517572	-1.37764	0.8854	0.288115	1	LOC733097
-0.320845	-0.0716579	-0.157355	2.42573	-0.603113	-0.224268	-0.426038	-0.622454	1	LOC733098
0.560789	1.08509	-1.06477	1.55434	-0.835025	0.0372168	-0.241559	-1.09608	1	LOC733113
-1.00117	-0.348495	-0.301822	1.09037	-1.32833	-0.288422	1.5231	0.654758	1	LOC733114
-0.65544	-0.278886	-0.678859	2.40794	-0.370115	-0.24971	0.00983998	-0.184773	1	LOC733116
-1.33821	-0.684383	-0.439638	1.38872	0.327324	-0.973352	1.06716	0.652389	1	LOC733119
0.916178	0.634333	-0.294563	1.49328	-0.455088	0.226187	-1.19978	-1.32055	1	LOC733122
-0.212102	-0.0344755	-0.545709	2.41593	-0.22621	-0.553257	-0.192175	-0.652003	1	LOC733126
0.174998	0.224356	-0.556706	2.0895	-0.524669	-1.04997	-0.811804	0.454288	1	LOC733130
-0.715781	0.349998	-1.32141	1.81658	0.897356	-0.52519	-0.0138904	-0.487657	1	LOC733132
-0.904496	0.0281459	-0.775779	2.29144	-0.339645	-0.442819	0.130211	0.0129435	1	LOC733141
-0.619663	0.161506	-1.16673	1.75548	0.71079	-1.20757	0.424387	-0.0582	1	LOC733143
-1.62913	-0.574209	-0.627876	1.3892	0.856062	-0.513348	0.335721	0.763571	1	LOC751091
-0.48154	0.805275	-1.20202	1.9262	-0.306191	-0.0011959	-0.916439	0.175917	1	LOC767622
-1.17122	-0.0110551	-0.898058	1.6039	0.987502	-0.981542	-0.0808881	0.551361	1	LOC778456
-0.675566	-0.313739	-0.967475	2.10334	-0.466517	-0.221722	0.850326	-0.308651	1	LOC778461
-0.783213	0.14571	-0.367982	2.20657	-0.0645211	-1.1577	-0.0797412	0.100871	1	LOC778462
-0.436174	-0.154525	-1.19973	0.51779	1.32815	-1.5032	0.665109	0.782583	1	LOC778479
-0.151866	0.28769	-1.11796	1.3633	0.734214	-0.526899	0.888116	-1.47659	1	LOC778504
-1.50978	-0.042606	0.044111	0.827736	0.0889623	-0.213444	-0.949183	1.7542	1	LOC778509
-1.35647	-0.624475	-0.883848	1.661	0.568725	-0.483917	0.711492	0.407496	1	LOC778512
-0.69232	0.242994	-0.767634	1.4128	-1.47287	-0.318067	1.20601	0.389084	1	LOC778517
-0.967656	-1.19133	-0.615312	1.11802	0.992405	-0.846451	0.460297	1.05004	1	LOC778521
-0.0459448	0.0337404	-0.452797	2.18743	0.342824	-0.363352	-1.24406	-0.457842	1	LOC778526
0.964075	-0.504461	-1.00833	2.02807	-0.409376	-0.493494	-0.521666	-0.0548234	1	Lp-c12
0.611327	-0.627873	-1.55754	1.55629	0.138694	-0.939841	0.679875	0.139071	1	Lp-c23
0.717064	-0.857489	-1.09037	1.74965	0.128795	-1.16192	0.283961	0.230314	1	Lp-c6
0.805646	-0.538689	-0.99161	1.87458	0.145187	-0.803738	-0.868434	0.377061	1	LP3
0.283596	-0.611204	-1.31982	1.68369	0.367008	-1.22349	0.435203	0.385009	1	LP4
0.24951	1.05035	-1.33131	1.33023	-0.261325	0.763373	-1.00066	-0.800173	1	Lsp-t
-1.3396	0.120521	-0.161721	1.26043	0.389692	0.0920292	-1.47499	1.11364	1	MHF1
-1.03754	-0.585294	-0.692945	2.07218	0.479053	-0.685041	0.283919	0.165663	1	Mir12
-1.12137	-0.522397	0.261413	1.14953	1.79527	-0.351265	-0.607674	-0.60351	1	Mir13a
-0.353553	-0.353553	-0.353553	2.47487	-0.353553	-0.353553	-0.353553	-0.353553	1	Mir2733a-2
-1.08092	-1.01505	-1.16044	1.42557	-0.0797562	0.5009	0.411971	0.997724	1	Mir2738
-0.602522	-1.11645	0.415542	0.93493	1.35856	-0.725356	-1.11645	0.851742	1	Mir2754
-1.18944	-0.65234	-0.883172	0.981357	0.0771651	-0.618004	1.60015	0.684283	1	Mir2759
-1.13627	-0.51383	0.436998	1.25403	-1.47383	-0.0217163	1.20203	0.252581	1	Mir2766
-0.600811	-0.205377	-0.600811	1.64158	-0.600811	-0.600811	-0.600811	1.56786	1	Mir2776
-0.574612	-1.05702	-1.17597	1.8933	0.318639	0.0231071	0.685705	-0.113146	1	Mir2778b
-0.644842	-1.12582	-0.499387	1.66875	0.244163	-0.97782	1.10095	0.234009	1	Mir2778c
-0.684731	-0.734737	-0.710375	1.38635	1.01382	-1.26048	0.973547	0.0165999	1	Mir2778d
-1.09346	-0.644826	-1.08448	1.62345	-0.0216917	0.193237	-0.197064	1.22483	1	Mir2792
-0.700816	-0.700816	-0.700816	1.33622	-0.700816	0.631724	-0.700816	1.53614	1	Mir2797c
0.0146532	-0.858656	-0.513209	0.947941	-0.237551	-0.561202	-0.81011	2.01813	1	Mir279d
-0.468443	-0.468443	-0.468443	2.42328	-0.468443	-0.157188	-0.468443	0.0761223	1	Mir2809
-1.19965	-0.938967	-0.0745823	1.06515	-0.360925	-0.791979	0.891246	1.40971	1	Mir283
0.083952	-0.0042151	0.0548329	1.57171	1.09697	-0.267696	-1.14504	-1.39051	1	Mir317
-0.518844	-0.464129	-0.852531	1.03134	-0.789546	0.381862	-0.663214	1.87506	1	Mir3214
-0.46434	-0.802276	0.12007	0.582754	-0.802276	0.0476951	-0.802276	2.12065	1	Mir3261
-0.89957	-1.0058	-0.547337	1.28911	0.499374	-0.925204	1.44634	0.143082	1	Mir3263
-0.353553	-0.353553	-0.353553	2.47487	-0.353553	-0.353553	-0.353553	-0.353553	1	Mir3270
-0.596909	-0.596909	0.143923	0.657674	-0.596909	-0.596909	-0.596909	2.18295	1	Mir3276
-1.09107	-0.741894	-0.345182	1.11563	1.5186	-0.270365	-0.958563	0.772842	1	Mir34
-0.765776	-0.765776	-0.533754	1.82424	0.397006	-0.765776	-0.496471	1.1063	1	Mir3411
-0.763339	-0.900662	-0.900662	1.2642	0.925837	-0.900662	1.23563	0.0396558	1	Mir3422
-0.810347	0.567248	-0.919546	1.66635	0.614849	0.329086	-1.38151	-0.0661262	1	Mre11
-1.08607	-1.12832	-1.11451	0.769499	0.704658	0.367897	0.0449051	1.44194	1	NGR-A10
-0.645557	-0.501366	-0.851769	2.18236	-0.013654	-0.708467	0.582752	-0.0443007	1	NGR-A13
-0.60346	-1.30887	-0.457022	1.69624	-0.644668	0.800854	-0.30989	0.826815	1	NGR-A14
-0.698829	-0.76688	-0.71494	0.772736	0.383517	-0.738526	-0.251858	2.01478	1	NGR-A21
-0.559001	-1.16709	-0.738351	1.64871	1.15256	-0.394212	-0.508227	0.56561	1	nos-M
-0.978405	-0.671277	-0.89515	0.922615	0.9733	-1.1089	0.548995	1.20882	1	Oaz
-0.712289	-0.849738	-0.608192	1.811	0.665359	-0.530404	-0.716055	0.940318	1	Obp5
-1.11519	0.707311	-0.153184	1.16473	0.254464	-0.623252	-1.42036	1.18549	1	Obp6
-0.439265	-0.558106	-0.62753	2.3376	-0.372841	-0.0339529	-0.62753	0.321625	1	Or-49
-0.583875	-0.542182	-0.177626	2.33857	0.0831458	-0.214954	-0.900851	-0.0022303	1	P25
-0.421516	-0.524469	-0.233034	2.45565	-0.38303	-0.47569	-0.243806	-0.174101	1	P450
-1.05867	-0.666088	-0.424032	0.818808	0.753036	-1.39756	1.22779	0.74671	1	Pabp
0.492757	0.0267538	-0.521968	2.27143	-0.52229	-0.439799	-0.700516	-0.60637	1	PBAN
-0.739523	-0.761535	-0.679678	2.00723	0.250364	-0.753922	-0.172328	0.849396	1	Pbanr
-0.946169	-0.202015	-0.934307	2.1375	0.0669979	-0.676829	0.330468	0.224358	1	Pdi
-0.965059	-0.783075	-0.742306	1.51273	-0.540039	-0.50751	0.92306	1.1022	1	Pdxk
0.463471	-0.357636	0.0427382	2.22873	-0.416809	-0.571141	-1.02871	-0.360641	1	PGRP
-0.141085	-0.653282	-0.687008	2.40276	-0.473763	-0.254509	-0.106186	-0.0869319	1	PGRP-S5
-0.628589	-0.685213	-0.676114	1.87659	-0.661238	-0.686049	1.03201	0.428607	1	Pi-t1
-0.508712	-0.624603	-0.800279	0.821806	1.92737	-0.90206	-0.458292	0.544771	1	Ppbp2
-0.723333	-0.535767	-0.616147	2.19682	0.402794	0.0573117	-0.897318	0.115639	1	Psat1
-0.789153	-0.47074	-1.18254	1.79283	0.295975	-0.844519	0.709597	0.488552	1	Rack1
-1.62674	-0.138841	-0.574408	1.39596	0.527522	-0.633424	1.16727	-0.117347	1	Rli
-0.95672	-0.428448	-1.07068	1.94176	0.28347	-0.690519	0.498731	0.422405	1	RpL10
-0.766409	-0.302374	-0.975822	1.98816	0.418178	-0.923509	0.620471	-0.0586955	1	RpL10A
-0.507626	-0.172414	-0.91549	2.24152	-0.392726	-0.713261	0.0284134	0.431581	1	RpL11
-0.796794	-0.288856	-1.00858	1.9995	0.225684	-0.91628	0.576493	0.208838	1	RpL12
-0.524784	-0.412156	-1.11965	1.94481	0.110764	-0.99077	0.624539	0.367247	1	RpL13
-0.639426	-0.397871	-1.02147	2.14132	-0.0665961	-0.732913	0.411321	0.30563	1	RpL13A
-0.898574	-0.464618	-0.662339	2.21957	0.106887	-0.679443	0.00651388	0.372001	1	RpL14
-0.875158	-0.340308	-1.02211	2.11356	0.0915239	-0.606703	0.432926	0.206262	1	RpL15
-1.09103	-0.225414	-1.08112	1.77756	0.165255	-0.68618	0.945507	0.19542	1	RpL17
-0.587577	-0.325833	-1.05108	2.12984	-0.124115	-0.782135	0.315705	0.425187	1	RpL18
-0.634505	-0.377614	-1.30307	1.92045	0.321779	-0.770533	0.510374	0.333121	1	RpL18A
-0.753459	-0.44108	-1.00128	1.91827	0.308847	-0.985593	0.34811	0.606191	1	RpL19
-0.811305	-0.219574	-1.26115	1.73033	0.269835	-0.922075	0.763787	0.450157	1	RpL21
-0.514892	-0.159883	-0.975282	2.24894	-0.0051262	-0.818892	0.159877	0.0652607	1	RpL22
-0.797897	-0.1903	-0.751019	2.33395	-0.229509	-0.4925	0.142569	-0.0152965	1	RpL23
-0.950674	-0.566689	-1.10195	0.906557	1.21665	-1.03913	0.752517	0.782719	1	RpL23A
-0.580635	-0.0173671	-0.991962	2.28891	-0.29225	-0.581316	0.0662248	0.108397	1	RpL26
-0.390924	0.115147	-1.12099	2.27346	-0.460581	-0.412812	-0.115921	0.112621	1	RpL27
-0.689211	-0.404583	-0.929555	2.22181	0.0266401	-0.675324	0.261684	0.18854	1	RpL27A
-0.894598	-0.659591	-1.15832	1.69705	0.232549	-0.633165	0.501479	0.914596	1	RpL28
0.0955021	0.671381	-0.389746	2.14041	-0.231679	-0.684233	-0.835538	-0.766095	1	RpL29
-0.752375	-0.312128	-1.29508	1.78057	0.399855	-0.873449	0.603966	0.448642	1	RpL3
-0.858388	-0.556976	-1.08922	2.00587	-0.0315364	-0.471858	0.594001	0.408106	1	RpL30
-0.654073	-0.544684	-0.942277	2.2604	0.047415	-0.466552	0.0681183	0.231655	1	RpL31
-0.836998	-0.362098	-1.10914	1.8969	0.15621	-0.83836	0.632765	0.460723	1	RpL32
-0.693944	-0.759163	-0.713971	1.92169	-0.528923	-0.506252	0.202394	1.07817	1	RpL34
-0.629279	0.0797481	-0.838	2.32464	-0.375513	-0.391904	-0.386901	0.217212	1	RpL35
-0.818801	-0.393211	-1.34209	1.45485	0.601232	-0.915207	0.879084	0.534142	1	RpL35A
-1.12441	0.00958791	-0.203937	2.27401	0.0480831	-0.473013	0.0143236	-0.54465	1	RpL36
-0.276969	0.131684	-0.781474	2.38596	-0.481984	-0.42084	-0.416447	-0.139934	1	RpL36A
-0.398948	-0.131936	-0.468879	2.45778	-0.290404	-0.262383	-0.454726	-0.450504	1	RpL37
-0.507505	-0.135789	-0.25572	2.35093	-0.772984	0.00617824	-0.729545	0.0444392	1	RpL37A
-1.24596	-0.34522	-0.367139	2.19385	-0.355442	0.34972	-0.344647	0.114837	1	RpL38
-0.245855	-0.0577566	-0.568366	2.43481	-0.407315	-0.16807	-0.533563	-0.453888	1	RpL39
-0.785799	-0.465955	-1.04031	1.70481	0.590536	-1.05336	0.814145	0.235921	1	RpL4
-0.270545	0.357701	-0.578218	2.3433	-0.400817	-0.212313	-0.615633	-0.623477	1	RpL41
-0.582225	-0.0604735	-0.941574	2.26861	-0.149295	-0.757198	0.15526	0.0668993	1	RpL5
-0.792299	-0.305218	-1.02431	1.77481	0.477833	-1.12738	0.703301	0.293259	1	RpL6
-0.522834	-0.264929	-1.12933	2.08094	0.114721	-0.902113	0.433025	0.190525	1	RpL7
-0.714584	-0.311223	-1.02421	2.13011	0.112754	-0.743126	0.487006	0.0632754	1	RpL7A
-0.336352	0.357258	-1.47177	1.89994	0.326975	-0.179041	-0.875641	0.278636	1	RpL7Ae
-0.685908	-0.138698	-1.01944	2.22081	-0.0047044	-0.655955	0.326948	-0.0430505	1	RpL8
-0.622489	-0.483812	-0.756509	2.16373	0.139701	-0.968253	0.382501	0.145132	1	RpL9
-0.486796	-0.140213	-0.822393	2.34073	-0.24258	-0.707271	0.145997	-0.0874688	1	RpLP2
-0.889458	-0.808574	-1.00559	1.41906	0.229657	-0.833362	0.936268	0.952003	1	RpP0
-0.458699	-0.320471	-0.901512	2.34849	-0.310299	-0.450555	-0.11953	0.212576	1	RpP1
-0.788447	-0.497842	-1.17369	1.85072	0.15035	-0.748106	0.695916	0.511095	1	RpS10
-0.82713	-0.375288	-1.00934	2.1766	-0.217991	-0.394424	0.269454	0.378127	1	RpS11
-0.662378	-0.359867	-1.34406	1.97766	-0.032586	-0.51317	0.54834	0.386062	1	RpS12
-0.61276	-0.434836	-1.1752	2.05798	-0.281121	-0.520603	0.452364	0.514175	1	RpS13
-0.654953	-0.283545	-1.07338	2.16126	-0.174592	-0.636998	0.408308	0.253898	1	RpS14
-1.03401	-0.239233	-1.01165	2.0177	0.0943493	-0.654269	0.410208	0.416907	1	RpS15
-0.426985	-0.351305	-1.02165	2.23379	-0.292479	-0.645358	0.126241	0.377744	1	RpS15A
-0.634942	-0.399012	-1.04848	2.10874	-0.158371	-0.713119	0.403009	0.44218	1	RpS16
-0.662686	-0.186257	-0.710688	2.36287	-0.223875	-0.588511	0.148508	-0.139357	1	RpS17
-0.349179	-0.446235	-1.0198	2.25281	-0.372593	-0.550326	0.196096	0.289224	1	RpS18
-0.617875	-0.0023624	-1.10645	2.2163	-0.147383	-0.628969	0.251908	0.0348276	1	RpS19
-0.903354	-0.58612	-1.09421	1.92418	0.279626	-0.594168	0.354658	0.61939	1	RpS20
-0.909536	-0.504525	-1.07366	2.11913	0.239956	-0.268952	0.380187	0.0174009	1	RpS21
-0.620559	-0.4734	-1.10003	1.93698	-0.0059815	-0.876378	0.493254	0.646116	1	RpS23
-0.71702	-0.28548	-1.14441	2.0728	0.125644	-0.727105	0.450779	0.224794	1	RpS24
-0.80215	-0.0737455	-1.28774	1.869	0.0967212	-0.674745	0.0154398	0.857222	1	RpS25
-0.79963	-0.252088	-1.28833	1.77888	0.209732	-0.842724	0.543855	0.65031	1	RpS26
-0.633238	-0.034991	-1.05853	2.28614	-0.346983	-0.342993	0.111532	0.0190575	1	RpS27
-0.798817	-0.176648	-1.03858	2.14253	0.0281242	-0.709554	0.229241	0.323698	1	RpS27a
-0.31786	0.04617	-1.08944	2.32271	-0.306455	-0.441667	-0.146707	-0.0667491	1	RpS28
-0.0643409	-0.510424	-0.751208	2.40799	-0.39498	-0.207576	-0.410824	-0.0686393	1	RpS29
-1.09464	-0.462651	-1.11254	1.68368	0.111822	-0.615405	0.660209	0.829524	1	RpS2e
-1.03483	-0.605288	-0.997447	1.72386	0.355836	-0.757768	0.535628	0.780009	1	RpS3
-0.682446	-0.439005	-1.20713	1.99965	0.0262648	-0.626333	0.289446	0.639555	1	RpS30
-0.651202	-0.190352	-1.24813	1.95984	-0.0813638	-0.764387	0.680314	0.29528	1	RpS3Ae
-0.737273	-0.379785	-1.12568	1.84403	0.393684	-0.970929	0.675952	0.299996	1	RpS4
-0.621969	-0.38179	-0.92012	2.17494	-0.0057107	-0.840508	0.35598	0.239182	1	RpS5
-0.810649	-0.342707	-1.1924	1.75063	0.263209	-0.930774	0.686499	0.576193	1	RpS6
-0.721999	-0.346769	-0.944382	2.10121	0.265611	-0.872865	0.464918	0.0542786	1	RpS7
-0.487882	-0.184063	-0.827643	2.28964	-0.0472907	-0.879964	0.154161	-0.0169627	1	RpS8
-0.678613	-0.378	-1.12147	2.0999	0.0400963	-0.659093	0.50718	0.19	1	RpS9
-0.872399	-0.499002	-1.19974	1.37144	0.797205	-0.994507	0.88464	0.512368	1	RpSA
-0.734952	-0.711272	-0.659219	1.78032	0.719628	-0.684946	-0.667377	0.957817	1	sage
-0.540811	-0.698585	-0.535982	2.21992	-0.171793	-0.556286	-0.417263	0.700805	1	SCRB11
-0.543941	-0.852032	-0.525182	1.72856	-1.24057	-0.0069054	0.983141	0.456931	1	SCRB12
-1.26027	0.41905	0.59454	1.69062	0.537622	-1.19368	-0.402384	-0.385491	1	SCRB4
-0.869867	-0.365407	-0.955536	1.99228	-0.045763	-0.73855	0.805296	0.177544	1	Sec61alpha
-0.409871	-0.441279	-0.449146	2.43804	0.0578166	-0.433612	-0.451123	-0.310829	1	Ser2
-0.630142	-0.636181	-0.632578	2.10353	0.46315	-0.63675	-0.629007	0.597973	1	Ser3
-0.276151	-0.258764	-1.61571	0.88727	1.31378	-0.950606	-0.0104511	0.910632	1	serpin-1
-1.23449	-0.701134	-0.938191	0.814275	1.0166	-0.273446	-0.198103	1.5145	1	serpin-14
-0.190838	-0.823025	-0.712605	1.97805	-0.105704	-0.65383	-0.551646	1.0596	1	serpin-15
0.177898	-0.328955	-0.478677	2.34	-0.648503	0.127818	-0.668736	-0.520851	1	serpin-16
-0.345777	-0.36693	-0.353988	2.47444	-0.369544	-0.344708	-0.376771	-0.316719	1	serpin-18
-0.16192	-0.315831	-0.420105	2.43883	-0.525488	-0.0517509	-0.538659	-0.425075	1	serpin-22
-0.178912	-0.703585	-0.512662	2.12507	0.294894	-0.999461	-0.564042	0.538702	1	serpin-26
-0.0496999	-0.103927	-0.391235	2.4301	-0.446119	-0.52858	-0.588148	-0.322392	1	serpin-28
0.896004	-0.309281	-1.02069	1.86058	0.377463	-0.159461	-1.01939	-0.625218	1	serpin-9
-0.876196	-0.876385	-0.872568	0.886066	1.22445	-0.870854	0.101011	1.28447	1	SGF1
-1.09408	-0.336268	-0.994713	1.35875	0.44585	-1.07181	0.652735	1.03954	1	slmo
1.05442	-0.162707	-0.226174	1.98241	-0.785704	-0.35436	-0.775014	-0.732866	1	Slp
-0.302987	-0.507473	-1.04231	1.65114	-0.544829	-0.555606	-0.181069	1.48314	1	SOD
1.12095	-0.862113	-1.15159	1.50647	-0.18424	-1.0556	0.486804	0.139312	1	Sp2
1.30635	-0.800865	-0.935412	1.69356	-0.102724	-0.905252	-0.279872	0.0242236	1	sp3
-0.403995	-0.418681	-0.413395	2.46308	-0.264727	-0.409394	-0.40551	-0.147376	1	Spi1
-0.181189	-0.432682	-0.486284	2.45511	-0.158796	-0.486284	-0.388615	-0.321261	1	Spi2
-0.507689	-0.493898	-0.509322	2.38545	0.0492248	-0.503094	-0.530131	0.109461	1	SPI37
0.0678421	0.198348	-0.319753	2.26361	-0.248312	-0.218259	-0.647342	-1.09614	1	Srp54
-0.38049	-0.26336	-0.581346	1.23971	0.897025	-1.88209	0.701036	0.269515	1	Srp68
-0.0526731	0.782364	-0.458413	1.77092	-1.44622	0.470141	-0.814085	-0.252025	1	Srp9
-0.589779	-0.55085	-0.520863	2.09419	-0.598624	-0.202033	-0.598624	0.966582	1	ST2
-0.792076	-0.915733	-0.422325	0.817908	-0.314159	-0.993417	1.01881	1.60099	1	st4
-0.815226	-0.902494	-0.368445	2.01162	0.54054	-0.960892	0.264443	0.230453	1	Suc1
0.387476	0.944866	-1.23391	1.29954	-1.3866	0.625486	0.0200133	-0.65687	1	Surf1
-0.516956	-0.260813	-0.275283	2.37178	-0.488621	-0.607277	-0.518385	0.295556	1	Tctp
-0.957195	-0.601884	-0.752186	1.88385	0.572926	-0.968845	0.38938	0.433953	1	tef2
-0.178621	0.759495	-0.944519	0.802698	1.25335	-0.745437	-1.54116	0.594195	1	Tf
-0.729704	-0.605405	-1.28845	1.86756	0.488047	-0.574479	0.298547	0.543883	1	Tinp1
-1.36591	0.646858	-1.35557	1.505	0.333046	-0.45902	0.505459	0.190135	1	Tpi
-0.270263	0.105935	0.841941	1.91647	-0.914933	-0.914933	0.15072	-0.914933	1	TRNAA-AGC_12
-0.813703	-0.813703	-0.813703	0.864173	1.86072	0.297248	-0.813703	0.232674	1	TRNAA-AGC_14
-1.09583	-0.997889	-0.0455715	1.28012	-0.304354	1.67366	-0.518405	0.00826341	1	TRNAA-AGC_16
0.410102	-0.890313	0.177497	1.3429	0.729827	0.73345	-1.25173	-1.25173	1	TRNAA-UGC_4
-0.106706	0.946804	-0.951974	0.566301	-0.951974	-0.275779	-0.951974	1.7253	1	TRNAA-UGC_5
-0.232842	-0.546472	-0.0060637	2.39802	-0.546472	0.0267749	-0.546472	-0.546472	1	TRNAA-UGC_6
-0.579111	-0.579111	-0.579111	2.24828	-0.579111	0.495234	-0.579111	0.152039	1	TRNAD-GUC
-0.353553	-0.353553	-0.353553	2.47487	-0.353553	-0.353553	-0.353553	-0.353553	1	TRNAD-GUC_1
0.656506	-0.356875	-0.935884	1.44831	-0.935884	1.28976	-0.935884	-0.230049	1	TRNAD-GUC_16
-0.311795	-0.536214	-0.536214	2.19876	-0.536214	0.794104	-0.536214	-0.536214	1	TRNAD-GUC_19
-0.459933	0.324922	-0.59836	2.27769	-0.59836	-0.59836	-0.59836	0.250761	1	TRNAE-CUC_3
-0.521748	-0.521748	-0.521748	2.04831	-0.521748	-0.521748	-0.521748	1.08218	1	TRNAE-CUC_9
-0.685204	-0.411963	-0.451267	2.16089	0.0174195	0.740538	-0.685204	-0.685204	1	TRNAE-UUC_5
-0.549742	-0.236348	-0.549742	2.39124	-0.549742	-0.0682148	0.112292	-0.549742	1	TRNAE-UUC_6
-0.250935	-0.713702	0.0413333	1.85043	-0.713702	-0.713702	-0.713702	1.21398	1	TRNAG-GCC_18
0.889803	-0.425729	-0.674095	0.72595	-0.987166	-0.279047	-0.987166	1.73745	1	TRNAG-GCC_5
-0.397755	-0.565928	-0.565928	1.48644	1.74096	-0.565928	-0.565928	-0.565928	1	TRNAG-UCC
-0.890969	-0.890969	0.164732	1.15302	-0.890969	-0.497129	0.120129	1.73215	1	TRNAG-UCC_11
0.212919	-0.71246	0.606263	1.53898	-1.05474	-0.598328	-1.05474	1.06212	1	TRNAH-GUG_14
-0.774977	-0.774977	0.383613	1.73889	-0.774977	-0.200165	-0.774977	1.17757	1	TRNAI-AAU_12
0.81957	0.64394	-0.540385	1.82783	-0.298274	-0.497495	-1.10575	-0.849433	1	TRNAI-UAU_1
-0.380248	-0.0711103	-0.678122	1.63666	-0.678122	-0.678122	-0.678122	1.52718	1	TRNAI-UAU_3
-0.253476	-0.459525	0.838832	1.07525	0.551392	-1.35195	0.951429	-1.35195	1	TRNAK-CUU_1
-0.711372	-0.245217	-1.15047	1.98423	-0.802161	0.0918582	0.711639	0.121493	1	TRNAK-UUU_5
-0.52869	-0.52869	-0.52869	1.96796	-0.52869	-0.52869	-0.52869	1.20418	1	TRNAL-UAA_1
-0.977248	-0.977248	-0.977248	0.682221	-0.642544	0.595964	0.783741	1.51236	1	TRNAL-UAA_2
-0.597157	-0.212617	-0.597157	1.4305	-0.597157	-0.597157	-0.597157	1.7679	1	TRNAL-UAG_2
-1.1399	-0.463566	0.320357	1.87893	-0.811333	0.939375	-0.20375	-0.520119	1	TRNAM-CAU_18
-0.684321	0.683386	-0.684321	1.83953	0.898692	-0.684321	-0.684321	-0.684321	1	TRNAN-GUU_2
-0.759807	-0.641604	-0.462119	2.20094	-0.831677	0.352458	-0.18146	0.323269	1	TRNAR-UCU_1
-0.906247	-0.752138	-0.605966	1.76321	0.810981	-0.850208	-0.28224	0.822605	1	TRNAS-CGA_3
-1.10185	0.272378	-1.10185	1.47849	0.121324	0.549806	0.883546	-1.10185	1	TRNAS-GCU_5
-0.0940988	-0.118774	-0.876254	2.3184	0.0882905	-0.845606	-0.239935	-0.232022	1	TRNAT-CGU_2
-0.591656	-0.665095	0.643195	1.07504	-0.137569	-0.916884	-1.04567	1.63864	1	TRNAT-UGU_1
-0.304272	-0.257417	-0.6553	1.42102	-0.6553	-0.6553	-0.6553	1.76187	1	TRNAV-UAC_2
-0.888511	-0.935382	0.777068	1.15429	-1.12102	0.0494256	-0.433225	1.39735	1	TRNAY-GUA_10
-1.09052	-0.511781	-0.9404	1.69568	0.00667583	-0.623114	1.13792	0.325537	1	Tudor-SN
-0.294311	-0.633667	-0.639933	2.382	-0.342938	-0.27965	-0.423069	0.23157	1	UGT10286
-0.715374	-0.48546	0.965886	1.84142	-1.15468	-0.743538	0.153014	0.138735	1	UGT10287A
-0.410039	-0.13558	-0.0887787	1.37843	1.68406	-1.05406	-0.601966	-0.77206	1	UGT10287B
-0.272262	-0.351741	-0.43182	2.46715	-0.306906	-0.381137	-0.479602	-0.24368	1	UGT10289B
-0.410411	-0.450673	-0.403036	2.45791	-0.30199	-0.313431	-0.473594	-0.104774	1	Ugt2
0.0447076	-0.527862	-0.594454	2.41278	-0.335943	-0.350604	-0.54608	-0.10254	1	UGT33D2
-0.326047	-0.661976	-0.40177	1.00546	2.05775	-0.574418	-0.789193	-0.309808	1	UGT33D5
0.0320839	-0.865171	-0.679063	1.60852	-0.90757	0.66249	-0.90757	1.05628	1	UGT33D6
-0.806062	-0.619997	-0.940032	1.80717	0.310213	-0.524675	-0.370199	1.14358	1	UGT33D7
-0.382595	-0.539101	0.877066	1.65247	-1.23863	-0.641999	0.871071	-0.59829	1	UGT33K1
-0.32474	-0.117475	-0.0829083	2.42716	-0.5226	-0.245201	-0.623248	-0.510985	1	UGT33R1
-0.221456	-0.288228	-0.250592	2.44112	-0.233603	-0.233069	-0.606919	-0.607256	1	UGT33R2
-0.703859	-0.286297	2.07199	0.554293	-0.663071	-0.734581	0.51894	-0.757412	1	UGT39B1
-0.693188	0.278437	-0.721144	2.27388	0.185679	-0.580175	-0.143808	-0.599683	1	UGT40A1
0.179046	-0.663073	-1.59997	0.88389	0.785661	-1.14278	0.618284	0.938945	1	UGT48C1
-1.05513	-0.399087	-0.896937	1.00144	1.26122	-0.559734	-0.626136	1.27437	1	USP
-1.09589	1.40962	-0.140946	0.489551	0.0541174	-1.6168	-0.0647062	0.965056	1	wh3
-0.659392	-0.737577	-0.3418	1.04323	0.785267	-1.22799	1.57997	-0.441706	1	Xdh2
-1.7646	-0.426318	-0.383018	0.825292	0.93656	-0.811325	0.703268	0.92014	1	Y-b
-0.105787	1.21308	-0.333442	1.84669	-0.73388	-0.971519	-0.240071	-0.675074	1	Ybp
-0.72781	-0.29959	-0.0254413	2.40559	-0.284948	-0.54337	-0.0633663	-0.461062	1	yellow-f
-0.54697	0.113673	-1.07991	1.50949	0.218779	0.753261	-1.52316	0.554831	1	Yipf6
-0.266608	-0.314353	-0.56354	-0.56354	-0.56354	2.29529	-0.56354	0.539828	2	5h4
0.578612	0.315511	0.574269	-1.86492	-0.525446	1.38269	-0.711977	0.251257	2	Ago3
-0.96171	-0.764766	0.0894417	0.0567665	1.3537	1.02921	-1.46554	0.662892	2	AKH3
-0.954764	0.230855	1.60371	-1.23112	0.128722	1.11881	-0.82074	-0.0754739	2	Alstr
-0.738867	0.783415	1.00279	-1.29622	-0.935263	1.34863	0.390794	-0.555282	2	ap
0.118834	0.588656	0.69161	-2.35824	0.291379	0.55362	-0.260601	0.374743	2	Apkc
0.126637	-0.425804	-0.425804	-0.425804	-0.425804	2.42819	-0.425804	-0.425804	2	Bbx-a10
0.261054	0.171514	0.432731	-1.1542	-1.1542	1.94205	-0.527693	0.0287416	2	Bbx-a2
-0.952247	-0.778343	1.25565	-0.952247	1.069	0.436337	-0.952247	0.874094	2	Bbx-b1
0.13072	-1.22059	1.26496	-1.34925	0.0119654	0.281102	-0.455322	1.33641	2	Bbx-d1
0.522982	0.457281	0.435116	-1.94696	-0.191086	1.40235	-0.729263	0.0495786	2	Bm_Bre5
-0.817514	-0.497535	1.89482	-1.0002	0.599916	-0.107991	-0.78384	0.712345	2	BmorLPTQ
0.528467	-0.641653	1.44403	-1.02694	-0.638227	1.44229	-0.738163	-0.369806	2	Btr175
0.0096573	0.334628	-1.24501	-1.56031	0.794388	1.46929	-0.118113	0.315468	2	Cap-d3
0.307041	0.661503	0.395514	-1.5135	-0.0385278	1.5213	-1.30554	-0.0277883	2	Cbp20
-0.264071	-0.0423304	0.966723	-2.04779	0.361259	1.1589	-0.465157	0.33247	2	Ccnl1
0.460336	0.0197824	-1.20185	-1.52039	0.476586	1.67311	0.0241445	0.0682743	2	Cna
0.428765	-0.0246856	0.607159	-1.22272	-0.0040566	1.70581	-1.42763	-0.0626415	2	COMMD4
-0.69483	0.293817	2.32122	-0.677171	-0.530327	-0.519776	-0.0120478	-0.180881	2	CPH20
-0.923954	0.948145	0.596149	-1.52673	-0.202727	1.47576	-0.554037	0.187387	2	CPR127
0.1547	-0.838326	0.386593	-1.28362	0.708534	1.11572	-1.28362	1.04001	2	CPR14
-0.0657159	0.745908	1.15033	-1.30025	-0.77104	1.37223	-0.958012	-0.173447	2	CPR18
0.0311969	-0.41799	1.41484	-1.77932	-0.521134	0.665871	-0.312232	0.918766	2	cry1
-0.731086	-0.488756	-0.143923	-0.51909	1.85134	1.16611	-0.0645539	-1.07005	2	CSP12
0.307902	-0.221955	0.560727	-1.44586	-0.560369	1.80882	-0.842805	0.39354	2	Cyp302a1
-0.803839	0.232237	0.451104	-1.31736	1.21096	1.26741	-1.13136	0.0908547	2	Cyp366a1
0.373686	0.5268	-1.08092	-1.06816	0.784801	1.45812	-1.21727	0.222954	2	Dhs
0.433026	-0.316196	-0.197366	-1.04794	1.49192	1.35165	-1.01853	-0.696565	2	Dopr2
-0.819413	0.948243	0.250607	-1.79593	0.395163	1.33323	0.125937	-0.437841	2	Dsx
-0.240658	-0.487921	-0.30335	-0.890774	-0.253097	1.1734	-0.890774	1.89318	2	Era.3
0.111639	-0.638669	-0.0513955	-0.390319	0.250457	2.13738	-0.0823967	-1.33669	2	Ero1
0.721439	0.154902	-0.313945	-2.04964	0.851137	0.924695	-0.661404	0.372817	2	FANCI
-0.568959	0.912225	1.40532	-1.82193	0.380979	-0.113804	-0.528718	0.334893	2	Fatp
-1.01328	0.409265	-0.275053	-1.12816	0.608091	1.52837	-0.998245	0.869015	2	Fkbp12
-0.955115	-0.697253	1.2428	-0.538072	-0.251473	1.67946	0.379642	-0.859986	2	FRSA
0.40664	0.264253	-0.913955	-1.04675	-0.749264	1.99575	0.40145	-0.358119	2	G3pdh-1
-0.403131	0.613973	1.71222	-1.20762	-0.489215	0.990067	-0.843974	-0.372314	2	GPB5
-0.106375	-0.204967	0.363075	-1.11379	-0.353885	0.289079	-0.974529	2.10139	2	Gr9
-1.18265	0.432383	-0.704111	0.31175	0.769319	1.45924	-1.41204	0.326102	2	GSTe6
-0.218793	-0.413555	1.40175	-0.695224	-0.635617	1.78207	-0.67399	-0.546641	2	HELII
-0.351938	0.220466	1.67171	-1.43675	0.351998	0.822856	-1.05785	-0.220499	2	Hlh54f
-0.0955939	-0.307817	0.376733	-2.24152	0.317428	0.66319	0.219357	1.06822	2	HPO
-1.20286	0.435261	1.16371	-1.51677	0.11147	1.28013	-0.237998	-0.0329463	2	K5
-0.308996	-0.36098	1.08637	0.705043	-0.299525	1.35747	-0.461358	-1.71803	2	KEF65_p03
-0.697925	-0.0211321	-0.960941	-0.240651	-1.30379	1.22783	0.591805	1.4048	2	KEF65_t06
-0.843182	-0.601391	-0.487459	0.528518	-1.4725	1.11044	0.408209	1.35737	2	KEF65_t07
-0.801404	0.0114728	1.00752	-0.19974	1.63135	0.448276	-1.39563	-0.70184	2	KEF65_t15
-0.919308	-0.913201	-0.374858	-0.963788	0.163881	1.68879	0.157514	1.16097	2	LOC100036585
-1.69932	0.0791747	1.85018	-0.518131	-0.464611	0.317271	0.178309	0.257129	2	LOC100101169
-0.0802197	1.31377	-0.470433	-1.26311	-0.364939	1.43114	-1.02781	0.46161	2	LOC100101178
-0.0952505	0.202822	0.22743	-1.26973	-1.4692	1.57611	0.0262528	0.801562	2	LOC100101188
-0.10353	-1.00167	0.823453	-0.64322	-0.785752	1.61094	-0.865709	0.965487	2	LOC100101225
0.371567	0.821147	-0.0310947	-1.62767	0.0762934	0.732402	-1.38303	1.04038	2	LOC100126867
-0.691169	0.0834271	0.866488	-2.03592	0.325388	0.96761	-0.237595	0.721771	2	LOC100127019
0.0798114	-0.468828	2.40898	-0.580411	-0.526175	-0.223617	-0.530619	-0.159146	2	LOC100127051
0.0205572	-0.763716	-0.763716	-0.763716	-0.763716	1.99674	0.253	0.784561	2	LOC100174853
-0.142164	0.592096	0.488957	-1.69463	-0.252437	1.62896	-0.861951	0.241176	2	LOC100316860
-0.494809	-0.613639	1.55345	-0.545918	-0.604252	1.67075	-0.632234	-0.33335	2	LOC100500931
-1.36605	-0.938824	0.0807452	-0.930524	0.693461	1.47092	0.845353	0.144919	2	LOC100533206
-1.43699	-0.972565	0.671218	-0.578906	-0.132011	0.996976	-0.0280364	1.48032	2	LOC100846980
0.0570776	0.0554312	0.158539	-0.374997	0.128489	1.11213	-2.13814	1.00146	2	LOC100852386
-0.920971	-1.0822	0.508262	0.687207	-0.794544	1.73116	0.489423	-0.61833	2	LOC100852387
0.263179	-0.0153521	0.745187	-0.96702	-0.471438	1.77324	-1.43588	0.108089	2	LOC100862770
0.433836	0.108952	1.3123	-1.24543	-0.504035	1.35034	-1.16918	-0.286781	2	LOC100862779
-0.465433	-0.627872	2.26362	-0.771026	0.304448	-0.678632	0.22947	-0.254576	2	LOC100862799
0.488208	0.0619843	-0.0386867	-2.0312	0.100418	1.57938	-0.317953	0.157856	2	LOC101735319
-0.464367	-0.783158	-0.171866	-1.11095	0.145293	1.51592	-0.616736	1.48587	2	LOC101735326
-1.14415	-0.288548	1.25634	-0.932086	0.137517	1.69638	-0.381638	-0.343824	2	LOC101735339
-0.788077	-0.582399	-0.7898	-0.619151	-0.272949	1.65634	-0.0894448	1.48548	2	LOC101735346
-1.14123	0.15784	0.919877	-1.25046	0.22695	1.36978	-0.946081	0.663317	2	LOC101735379
-0.0658189	0.25407	1.24525	-1.32272	-0.840702	1.35369	-0.981616	0.357852	2	LOC101735380
0.246469	0.58239	-0.479267	-0.655518	-0.751144	2.00272	-1.15049	0.204839	2	LOC101735395
-0.0989348	-0.206285	-0.771196	-0.837306	-0.322362	1.95853	-0.77598	1.05353	2	LOC101735398
-0.872274	-0.82005	-0.417502	-0.829304	-0.43335	1.49141	0.429022	1.45205	2	LOC101735402
0.264921	0.667344	0.355362	-1.79449	-0.327107	1.5983	-0.685735	-0.0785933	2	LOC101735405
-0.635494	-0.0407266	1.90248	-1.06875	-1.05544	0.597092	0.54861	-0.247776	2	LOC101735407
-0.948303	0.646411	-0.520559	-1.42057	0.123407	1.49154	-0.377597	1.00567	2	LOC101735429
-0.266727	-0.618339	-0.502815	-0.730365	0.126048	1.35775	-1.04285	1.6773	2	LOC101735460
0.352204	0.247991	1.0576	-1.99896	0.0173581	0.87134	-0.902522	0.354992	2	LOC101735465
-0.399564	-0.491755	2.45635	-0.519865	-0.300164	-0.298765	-0.311652	-0.134587	2	LOC101735472
0.2101	0.227892	-0.660538	0.0314899	0.0564082	1.59402	-1.92502	0.465646	2	LOC101735482
0.924139	-0.544009	-0.215805	0.128533	-1.83268	1.40991	-0.399767	0.529673	2	LOC101735484
-0.667824	-1.22561	0.353041	-1.48646	0.250589	1.10739	0.70023	0.968642	2	LOC101735490
0.642933	0.129982	0.416162	-2.14312	0.275773	1.15173	-0.616853	0.143387	2	LOC101735493
0.0810614	-0.42364	-0.109613	-0.564492	-1.10127	2.28981	-0.164938	-0.0069244	2	LOC101735503
0.428306	0.38099	0.0211954	-2.41071	0.0873354	0.765976	0.384249	0.342661	2	LOC101735516
-0.0969888	0.0488208	0.430059	-1.44527	-0.508682	2.0596	-0.461596	-0.0259506	2	LOC101735526
-0.438345	-0.491451	0.482338	-0.52	-0.461535	2.33272	-0.438712	-0.465011	2	LOC101735531
0.314433	0.316018	0.247692	-2.26445	0.439544	1.13902	-0.323191	0.130934	2	LOC101735540
0.285925	-0.741603	0.265916	-0.625665	-0.56867	1.49299	-1.34823	1.23934	2	LOC101735552
0.769208	0.1263	-0.0063025	-1.2344	-0.4177	1.76539	-1.2344	0.231897	2	LOC101735556
0.378635	0.261543	0.203461	-1.95347	0.100554	0.886132	-0.969902	1.09304	2	LOC101735569
-1.16131	0.954538	-0.318347	-1.55242	0.852839	1.10764	-0.307397	0.424454	2	LOC101735590
0.811653	0.288897	-0.0926272	-2.04454	-0.300263	1.18154	-0.456549	0.611885	2	LOC101735596
0.629981	0.442481	0.484286	-1.56616	-0.674711	1.49452	-0.997968	0.187572	2	LOC101735624
0.994058	-0.158199	0.739165	-1.64571	-0.0324054	0.551626	-1.30273	0.854196	2	LOC101735646
0.642351	-0.0891691	-0.0981711	-0.627639	-0.785497	2.09743	-1.07494	-0.0643655	2	LOC101735652
0.54819	0.00473596	0.460546	-1.91241	-0.0148628	1.48047	-0.771952	0.205286	2	LOC101735669
0.380781	0.0186477	0.708422	-1.70366	-0.214184	1.4703	-1.04593	0.385632	2	LOC101735684
-0.0424969	-0.845465	-0.240081	-0.215506	-0.809721	1.18756	-0.867526	1.83324	2	LOC101735692
-0.349276	0.643283	0.0739474	-2.19538	0.947186	0.774395	-0.208394	0.31424	2	LOC101735714
-0.852248	-0.68255	-0.112898	-1.38764	0.533752	1.44801	-0.156181	1.20975	2	LOC101735737
0.407113	0.317185	0.10024	-1.82381	-0.172367	0.634055	-0.918869	1.45645	2	LOC101735742
0.771544	-0.194718	0.466854	-2.07961	-0.656069	1.02138	0.0847275	0.585888	2	LOC101735744
0.774404	0.167915	0.243283	-2.16145	0.498747	0.613403	-0.77764	0.641338	2	LOC101735747
-0.642545	-0.424287	0.312143	-1.12236	-1.04014	1.53978	0.119255	1.25815	2	LOC101735767
0.319553	-0.316202	0.991475	-1.65853	-0.550577	1.57868	-0.500297	0.135897	2	LOC101735771
-0.477423	-0.539593	2.30364	-0.539593	-0.539593	-0.184282	-0.539593	0.516436	2	LOC101735781
0.473721	0.0766854	0.616579	-1.95556	-0.809618	1.37167	0.15007	0.0764589	2	LOC101735796
-0.0304557	-0.128683	0.128705	-2.12007	0.491651	0.757833	-0.339837	1.24086	2	LOC101735799
-0.797264	-0.810265	-0.0239829	-0.262597	-0.176957	2.10034	-0.787661	0.758386	2	LOC101735815
0.665757	-0.209842	-1.02054	-1.59608	0.286762	1.64801	-0.110732	0.336666	2	LOC101735840
-0.771752	-0.574315	0.918916	0.99776	-1.30207	1.21184	-0.931317	0.450937	2	LOC101735841
0.762539	-0.0422988	0.30609	-2.34916	0.440192	0.531898	-0.189552	0.540286	2	LOC101735857
1.19825	-0.30224	-0.229404	-1.91082	0.121565	1.29303	-0.269287	0.0989074	2	LOC101735864
-0.27129	0.0766352	-0.391639	-1.23946	0.717108	1.62602	-1.24329	0.725904	2	LOC101735865
-0.358696	-0.775883	0.604656	-1.05251	-0.165714	1.56318	-0.981723	1.16669	2	LOC101735883
-0.272268	-0.15857	0.819307	-1.99632	0.479585	0.787685	-0.64694	0.987519	2	LOC101735885
0.296494	-0.754218	-0.87589	-1.09358	0.857638	1.49322	-0.802068	0.878406	2	LOC101735897
-0.413031	-0.45755	-0.173737	-0.45755	-0.342574	2.45856	-0.429735	-0.184378	2	LOC101735899
0.903531	-0.0595861	0.154439	-1.92915	-0.460082	1.40424	-0.360931	0.347539	2	LOC101735905
-0.55084	-0.549107	1.76231	-0.501391	-0.55084	1.4675	-0.55084	-0.526796	2	LOC101735924
-0.317866	-0.0671419	2.29243	-1.10169	-0.381973	0.196158	-0.153453	-0.466456	2	LOC101735928
0.757581	0.137244	-0.0512581	-1.70416	0.119893	0.578489	-1.17155	1.33376	2	LOC101735941
-0.733421	0.503772	1.8846	-1.06085	-0.0499346	-0.721287	-0.615982	0.793107	2	LOC101735952
0.50412	-0.324584	-0.50346	-0.683774	0.0438124	2.23558	-0.871582	-0.400114	2	LOC101735964
-0.558787	0.316094	0.522924	-2.21695	0.253971	0.749112	0.0557257	0.877914	2	LOC101735974
0.00408131	-0.426928	0.203081	-0.574731	-0.574731	2.36769	-0.574731	-0.423736	2	LOC101735976
0.487162	0.310239	0.201805	-2.4376	0.24359	0.693902	0.344106	0.156791	2	LOC101735985
0.615034	0.174041	0.710835	-2.09378	0.0306573	1.03689	-0.74377	0.270099	2	LOC101735986
-0.53164	0.715296	1.54991	-1.54447	-0.23331	0.960797	-0.559425	-0.357162	2	LOC101735993
-0.154239	-0.740069	0.588008	-1.41063	-0.788151	1.77336	0.193804	0.537918	2	LOC101735998
-0.903946	-0.718088	-0.327297	-0.128711	-0.264822	1.30651	-0.752537	1.78889	2	LOC101736006
0.20557	0.0116584	0.0940765	-0.663478	-0.614447	2.29185	-0.674714	-0.650521	2	LOC101736012
0.482009	0.393823	0.497823	-1.73664	-0.370496	1.09317	-1.16774	0.808051	2	LOC101736021
0.381307	-0.392476	-0.14646	-0.248697	-0.841863	2.18662	-1.05527	0.11684	2	LOC101736026
0.138095	-0.365038	0.734127	-0.393547	-0.691277	2.11863	-0.77666	-0.764329	2	LOC101736029
0.202284	0.283865	0.792743	-1.97623	0.334401	0.769975	-1.08586	0.678821	2	LOC101736033
-1.05656	-0.335661	1.72268	-1.24045	-0.387816	0.857877	0.595156	-0.155232	2	LOC101736034
-0.542031	-0.555557	0.357603	-0.559943	-0.189043	2.35333	-0.36638	-0.497984	2	LOC101736038
-0.524924	0.40456	-0.296268	-1.43417	0.811616	1.41631	-1.10519	0.728068	2	LOC101736045
0.156375	0.593958	0.200597	-1.65225	-0.296876	1.36941	-1.13961	0.768398	2	LOC101736047
0.260385	0.173049	1.13112	-1.91909	7.77028e-05	1.07191	-0.87524	0.157786	2	LOC101736066
-0.453283	-0.551657	0.20685	-1.15446	-0.15117	2.25379	-0.097249	-0.0528181	2	LOC101736081
0.026008	0.115096	0.41279	0.306785	1.18615	0.213513	-2.29517	0.0348354	2	LOC101736099
0.850814	0.0118963	-0.0100614	-2.02531	0.0151983	0.861544	-0.685014	0.980938	2	LOC101736109
0.49449	-0.0505195	0.708177	-1.73451	-0.229463	1.67217	-0.539668	-0.320677	2	LOC101736120
0.374939	-0.426192	0.0107774	-1.80758	0.0857476	1.25628	-0.668046	1.17408	2	LOC101736135
-0.439187	-0.567472	-0.233607	-0.594881	-0.212334	2.40328	-0.488156	0.132362	2	LOC101736138
0.593085	-0.013667	0.633643	-2.30319	0.0964327	0.777555	-0.282203	0.498344	2	LOC101736154
0.405602	-0.561369	-0.223491	-1.6008	-0.222033	1.51479	-0.471135	1.15844	2	LOC101736155
-0.121554	0.039444	-0.31714	-1.34759	0.12187	1.68363	-1.08192	1.02326	2	LOC101736163
-0.875403	-0.142997	0.760861	-1.36068	-0.157548	0.348161	-0.430263	1.85787	2	LOC101736168
-0.66903	-0.189978	-0.31705	-1.46676	-0.223489	1.3947	-0.0344067	1.50602	2	LOC101736190
0.418058	-0.0431803	0.629648	-1.63194	-0.942465	1.63259	0.291223	-0.353928	2	LOC101736198
-1.36187	-0.579542	0.462894	-0.820161	-0.231422	1.36435	-0.231988	1.39774	2	LOC101736207
0.437611	-0.0393035	0.249321	-2.26966	0.404239	0.803841	-0.383858	0.797812	2	LOC101736218
0.0204039	-0.974511	0.798292	-0.446192	-1.61769	1.20071	-0.0543079	1.0733	2	LOC101736222
-0.742388	0.840119	0.00164999	-0.226429	-0.765698	1.90202	-1.2041	0.194827	2	LOC101736228
-0.319439	-1.19561	0.501657	0.569943	-1.33105	1.5562	-0.471681	0.689979	2	LOC101736231
1.21496	-0.306369	-0.174797	-1.16004	-1.22115	1.50606	-0.306385	0.447722	2	LOC101736234
0.587179	-0.743362	-0.3363	-1.1974	-0.266221	2.00221	-0.510383	0.464278	2	LOC101736236
-0.0276192	0.680532	0.495082	-1.46678	-0.386815	1.72142	-1.01324	-0.0025888	2	LOC101736256
0.24963	-0.468584	0.0616584	-1.37412	-0.47001	1.72426	-0.754079	1.03125	2	LOC101736258
0.084789	-0.151185	0.142056	-0.971112	-0.235609	2.09363	-1.22447	0.261905	2	LOC101736263
0.10435	-0.0868323	0.255059	-2.0449	0.716111	0.989497	-0.754286	0.820999	2	LOC101736264
-0.355916	-0.779812	0.555666	-1.2958	0.134293	1.97748	-0.518625	0.282719	2	LOC101736271
0.210371	0.696048	-0.458254	-1.11485	0.501489	1.44668	-1.60326	0.32178	2	LOC101736276
-0.424688	-0.347133	1.51635	-0.701967	-0.661414	1.67733	-0.748276	-0.310206	2	LOC101736307
0.306017	0.238	0.78669	-2.30255	0.572548	0.111018	-0.379038	0.66731	2	LOC101736311
0.031686	-1.12811	0.770216	-0.378338	-0.168306	0.271086	-1.23325	1.83501	2	LOC101736320
0.0992803	-0.183659	0.591416	-1.85239	-0.265323	1.71387	-0.336402	0.233204	2	LOC101736341
-0.584262	-0.576264	2.02016	-0.459676	-0.577745	1.1201	-0.440958	-0.501356	2	LOC101736343
-0.302057	-0.465973	0.93009	-0.366092	-1.03214	1.68126	-1.14492	0.699832	2	LOC101736385
-1.0563	0.388834	1.88242	-1.40142	-0.0602512	0.44207	-0.0367044	-0.158647	2	LOC101736386
0.297945	0.584922	0.345102	-2.01975	0.798829	0.616245	-1.07272	0.449428	2	LOC101736390
0.587284	0.0544344	0.380356	-2.21131	0.60262	0.868792	-0.620569	0.338394	2	LOC101736418
0.385486	-0.146454	0.569653	-2.37378	0.225903	0.749346	0.0898338	0.500009	2	LOC101736444
0.0532985	0.345015	0.970559	-1.83194	-0.0362994	1.08521	-1.07699	0.491148	2	LOC101736454
0.689719	0.244743	0.424009	-2.31203	-0.0607342	0.708052	-0.286873	0.593117	2	LOC101736479
0.448169	0.0705376	-1.47587	0.604283	-0.811721	1.83106	-0.425563	-0.240897	2	LOC101736486
0.149715	0.739791	0.782489	-0.165449	-1.05462	1.25128	-1.76326	0.060059	2	LOC101736490
-0.6163	-0.67145	0.18318	-1.39451	0.173782	1.12062	-0.441573	1.64625	2	LOC101736491
-0.529281	-0.538939	1.42413	-0.538939	-0.538939	1.79985	-0.538939	-0.538939	2	LOC101736500
0.788933	0.214029	0.511618	-0.966462	-1.27976	1.57296	-0.999489	0.158168	2	LOC101736504
-0.678321	-0.678321	0.459769	-0.678321	-0.678321	1.15755	-0.678321	1.77429	2	LOC101736522
1.30218	-0.429918	-0.656184	-0.908523	-0.833719	0.80892	-0.703651	1.4209	2	LOC101736528
-0.150819	0.192043	0.148921	-2.36191	0.227718	0.758813	0.661687	0.523548	2	LOC101736558
-0.72868	-0.932816	1.31876	0.370294	-0.428335	1.64414	-0.799132	-0.444236	2	LOC101736564
0.399608	0.0875013	-0.48609	-1.55364	-0.965373	1.61342	0.107056	0.797525	2	LOC101736585
0.108523	0.190385	0.450819	-2.25905	-0.0069822	1.04853	-0.233327	0.7011	2	LOC101736598
0.0665879	-0.294224	0.425535	-1.5389	-0.411058	1.43465	-0.861626	1.17904	2	LOC101736612
-0.483169	0.291234	2.22348	-0.670234	-0.611061	-0.252376	-0.852104	0.35423	2	LOC101736614
0.663815	0.493228	-0.0142811	-0.760329	-0.730531	1.68952	-1.52216	0.180738	2	LOC101736615
0.584185	-0.132045	-0.519159	0.618783	-0.62728	0.430677	-1.81264	1.45748	2	LOC101736633
0.243262	-0.581975	1.0242	-0.775794	-1.20152	1.82443	-0.402796	-0.1298	2	LOC101736648
-0.694273	0.830452	1.77527	-1.34467	0.0732435	0.250493	-0.894707	0.00419771	2	LOC101736650
0.150358	0.0950428	0.0854225	-2.10957	0.575901	0.762361	-0.646039	1.08653	2	LOC101736666
0.00843288	-0.16247	-0.0885854	-2.06525	0.579437	1.08768	-0.378327	1.01908	2	LOC101736680
-0.0149002	0.415364	-0.333417	-1.78022	0.646885	1.36418	-0.930961	0.633071	2	LOC101736687
-0.0735506	0.308018	0.498037	-1.59316	-0.13692	0.527735	-1.12631	1.59615	2	LOC101736697
-0.280943	0.0141989	0.0815887	-0.593016	-1.01806	1.9829	-0.981251	0.79458	2	LOC101736708
-0.106107	-0.332473	1.26582	-0.807678	-0.680552	1.85621	-0.580322	-0.614903	2	LOC101736722
0.337057	0.429379	0.478066	-1.80127	0.0223784	0.827067	-1.26472	0.972039	2	LOC101736728
0.260334	0.335687	1.12886	-2.03643	0.445512	0.360733	-0.935535	0.440836	2	LOC101736754
0.183159	0.776004	-0.065791	-1.96098	0.256142	1.28922	-0.818815	0.341064	2	LOC101736758
-0.124782	0.221339	1.03526	-2.04148	-0.26789	1.11213	-0.406197	0.471626	2	LOC101736762
-0.4493	-0.582122	-0.137593	-0.680641	-0.448746	1.61519	-0.869481	1.55269	2	LOC101736799
0.487785	0.14637	-0.0578914	-2.20083	0.164254	1.13533	-0.34981	0.674791	2	LOC101736817
0.241701	0.0466679	0.607178	-2.03873	-0.721393	0.539877	0.060267	1.26444	2	LOC101736826
0.16989	-0.202388	0.526694	-1.77463	0.271756	0.595834	-1.01615	1.429	2	LOC101736843
0.0408888	0.51115	-0.150325	-1.50926	-0.514901	1.72643	-0.821888	0.717911	2	LOC101736864
0.0655526	0.760887	0.744438	-1.65375	-0.398935	1.38994	-1.01273	0.104602	2	LOC101736870
-0.680951	-0.657992	1.63744	-1.36119	-0.664306	0.290339	0.794862	0.641796	2	LOC101736885
-0.972771	-0.273557	0.909881	-0.325184	-0.0757863	1.84548	-1.26811	0.16004	2	LOC101736901
-0.0502284	-0.295859	0.517844	-1.31965	-0.797867	1.62853	-0.724929	1.04215	2	LOC101736911
-0.0673713	-0.0601829	0.130407	-0.668467	-0.606661	2.34997	-0.707451	-0.370248	2	LOC101736921
-0.794615	0.913363	1.12667	-0.832195	-0.541353	1.50881	-0.847957	-0.53273	2	LOC101736922
-0.468701	-0.724419	1.41228	-1.09244	-0.402842	1.58093	-0.576376	0.271565	2	LOC101736925
-0.894066	-0.903933	-0.0884292	-0.941731	0.592969	1.95079	0.523797	-0.239399	2	LOC101736935
0.604821	0.133475	0.489406	-2.24646	0.732637	0.541815	-0.61121	0.355513	2	LOC101736939
-0.446663	0.476758	1.49369	-0.529117	-1.01925	1.42395	-0.790538	-0.608826	2	LOC101736971
0.495917	-0.741128	-0.601156	-1.11358	0.804756	1.65765	-0.986642	0.484182	2	LOC101736974
-0.320098	0.674647	0.595607	-0.574326	-0.957829	1.95511	-0.880421	-0.492692	2	LOC101736993
-0.276224	-0.522604	0.374906	-1.49617	-0.232014	1.21624	-0.604573	1.54043	2	LOC101736998
-0.509555	-0.892115	-0.153519	-0.208825	-0.261313	1.48396	-1.04468	1.58605	2	LOC101737005
0.641404	-0.377938	-0.501801	-0.543469	-0.510713	2.27128	-0.483068	-0.495693	2	LOC101737016
-0.389393	0.792472	0.64469	-1.91968	0.402118	0.685604	-0.963633	0.747819	2	LOC101737024
0.146062	-0.757918	1.67209	-1.04703	-1.04703	0.105926	-0.233927	1.16182	2	LOC101737025
-0.781577	-0.201334	0.505851	-0.861317	-0.483449	2.23562	-0.0774252	-0.336367	2	LOC101737031
-0.114453	-0.103728	2.18904	-1.41713	0.00909404	-0.295947	-0.295747	0.0288672	2	LOC101737049
0.734306	-0.220071	-0.474801	-2.10369	0.565717	1.17487	0.0959437	0.227728	2	LOC101737064
0.426094	0.377313	0.184663	-1.84701	0.00530644	1.32703	-1.06055	0.587144	2	LOC101737084
0.375734	0.352711	-0.046306	-1.08692	-1.0589	1.69372	-0.990934	0.760898	2	LOC101737099
0.23575	-0.23423	-0.54213	-1.75828	0.812303	1.33678	-0.648314	0.798116	2	LOC101737111
-0.533865	-0.511907	-0.182064	-0.540252	-0.120492	2.43107	-0.438837	-0.103648	2	LOC101737134
-0.381003	-0.441864	0.119152	-0.477489	-0.342473	2.42728	-0.460887	-0.442718	2	LOC101737136
0.779049	-0.239168	-0.490821	-1.08791	-0.612835	1.62269	-0.960771	0.989765	2	LOC101737137
0.308382	0.208898	1.29782	-0.918991	-0.800452	1.32942	-1.38666	-0.038417	2	LOC101737144
0.458493	0.0267267	0.711519	-2.25058	-0.375022	0.537022	0.888066	0.00377286	2	LOC101737153
0.0145865	-0.486835	-0.194719	-1.68775	0.101622	1.01713	-0.398802	1.63476	2	LOC101737181
0.405537	0.142232	0.956333	-1.56372	-0.865851	1.36757	-0.828432	0.38633	2	LOC101737185
0.105054	-0.744972	0.81953	-0.995826	-0.0773299	2.02812	-0.629793	-0.504781	2	LOC101737235
-0.344244	-0.66357	1.39405	-1.08248	-0.767477	1.64912	-0.0821159	-0.103291	2	LOC101737236
-1.29037	0.0386951	1.70608	0.580504	-0.369868	0.85998	-0.609962	-0.915062	2	LOC101737238
0.0917594	0.3569	0.393805	0.831418	0.208661	0.533747	-2.38505	-0.0312403	2	LOC101737243
-0.940294	0.225693	0.106222	-0.961231	0.383888	2.02853	-0.927465	0.0846571	2	LOC101737248
-0.774901	0.839777	1.10066	-2.01034	0.477515	0.228086	-0.205784	0.344986	2	LOC101737257
0.410998	-0.434069	0.555035	-0.203328	-0.935424	2.06271	-0.955582	-0.500339	2	LOC101737272
0.373424	-0.343861	0.673896	1.19405	-1.81498	0.484348	-1.04926	0.482391	2	LOC101737287
-0.624577	-0.161704	2.05444	-0.746875	-0.722211	0.937376	-0.626829	-0.109624	2	LOC101737291
0.0889496	-0.335935	-0.403737	-1.47637	-0.589897	1.87747	0.0252384	0.814278	2	LOC101737299
-0.176529	0.0496786	1.61162	-0.75602	-0.610578	1.4703	-0.819445	-0.769028	2	LOC101737305
0.794656	0.171189	-1.15218	-1.53432	-0.622409	0.890513	0.266808	1.18574	2	LOC101737306
0.515046	-0.0588582	0.0188485	-2.24875	0.904995	0.836395	-0.262155	0.294482	2	LOC101737307
-0.995843	-0.972404	-0.105084	-0.538454	0.223275	2.16282	0.178554	0.0471352	2	LOC101737324
0.568936	0.229292	-0.265495	-0.489406	0.0299734	1.30558	-2.04178	0.662898	2	LOC101737343
-0.684399	-0.0715316	0.376426	-0.809809	0.0519845	2.11332	-1.11405	0.138066	2	LOC101737354
-0.333519	-0.305636	1.69742	-1.26414	-0.983921	0.894227	-0.354536	0.650097	2	LOC101737374
-0.237217	-0.12532	0.203341	-0.461782	-0.602611	1.65978	-1.53345	1.09725	2	LOC101737384
-1.13577	-1.12638	0.947267	-1.26018	0.384411	0.681536	0.43448	1.07465	2	LOC101737401
0.08542	-0.295386	1.01033	-1.46972	-0.283535	1.64382	-0.938502	0.247575	2	LOC101737424
0.395401	0.0518225	0.608817	0.22128	-0.597081	1.68972	-1.63293	-0.737027	2	LOC101737428
0.706609	0.251471	0.0803022	-2.32773	0.240421	0.477252	-0.245076	0.816747	2	LOC101737443
-0.227037	0.831214	0.789781	-1.29903	-1.50633	1.21745	-0.19993	0.39388	2	LOC101737454
-0.361342	0.0683127	0.0758691	-1.91754	0.585043	1.47981	-0.534061	0.603905	2	LOC101737472
-0.617782	0.0997852	1.33477	0.140723	-1.30507	1.51135	-0.315061	-0.848711	2	LOC101737480
-0.498306	-1.22651	0.263943	-0.970529	-0.56795	0.959292	0.34473	1.69533	2	LOC101737482
-0.543438	-0.614338	1.61529	-0.240134	-0.710295	1.58442	-0.703593	-0.387916	2	LOC101737490
-1.47761	0.309805	0.176643	-1.47218	0.371735	1.41618	0.0635684	0.611861	2	LOC101737493
[truncated: 15,815 more rows]
