# Supplementary material for: Programmed meiotic errors facilitate dichotomous sperm production in the silkworm, Bombyx mori
Source: bioRxiv. 2025 Sep 2:2025.08.03.667510. Originally published 2025 Aug 3. Preprint. [Version 2] doi: 10.1101/2025.08.03.667510 (PMC12360503; doi:10.1101/2025.08.03.667510)
Supplement: Supplement 8 [file media-8.xlsx]

## Sheet: Cluster 1
Term Type	Term Name	Term ID	Adjusted pvalue	Term Size	Query Size	Intersection Size	Effective Domain Size	Gene Names
Molecular Function	structural constituent of ribosome	GO:0003735	1.7842e-37	126	827	73	7893	RPL10,RPL10A,RPL11,RPL12,RPL13,RPL13A,RPL14,RPL15,RPL17,RPL18,RPL18A,RPL19,RPL21,RPL22,RPL23,RPL23A,RPL26,RPL27,RPL27A,RPL28,RPL29,RPL3,RPL30,RPL31,RPL32,RPL34,RPL35,RPL35A,RPL36,RPL36A,RPL37,RPL37A,RPL38,RPL39,RPL4,RPL41,RPL5,RPL6,RPL7,RPL8,RPL9,RPLP2,RPP1,RPS11,RPS12,RPS13,RPS14,RPS15,RPS15A,RPS16,RPS17,RPS18,RPS19,RPS20,RPS21,RPS23,RPS24,RPS26,RPS27,RPS27A,RPS28,RPS29,RPS2E,RPS3,RPS30,RPS3AE,R…
Molecular Function	oxidoreductase activity	GO:0016491	1.15613e-17	617	827	139	7893	ACADE,CAT,CYP306A1,CYP337A2,CYP340A3,CYP340C1,CYP6AB5,CYP6AE2,CYP6AE7,CYP6AE9,CYP6B29,CYP9A20,DESAT3,DLDH,FNSI,GOGAT,GPX,HIBADH,IVD,KMO,L(B002),LOC100101164,LOC100101177,LOC100302629,LOC100862709,LOC101735322,LOC101735518,LOC101735662,LOC101735813,LOC101736057,LOC101736202,LOC101736392,LOC101736448,LOC101736569,LOC101736880,LOC101736955,LOC101737085,LOC101737103,LOC101737376,LOC101737414,LOC10173…
Molecular Function	structural molecule activity	GO:0005198	8.48057e-09	452	827	93	7893	COPA,COPB,COPB2,COPE,CPR36,CPR42,CPR46,CPR5,LOC101737673,LOC101737805,LOC101741617,LOC101742977,LOC101746274,LOC105841242,LOC105842476,LOC110386211,LOC110386229,LOC692402,LOC732935,P25,RPL10,RPL10A,RPL11,RPL12,RPL13,RPL13A,RPL14,RPL15,RPL17,RPL18,RPL18A,RPL19,RPL21,RPL22,RPL23,RPL23A,RPL26,RPL27,RPL27A,RPL28,RPL29,RPL3,RPL30,RPL31,RPL32,RPL34,RPL35,RPL35A,RPL36,RPL36A,RPL37,RPL37A,RPL38,RPL39,RPL…
Molecular Function	flavin adenine dinucleotide binding	GO:0050660	1.36396e-07	105	827	34	7893	ACADE,DLDH,GOGAT,IVD,KMO,LOC100302629,LOC101735662,LOC101735813,LOC101736392,LOC101736569,LOC101736999,LOC101738196,LOC101738209,LOC101738479,LOC101738979,LOC101739171,LOC101739276,LOC101740386,LOC101740734,LOC101741112,LOC101741114,LOC101741394,LOC101741674,LOC101743803,LOC101744366,LOC101745602,LOC101745752,LOC101746258,LOC101747228,LOC105841864,LOC105842054,LOC105842960,LOC110384739,XDH2
Molecular Function	transporter activity	GO:0005215	3.25801e-07	694	827	122	7893	ANT,LOC100127126,LOC100313491,LOC100500932,LOC100526764,LOC100736431,LOC101735419,LOC101735554,LOC101735562,LOC101735847,LOC101735871,LOC101736096,LOC101736151,LOC101736172,LOC101736365,LOC101736399,LOC101736448,LOC101736463,LOC101736483,LOC101736616,LOC101736678,LOC101736735,LOC101737230,LOC101737295,LOC101737315,LOC101737363,LOC101737464,LOC101737579,LOC101737607,LOC101737798,LOC101737884,LOC10…
Molecular Function	transmembrane transporter activity	GO:0022857	3.38763e-07	672	827	119	7893	ANT,LOC100127126,LOC100313491,LOC100500932,LOC100526764,LOC100736431,LOC101735419,LOC101735554,LOC101735562,LOC101735847,LOC101735871,LOC101736096,LOC101736151,LOC101736365,LOC101736399,LOC101736448,LOC101736463,LOC101736483,LOC101736616,LOC101736678,LOC101736735,LOC101737230,LOC101737295,LOC101737315,LOC101737363,LOC101737464,LOC101737579,LOC101737607,LOC101737798,LOC101737884,LOC101737926,LOC10…
Molecular Function	oxidoreductase activity, acting on CH-OH group of donors	GO:0016614	1.6178e-05	102	827	30	7893	HIBADH,LOC100101164,LOC100302629,LOC101736392,LOC101737085,LOC101737376,LOC101738079,LOC101738196,LOC101739276,LOC101740233,LOC101740734,LOC101741114,LOC101741394,LOC101741674,LOC101742796,LOC101742996,LOC101743755,LOC101745602,LOC101745752,LOC101746394,LOC101746566,LOC105841864,LOC105842054,LOC105842960,LOC110384739,LOC692823,LOC692952,LOC733025,LOC733095,LOC733113
Molecular Function	iron ion binding	GO:0005506	2.726e-05	121	827	33	7893	CYP306A1,CYP337A2,CYP340A3,CYP340C1,CYP6AB5,CYP6AE2,CYP6AE7,CYP6AE9,CYP6B29,CYP9A20,GOGAT,LOC100101177,LOC101736569,LOC101736880,LOC101738209,LOC101738473,LOC101738479,LOC101738834,LOC101739111,LOC101741112,LOC101742018,LOC101742342,LOC101742830,LOC101742941,LOC101743022,LOC101744641,LOC101744746,LOC101744852,LOC101745954,LOC101747037,LOC119629670,P450,XDH2
Molecular Function	tetrapyrrole binding	GO:0046906	0.00033219	146	827	35	7893	CAT,CYP306A1,CYP337A2,CYP340A3,CYP340C1,CYP6AB5,CYP6AE2,CYP6AE7,CYP6AE9,CYP6B29,CYP9A20,LOC100127129,LOC100134922,LOC101736880,LOC101738473,LOC101738834,LOC101739111,LOC101741329,LOC101742018,LOC101742342,LOC101742830,LOC101742941,LOC101743022,LOC101744078,LOC101744746,LOC101744852,LOC101744867,LOC101745954,LOC101746029,LOC101746584,LOC101746637,LOC105841592,LOC119629670,LOC732875,P450
Molecular Function	translation factor activity	GO:0180051	0.00035483	61	827	20	7893	EF-1D,EF-1G,EF1A,EF1BETA,EIF-4A,EIF3-S9,EIF3G,EIF3H,EIF3I,ELF,LOC101737255,LOC692936,LOC693063,LOC693075,LOC732945,LOC733116,LOC733122,LOC733143,LOC778479,TEF2
Molecular Function	heme binding	GO:0020037	0.00067039	144	827	34	7893	CAT,CYP306A1,CYP337A2,CYP340A3,CYP340C1,CYP6AB5,CYP6AE2,CYP6AE7,CYP6AE9,CYP6B29,CYP9A20,LOC100127129,LOC100134922,LOC101736880,LOC101738473,LOC101738834,LOC101739111,LOC101741329,LOC101742018,LOC101742342,LOC101742830,LOC101742941,LOC101743022,LOC101744078,LOC101744746,LOC101744852,LOC101744867,LOC101745954,LOC101746029,LOC101746584,LOC101746637,LOC105841592,LOC119629670,P450
Molecular Function	UDP-glycosyltransferase activity	GO:0008194	0.00086519	59	827	19	7893	LOC100862822,LOC101735304,LOC119629945,LOC732962,UGT10286,UGT10287A,UGT10287B,UGT10289B,UGT2,UGT33D2,UGT33D5,UGT33D6,UGT33D7,UGT33K1,UGT33R1,UGT33R2,UGT39B1,UGT40A1,UGT48C1
Molecular Function	monooxygenase activity	GO:0004497	0.00151161	106	827	27	7893	CYP306A1,CYP337A2,CYP340A3,CYP340C1,CYP6AB5,CYP6AE2,CYP6AE7,CYP6AE9,CYP6B29,CYP9A20,KMO,LOC100101177,LOC101736880,LOC101738473,LOC101738834,LOC101739111,LOC101742018,LOC101742342,LOC101742830,LOC101742941,LOC101743022,LOC101744641,LOC101744746,LOC101744852,LOC101745954,LOC119629670,P450
Molecular Function	pyridoxal phosphate binding	GO:0030170	0.0034819	34	827	13	7893	KYNU,LOC101736114,LOC101738563,LOC101742614,LOC101742893,LOC101743589,LOC101744960,LOC101745259,LOC101745777,LOC692801,LOC692954,LOC692975,LOC732869
Molecular Function	vitamin B6 binding	GO:0070279	0.0034819	34	827	13	7893	KYNU,LOC101736114,LOC101738563,LOC101742614,LOC101742893,LOC101743589,LOC101744960,LOC101745259,LOC101745777,LOC692801,LOC692954,LOC692975,LOC732869
Molecular Function	catalytic activity	GO:0003824	0.00917009	3652	827	436	7893	6PGL,AACT,ACADE,ADK2,CAT,CATL-LIKE,CCE-1,CI-13,CI-B1,CNB,CP8,CYP306A1,CYP337A2,CYP340A3,CYP340C1,CYP6AB5,CYP6AE2,CYP6AE7,CYP6AE9,CYP6B29,CYP9A20,CYPA,DESAT3,DLDH,EF1A,EIF-4A,EIF3H,ELF,ERP57,FNSI,GKLP,GLCNACASE1,GLCNACASE2,GOGAT,GPX,GSTS1,HIBADH,HSC70-4,HYI,IE1,IVD,JHEH-LP2,JHEH-LP5,JHEH2,JNK,KMO,KYNU,L(B002),LOC100037426,LOC100101162,LOC100101164,LOC100101171,LOC100101175,LOC100101177,LOC10010118…
Molecular Function	translation initiation factor activity	GO:0003743	0.0100554	42	827	14	7893	EIF-4A,EIF3-S9,EIF3G,EIF3H,EIF3I,LOC101737255,LOC692936,LOC693063,LOC693075,LOC732945,LOC733116,LOC733122,LOC733143,LOC778479
Molecular Function	oxidoreductase activity, acting on paired donors, with incorporation or reduction of molecular oxygen	GO:0016705	0.0115013	137	827	30	7893	CYP306A1,CYP337A2,CYP340A3,CYP340C1,CYP6AB5,CYP6AE2,CYP6AE7,CYP6AE9,CYP6B29,CYP9A20,DESAT3,KMO,LOC101736880,LOC101738473,LOC101738834,LOC101739111,LOC101739774,LOC101742018,LOC101742342,LOC101742830,LOC101742941,LOC101743022,LOC101743818,LOC101744746,LOC101744852,LOC101745954,LOC119629670,LOC692458,LOC692831,P450
Molecular Function	serine-type endopeptidase inhibitor activity	GO:0004867	0.0118454	53	827	16	7893	CI-13,CI-B1,LOC101739125,LOC101740087,LOC119628376,LOC119630585,SERPIN-1,SERPIN-14,SERPIN-15,SERPIN-16,SERPIN-18,SERPIN-22,SERPIN-26,SERPIN-28,SERPIN-9,SPI1
Molecular Function	glucuronosyltransferase activity	GO:0015020	0.0182526	34	827	12	7893	LOC732962,UGT10286,UGT10287A,UGT10287B,UGT2,UGT33D2,UGT33D5,UGT33D6,UGT33D7,UGT33K1,UGT39B1,UGT40A1
Molecular Function	oxidoreductase activity, acting on the CH-CH group of donors	GO:0016627	0.0185229	39	827	13	7893	ACADE,IVD,LOC101735662,LOC101735813,LOC101737085,LOC101737376,LOC101737414,LOC101738979,LOC101740386,LOC101742899,LOC101743803,LOC101746258,LOC101747228
Molecular Function	acyl-CoA dehydrogenase activity	GO:0003995	0.0400713	7	827	5	7893	ACADE,IVD,LOC101740386,LOC101746258,LOC101747228
Molecular Function	oxidoreductase activity, acting on the CH-CH group of donors, with a flavin as acceptor	GO:0052890	0.0400713	7	827	5	7893	ACADE,IVD,LOC101740386,LOC101746258,LOC101747228
Biological Process	translation	GO:0006412	1.51902e-42	236	578	107	5469	EF-1D,EF-1G,EF1A,EF1BETA,EIF-4A,EIF3-S9,EIF3G,EIF3H,EIF3I,ELF,LOC100125608,LOC101737255,LOC101739599,LOC101739619,LOC101740690,LOC101740700,LOC101742209,LOC101742308,LOC101742768,LOC101743384,LOC101744960,LOC101746989,LOC692936,LOC692991,LOC693023,LOC693063,LOC693075,LOC732945,LOC733116,LOC733122,LOC733143,LOC778479,NOS-M,RACK1,RPL10,RPL10A,RPL11,RPL12,RPL13,RPL13A,RPL14,RPL15,RPL17,RPL18,RPL18A,…
Biological Process	small molecule metabolic process	GO:0044281	1.00964e-11	371	578	88	5469	6PGL,ADK2,DESAT3,GKLP,GOGAT,HIBADH,IVD,KMO,KYNU,L(B002),LOC100037426,LOC100101164,LOC100101177,LOC100101186,LOC101735662,LOC101735679,LOC101735940,LOC101736114,LOC101736408,LOC101736818,LOC101736955,LOC101736970,LOC101737414,LOC101737459,LOC101737588,LOC101737646,LOC101737917,LOC101737927,LOC101738415,LOC101739472,LOC101739615,LOC101739645,LOC101739774,LOC101739920,LOC101740233,LOC101740954,LOC10…
Biological Process	establishment of localization	GO:0051234	3.62627e-10	1004	578	172	5469	ANT,COPA,COPB,COPB2,COPD,COPE,COPZ,ERD2,LOC100101154,LOC100101160,LOC100127126,LOC100313491,LOC100500932,LOC100526764,LOC100736431,LOC101735419,LOC101735495,LOC101735554,LOC101735562,LOC101735847,LOC101735871,LOC101735890,LOC101736096,LOC101736151,LOC101736172,LOC101736365,LOC101736399,LOC101736463,LOC101736483,LOC101736572,LOC101736616,LOC101736678,LOC101736735,LOC101737091,LOC101737295,LOC10173…
Biological Process	localization	GO:0051179	8.35808e-10	1013	578	172	5469	ANT,COPA,COPB,COPB2,COPD,COPE,COPZ,ERD2,LOC100101154,LOC100101160,LOC100127126,LOC100313491,LOC100500932,LOC100526764,LOC100736431,LOC101735419,LOC101735495,LOC101735554,LOC101735562,LOC101735847,LOC101735871,LOC101735890,LOC101736096,LOC101736151,LOC101736172,LOC101736365,LOC101736399,LOC101736463,LOC101736483,LOC101736572,LOC101736616,LOC101736678,LOC101736735,LOC101737091,LOC101737295,LOC10173…
Biological Process	transport	GO:0006810	1.81743e-09	990	578	168	5469	ANT,COPA,COPB,COPB2,COPD,COPE,COPZ,ERD2,LOC100101154,LOC100127126,LOC100313491,LOC100500932,LOC100526764,LOC100736431,LOC101735419,LOC101735495,LOC101735554,LOC101735562,LOC101735847,LOC101735871,LOC101735890,LOC101736096,LOC101736151,LOC101736172,LOC101736365,LOC101736399,LOC101736463,LOC101736483,LOC101736572,LOC101736616,LOC101736678,LOC101736735,LOC101737091,LOC101737295,LOC101737315,LOC10173…
Biological Process	transmembrane transport	GO:0055085	9.77041e-09	598	578	114	5469	ANT,LOC100127126,LOC100313491,LOC100500932,LOC100526764,LOC100736431,LOC101735419,LOC101735554,LOC101735562,LOC101735847,LOC101735871,LOC101736096,LOC101736151,LOC101736365,LOC101736399,LOC101736463,LOC101736483,LOC101736572,LOC101736616,LOC101736678,LOC101736735,LOC101737295,LOC101737315,LOC101737363,LOC101737464,LOC101737579,LOC101737607,LOC101737798,LOC101737926,LOC101738278,LOC101738409,LOC10…
Biological Process	small molecule catabolic process	GO:0044282	6.01784e-07	55	578	23	5469	GKLP,HIBADH,IVD,KMO,KYNU,LOC100101177,LOC101735662,LOC101736114,LOC101737459,LOC101739774,LOC101741966,LOC101742893,LOC101742985,LOC101743803,LOC101744428,LOC101744641,LOC101745191,LOC101745938,LOC101747054,LOC101747176,LOC692784,LOC692798,LOC692975
Biological Process	amino acid metabolic process	GO:0006520	3.2513e-06	125	578	36	5469	GOGAT,HIBADH,IVD,KMO,KYNU,LOC101736114,LOC101736408,LOC101736784,LOC101737917,LOC101739599,LOC101739619,LOC101740690,LOC101740700,LOC101741966,LOC101742209,LOC101742308,LOC101742893,LOC101743384,LOC101743996,LOC101744428,LOC101744557,LOC101744960,LOC101745190,LOC101745191,LOC101745777,LOC101746001,LOC101746989,LOC101747176,LOC692801,LOC692939,LOC692975,LOC692991,LOC692995,LOC693023,LOC732869,PSAT1
Biological Process	oxoacid metabolic process	GO:0043436	8.5746e-06	164	578	42	5469	DESAT3,GOGAT,HIBADH,IVD,KMO,KYNU,L(B002),LOC100037426,LOC100101164,LOC101735662,LOC101736114,LOC101736408,LOC101737646,LOC101737917,LOC101739645,LOC101739774,LOC101741966,LOC101742893,LOC101743803,LOC101744428,LOC101744557,LOC101745054,LOC101745190,LOC101745191,LOC101745777,LOC101747054,LOC101747176,LOC110385370,LOC692458,LOC692786,LOC692801,LOC692823,LOC692831,LOC692952,LOC692975,LOC692995,LOC73…
Biological Process	carboxylic acid metabolic process	GO:0019752	8.5746e-06	164	578	42	5469	DESAT3,GOGAT,HIBADH,IVD,KMO,KYNU,L(B002),LOC100037426,LOC100101164,LOC101735662,LOC101736114,LOC101736408,LOC101737646,LOC101737917,LOC101739645,LOC101739774,LOC101741966,LOC101742893,LOC101743803,LOC101744428,LOC101744557,LOC101745054,LOC101745190,LOC101745191,LOC101745777,LOC101747054,LOC101747176,LOC110385370,LOC692458,LOC692786,LOC692801,LOC692823,LOC692831,LOC692952,LOC692975,LOC692995,LOC73…
Biological Process	organic acid metabolic process	GO:0006082	8.5746e-06	164	578	42	5469	DESAT3,GOGAT,HIBADH,IVD,KMO,KYNU,L(B002),LOC100037426,LOC100101164,LOC101735662,LOC101736114,LOC101736408,LOC101737646,LOC101737917,LOC101739645,LOC101739774,LOC101741966,LOC101742893,LOC101743803,LOC101744428,LOC101744557,LOC101745054,LOC101745190,LOC101745191,LOC101745777,LOC101747054,LOC101747176,LOC110385370,LOC692458,LOC692786,LOC692801,LOC692823,LOC692831,LOC692952,LOC692975,LOC692995,LOC73…
Biological Process	cytoplasmic translation	GO:0002181	1.6077e-05	16	578	11	5469	EIF3-S9,EIF3G,EIF3H,EIF3I,LOC101737255,LOC692936,LOC733116,LOC733122,RPLP2,RPS28,RPS29
Biological Process	pyridine-containing compound metabolic process	GO:0072524	2.5469e-05	34	578	16	5469	6PGL,KMO,KYNU,LOC100037426,LOC101739472,LOC101739645,LOC101741451,LOC101745054,LOC101746394,LOC110384695,LOC692786,LOC733113,LOC733132,LOC778462,PDXK,TPI
Biological Process	nucleobase-containing small molecule metabolic process	GO:0055086	2.6406e-05	164	578	41	5469	6PGL,ADK2,KMO,KYNU,L(B002),LOC100037426,LOC100101186,LOC101735940,LOC101736818,LOC101736955,LOC101736970,LOC101737414,LOC101737588,LOC101737927,LOC101739472,LOC101739615,LOC101739645,LOC101740233,LOC101740954,LOC101741451,LOC101741523,LOC101742985,LOC101743905,LOC101744836,LOC101745054,LOC101746394,LOC101746814,LOC110384695,LOC692784,LOC692786,LOC692798,LOC692816,LOC692991,LOC732890,LOC732934,LOC…
Biological Process	nicotinamide nucleotide metabolic process	GO:0046496	4.1419e-05	31	578	15	5469	6PGL,KMO,KYNU,LOC100037426,LOC101739472,LOC101739645,LOC101741451,LOC101745054,LOC101746394,LOC110384695,LOC692786,LOC733113,LOC733132,LOC778462,TPI
Biological Process	pyridine nucleotide metabolic process	GO:0019362	4.1419e-05	31	578	15	5469	6PGL,KMO,KYNU,LOC100037426,LOC101739472,LOC101739645,LOC101741451,LOC101745054,LOC101746394,LOC110384695,LOC692786,LOC733113,LOC733132,LOC778462,TPI
Biological Process	biosynthetic process	GO:0009058	0.00010573	1544	578	216	5469	ADK2,CAD-LIKE,CYPA,DESAT3,E74,EF-1D,EF-1G,EF1A,EF1BETA,EIF-4A,EIF3-S9,EIF3G,EIF3H,EIF3I,ELF,FOXG1,GOGAT,HSC70-4,HSFD,INV,KMO,KYNU,L(B002),LOC100101186,LOC100125608,LOC100529235,LOC100862796,LOC101735304,LOC101735428,LOC101735813,LOC101735925,LOC101735940,LOC101735990,LOC101736114,LOC101736408,LOC101736801,LOC101736955,LOC101737191,LOC101737255,LOC101737414,LOC101737588,LOC101737879,LOC101737917,L…
Biological Process	purine nucleotide metabolic process	GO:0006163	0.00032131	84	578	25	5469	6PGL,ADK2,KMO,KYNU,LOC100037426,LOC100101186,LOC101735940,LOC101737927,LOC101739472,LOC101739615,LOC101739645,LOC101740233,LOC101740954,LOC101741451,LOC101745054,LOC101746394,LOC110384695,LOC692786,LOC732934,LOC733113,LOC733114,LOC733132,LOC778462,LOC778517,TPI
Biological Process	nucleoside phosphate metabolic process	GO:0006753	0.00041234	149	578	36	5469	6PGL,ADK2,KMO,KYNU,L(B002),LOC100037426,LOC100101186,LOC101735940,LOC101736955,LOC101736970,LOC101737588,LOC101737927,LOC101739472,LOC101739615,LOC101739645,LOC101740233,LOC101740954,LOC101741451,LOC101741523,LOC101743905,LOC101744836,LOC101745054,LOC101746394,LOC101746814,LOC110384695,LOC692786,LOC692816,LOC692991,LOC732890,LOC732934,LOC733113,LOC733114,LOC733132,LOC778462,LOC778517,TPI
Biological Process	purine-containing compound metabolic process	GO:0072521	0.00047039	108	578	29	5469	6PGL,ADK2,KMO,KYNU,L(B002),LOC100037426,LOC100101186,LOC101735940,LOC101737927,LOC101739472,LOC101739615,LOC101739645,LOC101740233,LOC101740954,LOC101741451,LOC101742985,LOC101743905,LOC101745054,LOC101746394,LOC110384695,LOC692784,LOC692786,LOC732934,LOC733113,LOC733114,LOC733132,LOC778462,LOC778517,TPI
Biological Process	NADPH regeneration	GO:0006740	0.00048973	6	578	6	5469	6PGL,LOC101741451,LOC101746394,LOC110384695,LOC733113,LOC733132
Biological Process	glucose 6-phosphate metabolic process	GO:0051156	0.00048973	6	578	6	5469	6PGL,LOC101741451,LOC101746394,LOC110384695,LOC733113,LOC733132
Biological Process	pentose-phosphate shunt	GO:0006098	0.00048973	6	578	6	5469	6PGL,LOC101741451,LOC101746394,LOC110384695,LOC733113,LOC733132
Biological Process	translational elongation	GO:0006414	0.00056652	17	578	10	5469	EF-1D,EF-1G,EF1A,EF1BETA,ELF,LOC693075,RPLP2,RPP1,SRP9,TEF2
Biological Process	formation of cytoplasmic translation initiation complex	GO:0001732	0.00066067	11	578	8	5469	EIF3-S9,EIF3G,EIF3H,EIF3I,LOC101737255,LOC692936,LOC733116,LOC733122
Biological Process	nucleotide metabolic process	GO:0009117	0.00089372	123	578	31	5469	6PGL,ADK2,KMO,KYNU,LOC100037426,LOC100101186,LOC101735940,LOC101736970,LOC101737588,LOC101737927,LOC101739472,LOC101739615,LOC101739645,LOC101740233,LOC101740954,LOC101741451,LOC101741523,LOC101745054,LOC101746394,LOC101746814,LOC110384695,LOC692786,LOC692991,LOC732890,LOC732934,LOC733113,LOC733114,LOC733132,LOC778462,LOC778517,TPI
Biological Process	amino acid catabolic process	GO:0009063	0.00149475	26	578	12	5469	HIBADH,IVD,KMO,KYNU,LOC101736114,LOC101741966,LOC101742893,LOC101743996,LOC101744428,LOC101745191,LOC101747176,LOC692975
Biological Process	cytoplasmic translational initiation	GO:0002183	0.00179874	12	578	8	5469	EIF3-S9,EIF3G,EIF3H,EIF3I,LOC101737255,LOC692936,LOC733116,LOC733122
Biological Process	carboxylic acid catabolic process	GO:0046395	0.00223094	40	578	15	5469	HIBADH,IVD,KMO,KYNU,LOC101735662,LOC101736114,LOC101739774,LOC101741966,LOC101742893,LOC101743803,LOC101744428,LOC101745191,LOC101747054,LOC101747176,LOC692975
Biological Process	organic acid catabolic process	GO:0016054	0.00223094	40	578	15	5469	HIBADH,IVD,KMO,KYNU,LOC101735662,LOC101736114,LOC101739774,LOC101741966,LOC101742893,LOC101743803,LOC101744428,LOC101745191,LOC101747054,LOC101747176,LOC692975
Biological Process	alpha-amino acid catabolic process	GO:1901606	0.00414402	24	578	11	5469	HIBADH,IVD,KMO,KYNU,LOC101736114,LOC101741966,LOC101742893,LOC101744428,LOC101745191,LOC101747176,LOC692975
Biological Process	organophosphate metabolic process	GO:0019637	0.00625203	262	578	50	5469	6PGL,ADK2,GKLP,KMO,KYNU,L(B002),LOC100037426,LOC100101186,LOC101735940,LOC101736953,LOC101736955,LOC101736970,LOC101737588,LOC101737927,LOC101739472,LOC101739608,LOC101739615,LOC101739645,LOC101739920,LOC101740233,LOC101740954,LOC101741451,LOC101741523,LOC101741799,LOC101743905,LOC101744607,LOC101744836,LOC101745054,LOC101745064,LOC101745230,LOC101745849,LOC101745938,LOC101746346,LOC101746394,LOC…
Biological Process	endoplasmic reticulum to Golgi vesicle-mediated transport	GO:0006888	0.00692337	21	578	10	5469	COPA,LOC101735495,LOC101737629,LOC101739317,LOC101740502,LOC101741617,LOC101743064,LOC101744716,LOC692910,YIPF6
Biological Process	protein localization to endoplasmic reticulum	GO:0070972	0.00899094	14	578	8	5469	ERD2,LOC100101160,LOC101735495,LOC101745731,LOC778512,SRP54,SRP68,SRP9
Biological Process	alpha-amino acid metabolic process	GO:1901605	0.00976825	60	578	18	5469	GOGAT,HIBADH,IVD,KMO,KYNU,LOC101736114,LOC101737917,LOC101741966,LOC101742893,LOC101744428,LOC101744557,LOC101745190,LOC101745191,LOC101747176,LOC692801,LOC692975,LOC692995,PSAT1
Biological Process	NADP metabolic process	GO:0006739	0.0113638	8	578	6	5469	6PGL,LOC101741451,LOC101746394,LOC110384695,LOC733113,LOC733132
Biological Process	translational initiation	GO:0006413	0.011369	40	578	14	5469	EIF-4A,EIF3-S9,EIF3G,EIF3H,EIF3I,LOC101737255,LOC692936,LOC693063,LOC693075,LOC732945,LOC733116,LOC733122,LOC733143,LOC778479
Biological Process	dicarboxylic acid metabolic process	GO:0043648	0.0115391	11	578	7	5469	GOGAT,KMO,KYNU,LOC101741966,LOC101747054,LOC692952,LOC733130
Biological Process	gene expression	GO:0010467	0.013593	1101	578	154	5469	CAD-LIKE,CYPA,E74,EF-1D,EF-1G,EF1A,EF1BETA,EIF-4A,EIF3-S9,EIF3G,EIF3H,EIF3I,ELF,FOXG1,HSC70-4,HSFD,INV,LOC100125608,LOC100529235,LOC100862796,LOC101735428,LOC101735813,LOC101735990,LOC101736801,LOC101737191,LOC101737255,LOC101738101,LOC101739599,LOC101739619,LOC101739640,LOC101739770,LOC101739896,LOC101740311,LOC101740372,LOC101740690,LOC101740700,LOC101740878,LOC101741019,LOC101741311,LOC1017415…
Biological Process	L-amino acid catabolic process	GO:0170035	0.0193882	19	578	9	5469	IVD,KMO,KYNU,LOC101736114,LOC101741966,LOC101742893,LOC101745191,LOC101747176,LOC692975
Biological Process	folic acid-containing compound metabolic process	GO:0006760	0.0255713	6	578	5	5469	LOC101735925,LOC101743494,LOC101745190,LOC101747054,LOC692975
Biological Process	catabolic process	GO:0009056	0.0299466	292	578	52	5469	ATG8,CAT,ELF,GKLP,HIBADH,IVD,KMO,KYNU,LOC100037426,LOC100101162,LOC100101177,LOC100526775,LOC101735662,LOC101736114,LOC101736145,LOC101736970,LOC101737459,LOC101737813,LOC101738819,LOC101739175,LOC101739645,LOC101739774,LOC101741523,LOC101741647,LOC101741966,LOC101742671,LOC101742893,LOC101742965,LOC101742985,LOC101743020,LOC101743557,LOC101743803,LOC101743996,LOC101744428,LOC101744641,LOC1017450…
Biological Process	cotranslational protein targeting to membrane	GO:0006613	0.0310435	9	578	6	5469	LOC100101160,LOC101745731,LOC778512,SRP54,SRP68,SRP9
Biological Process	SRP-dependent cotranslational protein targeting to membrane	GO:0006614	0.0310435	9	578	6	5469	LOC100101160,LOC101745731,LOC778512,SRP54,SRP68,SRP9
Biological Process	monocarboxylic acid metabolic process	GO:0032787	0.0425258	78	578	20	5469	DESAT3,KMO,KYNU,L(B002),LOC100037426,LOC100101164,LOC101735662,LOC101739645,LOC101739774,LOC101743803,LOC101745054,LOC110385370,LOC692458,LOC692786,LOC692823,LOC692831,LOC733062,LOC733113,LOC778462,TPI
Cellular Component	ribosome	GO:0005840	1.54235e-35	142	505	81	3913	LOC101746755,LOC692701,RACK1,RPL10,RPL10A,RPL11,RPL12,RPL13,RPL13A,RPL14,RPL15,RPL17,RPL18,RPL18A,RPL19,RPL21,RPL22,RPL23,RPL23A,RPL26,RPL27,RPL27A,RPL28,RPL29,RPL3,RPL30,RPL31,RPL32,RPL34,RPL35,RPL35A,RPL36,RPL36A,RPL37,RPL37A,RPL38,RPL39,RPL4,RPL41,RPL5,RPL6,RPL7,RPL7A,RPL7AE,RPL8,RPL9,RPLP2,RPP0,RPP1,RPS10,RPS11,RPS12,RPS13,RPS14,RPS15,RPS15A,RPS16,RPS17,RPS18,RPS19,RPS20,RPS21,RPS23,RPS24,RPS…
Cellular Component	ribonucleoprotein complex	GO:1990904	3.10668e-26	198	505	86	3913	EIF3-S9,EIF3G,EIF3H,EIF3I,ELAV,LOC101737255,LOC692936,LOC733116,LOC733122,RPL10,RPL10A,RPL11,RPL12,RPL13,RPL13A,RPL14,RPL15,RPL17,RPL18,RPL18A,RPL19,RPL22,RPL23,RPL23A,RPL26,RPL27,RPL27A,RPL28,RPL29,RPL3,RPL30,RPL31,RPL32,RPL34,RPL35,RPL36A,RPL37,RPL37A,RPL38,RPL39,RPL4,RPL41,RPL5,RPL7,RPL7A,RPL7AE,RPL8,RPL9,RPLP2,RPP0,RPP1,RPS11,RPS12,RPS13,RPS14,RPS15,RPS15A,RPS16,RPS17,RPS18,RPS19,RPS20,RPS21,…
Cellular Component	cytosolic ribosome	GO:0022626	4.07087e-13	16	505	16	3913	RPL15,RPL19,RPL30,RPL35,RPL5,RPL7,RPL7A,RPLP2,RPP1,RPS11,RPS28,RPS29,RPS2E,RPS3,RPS3AE,RPSA
Cellular Component	endoplasmic reticulum	GO:0005783	1.37278e-12	148	505	55	3913	ACBP,CYP337A2,CYP340A3,CYP340C1,CYP6AB5,CYP6AE2,CYP6AE7,CYP6AE9,CYP6B29,CYP9A20,ERD2,ERP57,JHEH-LP2,JHEH-LP5,JHEH2,LOC100101160,LOC100101162,LOC100862840,LOC101735495,LOC101735542,LOC101735890,LOC101738101,LOC101738119,LOC101738669,LOC101740248,LOC101740709,LOC101740767,LOC101742320,LOC101742899,LOC101746261,LOC101746557,LOC101747211,LOC692773,LOC692846,LOC692906,LOC692910,LOC692911,LOC692928,LOC…
Cellular Component	cytoplasm	GO:0005737	4.29682e-12	951	505	193	3913	14-3-3ZETA,AACT,ACBP,ADK2,ANT,COPA,COPB,COPB2,COPD,COPE,COPZ,CYP337A2,CYP340A3,CYP340C1,CYP6AB5,CYP6AE2,CYP6AE7,CYP6AE9,CYP6B29,CYP9A20,DLDH,EF-1D,EF1A,EF1BETA,EIF3-S9,EIF3G,EIF3H,EIF3I,ELF,ERD2,ERP57,GAS2,GKLP,JHEH-LP2,JHEH-LP5,JHEH2,JNK,KMO,KYNU,LOC100037426,LOC100101160,LOC100101162,LOC100101164,LOC100101177,LOC100125608,LOC100529235,LOC100862762,LOC100862796,LOC100862840,LOC101735304,LOC10173…
Cellular Component	cytosol	GO:0005829	3.84556e-11	44	505	26	3913	ADK2,LOC100037426,LOC101737191,LOC101741291,LOC101746394,LOC767622,PDXK,RPL15,RPL19,RPL30,RPL34,RPL35,RPL5,RPL7,RPL7A,RPLP2,RPP1,RPS11,RPS21,RPS28,RPS29,RPS2E,RPS3,RPS30,RPS3AE,RPSA
Cellular Component	endoplasmic reticulum subcompartment	GO:0098827	1.65608e-10	110	505	43	3913	CYP337A2,CYP340A3,CYP340C1,CYP6AB5,CYP6AE2,CYP6AE7,CYP6AE9,CYP6B29,CYP9A20,ERD2,JHEH-LP2,JHEH-LP5,JHEH2,LOC100101160,LOC100862840,LOC101735495,LOC101735542,LOC101738101,LOC101738669,LOC101740248,LOC101740709,LOC101740767,LOC101742899,LOC101746557,LOC101747211,LOC692773,LOC692846,LOC692906,LOC692911,LOC692928,LOC692977,LOC693079,LOC693088,LOC693111,LOC732862,LOC732930,LOC733070,LOC733141,LOC778461…
Cellular Component	endoplasmic reticulum membrane	GO:0005789	1.65608e-10	110	505	43	3913	CYP337A2,CYP340A3,CYP340C1,CYP6AB5,CYP6AE2,CYP6AE7,CYP6AE9,CYP6B29,CYP9A20,ERD2,JHEH-LP2,JHEH-LP5,JHEH2,LOC100101160,LOC100862840,LOC101735495,LOC101735542,LOC101738101,LOC101738669,LOC101740248,LOC101740709,LOC101740767,LOC101742899,LOC101746557,LOC101747211,LOC692773,LOC692846,LOC692906,LOC692911,LOC692928,LOC692977,LOC693079,LOC693088,LOC693111,LOC732862,LOC732930,LOC733070,LOC733141,LOC778461…
Cellular Component	nuclear outer membrane-endoplasmic reticulum membrane network	GO:0042175	2.38437e-10	111	505	43	3913	CYP337A2,CYP340A3,CYP340C1,CYP6AB5,CYP6AE2,CYP6AE7,CYP6AE9,CYP6B29,CYP9A20,ERD2,JHEH-LP2,JHEH-LP5,JHEH2,LOC100101160,LOC100862840,LOC101735495,LOC101735542,LOC101738101,LOC101738669,LOC101740248,LOC101740709,LOC101740767,LOC101742899,LOC101746557,LOC101747211,LOC692773,LOC692846,LOC692906,LOC692911,LOC692928,LOC692977,LOC693079,LOC693088,LOC693111,LOC732862,LOC732930,LOC733070,LOC733141,LOC778461…
Cellular Component	organelle subcompartment	GO:0031984	2.76515e-10	120	505	45	3913	CYP337A2,CYP340A3,CYP340C1,CYP6AB5,CYP6AE2,CYP6AE7,CYP6AE9,CYP6B29,CYP9A20,ERD2,JHEH-LP2,JHEH-LP5,JHEH2,LOC100101160,LOC100862840,LOC101735304,LOC101735495,LOC101735542,LOC101738101,LOC101738669,LOC101740248,LOC101740709,LOC101740767,LOC101742899,LOC101745223,LOC101746557,LOC101747211,LOC692773,LOC692846,LOC692906,LOC692911,LOC692928,LOC692977,LOC693079,LOC693088,LOC693111,LOC732862,LOC732930,LOC…
Cellular Component	ribosomal subunit	GO:0044391	4.55475e-09	38	505	22	3913	RPL10A,RPL13A,RPL17,RPL19,RPL26,RPL27A,RPL30,RPL35,RPL7,RPL7A,RPLP2,RPS15,RPS20,RPS23,RPS28,RPS29,RPS2E,RPS3,RPS3AE,RPS5,RPS9,RPSA
Cellular Component	endomembrane system	GO:0012505	1.28032e-08	263	505	71	3913	ACBP,COPA,COPB,COPB2,COPD,COPE,COPZ,CYP337A2,CYP340A3,CYP340C1,CYP6AB5,CYP6AE2,CYP6AE7,CYP6AE9,CYP6B29,CYP9A20,ERD2,ERP57,JHEH-LP2,JHEH-LP5,JHEH2,LOC100101160,LOC100101162,LOC100862840,LOC101735304,LOC101735495,LOC101735542,LOC101735890,LOC101738101,LOC101738119,LOC101738669,LOC101740248,LOC101740709,LOC101740767,LOC101741617,LOC101742320,LOC101742899,LOC101743064,LOC101745223,LOC101745577,LOC101…
Cellular Component	organelle membrane	GO:0031090	7.5535e-06	319	505	74	3913	ANT,COPA,COPB,COPB2,COPD,COPE,COPZ,CYP337A2,CYP340A3,CYP340C1,CYP6AB5,CYP6AE2,CYP6AE7,CYP6AE9,CYP6B29,CYP9A20,ERD2,GKLP,JHEH-LP2,JHEH-LP5,JHEH2,KMO,LOC100101160,LOC100862840,LOC101735304,LOC101735495,LOC101735542,LOC101736448,LOC101736572,LOC101738101,LOC101738669,LOC101738970,LOC101739170,LOC101739472,LOC101740204,LOC101740248,LOC101740709,LOC101740767,LOC101741617,LOC101742139,LOC101742899,LOC1…
Cellular Component	COPI-coated vesicle	GO:0030137	0.00034634	8	505	7	3913	COPA,COPB,COPB2,COPD,COPE,COPZ,LOC692402
Cellular Component	COPI-coated vesicle membrane	GO:0030663	0.00034634	8	505	7	3913	COPA,COPB,COPB2,COPD,COPE,COPZ,LOC692402
Cellular Component	small ribosomal subunit	GO:0015935	0.00035989	19	505	11	3913	RPS15,RPS20,RPS23,RPS28,RPS29,RPS2E,RPS3,RPS3AE,RPS5,RPS9,RPSA
Cellular Component	large ribosomal subunit	GO:0015934	0.00035989	19	505	11	3913	RPL10A,RPL13A,RPL17,RPL19,RPL26,RPL27A,RPL30,RPL35,RPL7,RPL7A,RPLP2
Cellular Component	cytosolic large ribosomal subunit	GO:0022625	0.00038153	6	505	6	3913	RPL19,RPL30,RPL35,RPL7,RPL7A,RPLP2
Cellular Component	membraneless organelle	GO:0043228	0.00041394	458	505	91	3913	GAS2,LOC100862762,LOC101736113,LOC101736752,LOC101744611,LOC101746755,LOC105841242,LOC110386857,LOC692701,LOC732935,RACK1,RPL10,RPL10A,RPL11,RPL12,RPL13,RPL13A,RPL14,RPL15,RPL17,RPL18,RPL18A,RPL19,RPL21,RPL22,RPL23,RPL23A,RPL26,RPL27,RPL27A,RPL28,RPL29,RPL3,RPL30,RPL31,RPL32,RPL34,RPL35,RPL35A,RPL36,RPL36A,RPL37,RPL37A,RPL38,RPL39,RPL4,RPL41,RPL5,RPL6,RPL7,RPL7A,RPL7AE,RPL8,RPL9,RPLP2,RPP0,RPP1,R…
Cellular Component	intracellular membraneless organelle	GO:0043232	0.00041394	458	505	91	3913	GAS2,LOC100862762,LOC101736113,LOC101736752,LOC101744611,LOC101746755,LOC105841242,LOC110386857,LOC692701,LOC732935,RACK1,RPL10,RPL10A,RPL11,RPL12,RPL13,RPL13A,RPL14,RPL15,RPL17,RPL18,RPL18A,RPL19,RPL21,RPL22,RPL23,RPL23A,RPL26,RPL27,RPL27A,RPL28,RPL29,RPL3,RPL30,RPL31,RPL32,RPL34,RPL35,RPL35A,RPL36,RPL36A,RPL37,RPL37A,RPL38,RPL39,RPL4,RPL41,RPL5,RPL6,RPL7,RPL7A,RPL7AE,RPL8,RPL9,RPLP2,RPP0,RPP1,R…
Cellular Component	eukaryotic 48S preinitiation complex	GO:0033290	0.00071544	11	505	8	3913	EIF3-S9,EIF3G,EIF3H,EIF3I,LOC101737255,LOC692936,LOC733116,LOC733122
Cellular Component	cytosolic translation preinitiation complex	GO:0070993	0.00071544	11	505	8	3913	EIF3-S9,EIF3G,EIF3H,EIF3I,LOC101737255,LOC692936,LOC733116,LOC733122
Cellular Component	eukaryotic 43S preinitiation complex	GO:0016282	0.00071544	11	505	8	3913	EIF3-S9,EIF3G,EIF3H,EIF3I,LOC101737255,LOC692936,LOC733116,LOC733122
Cellular Component	eukaryotic translation initiation factor 3 complex	GO:0005852	0.00439472	13	505	8	3913	EIF3-S9,EIF3G,EIF3H,EIF3I,LOC101737255,LOC692936,LOC733116,LOC733122
Cellular Component	coated vesicle membrane	GO:0030662	0.0129572	18	505	9	3913	COPA,COPB,COPB2,COPD,COPE,COPZ,LOC101741617,LOC101743064,LOC692402
Cellular Component	COPI vesicle coat	GO:0030126	0.0159845	6	505	5	3913	COPA,COPB,COPD,COPZ,LOC692402
Cellular Component	Golgi-associated vesicle	GO:0005798	0.0214111	12	505	7	3913	COPA,COPB,COPB2,COPD,COPE,COPZ,LOC692402
Cellular Component	Golgi-associated vesicle membrane	GO:0030660	0.0214111	12	505	7	3913	COPA,COPB,COPB2,COPD,COPE,COPZ,LOC692402
Cellular Component	cytosolic small ribosomal subunit	GO:0022627	0.0232669	4	505	4	3913	RPS28,RPS29,RPS3AE,RPSA
Cellular Component	coated vesicle	GO:0030135	0.0352128	20	505	9	3913	COPA,COPB,COPB2,COPD,COPE,COPZ,LOC101741617,LOC101743064,LOC692402
Cellular Component	Golgi membrane	GO:0000139	0.0486099	29	505	11	3913	COPA,COPB,COPB2,COPD,COPE,COPZ,LOC101735304,LOC692402,LOC692911,LOC733000,YIPF6

## Sheet: Cluster 2
Term Type	Term Name	Term ID	Adjusted pvalue	Term Size	Query Size	Intersection Size	Effective Domain Size	Gene Names
Molecular Function	odorant binding	GO:0005549	8.5267e-05	117	814	31	7893	LOC100036585,LOC101736522,LOC101736708,LOC101736921,LOC101737025,LOC101740152,LOC101741168,LOC101744230,LOC101744272,LOC101744372,LOC101744513,LOC105841938,LOC110385248,OBP3,OBP7,OR-10,OR-12,OR-14,OR-25,OR-29,OR-36,OR-39,OR-41,OR-47,OR-56,OR-57,OR-6,OR-64,OR-9,OR49,PBP
Molecular Function	olfactory receptor activity	GO:0004984	0.00202391	80	814	22	7893	LOC101736522,LOC101736708,LOC101736921,LOC101740152,LOC101744272,LOC105841938,LOC110385248,OR-10,OR-12,OR-14,OR-25,OR-29,OR-36,OR-39,OR-41,OR-47,OR-56,OR-57,OR-6,OR-64,OR-9,OR49
Biological Process	sensory perception of chemical stimulus	GO:0007606	0.00416072	117	590	29	5469	GR9,LOC100862779,LOC101736522,LOC101736708,LOC101736921,LOC101740152,LOC101740284,LOC101744272,LOC101745513,LOC105841938,LOC110385248,LOC110385576,LOC119628637,LOC119628998,OR-10,OR-12,OR-14,OR-25,OR-29,OR-36,OR-39,OR-41,OR-47,OR-56,OR-57,OR-6,OR-64,OR-9,OR49
Biological Process	sensory perception	GO:0007600	0.0115662	123	590	29	5469	GR9,LOC100862779,LOC101736522,LOC101736708,LOC101736921,LOC101740152,LOC101740284,LOC101744272,LOC101745513,LOC105841938,LOC110385248,LOC110385576,LOC119628637,LOC119628998,OR-10,OR-12,OR-14,OR-25,OR-29,OR-36,OR-39,OR-41,OR-47,OR-56,OR-57,OR-6,OR-64,OR-9,OR49
Biological Process	detection of chemical stimulus involved in sensory perception of smell	GO:0050911	0.015383	66	590	19	5469	LOC101736522,LOC101736708,LOC101740152,LOC110385248,OR-10,OR-12,OR-14,OR-25,OR-29,OR-36,OR-39,OR-41,OR-47,OR-56,OR-57,OR-6,OR-64,OR-9,OR49
Biological Process	multicellular organismal process	GO:0032501	0.0281826	336	590	59	5469	5H4,ERA.3,GR9,LOC100862779,LOC101735781,LOC101736444,LOC101736522,LOC101736708,LOC101736921,LOC101738239,LOC101739676,LOC101739706,LOC101739848,LOC101739985,LOC101740152,LOC101740268,LOC101740284,LOC101740521,LOC101742372,LOC101742559,LOC101742834,LOC101742838,LOC101743307,LOC101743371,LOC101743878,LOC101744084,LOC101744169,LOC101744272,LOC101744313,LOC101745513,LOC101745990,LOC101746308,LOC10174…
Biological Process	detection of chemical stimulus involved in sensory perception	GO:0050907	0.0458583	71	590	19	5469	LOC101736522,LOC101736708,LOC101740152,LOC110385248,OR-10,OR-12,OR-14,OR-25,OR-29,OR-36,OR-39,OR-41,OR-47,OR-56,OR-57,OR-6,OR-64,OR-9,OR49
Biological Process	sensory perception of smell	GO:0007608	0.0497016	89	590	22	5469	LOC101736522,LOC101736708,LOC101736921,LOC101740152,LOC101744272,LOC105841938,LOC110385248,OR-10,OR-12,OR-14,OR-25,OR-29,OR-36,OR-39,OR-41,OR-47,OR-56,OR-57,OR-6,OR-64,OR-9,OR49

## Sheet: Cluster 3
Term Type	Term Name	Term ID	Adjusted pvalue	Term Size	Query Size	Intersection Size	Effective Domain Size	Gene Names
Molecular Function	ATP-dependent activity	GO:0140657	7.30629e-10	356	2150	156	7893	ABCB,AHSA1,AI-B,DMC1,HSP70-14,HSP90,LOC100862790,LOC101735430,LOC101735433,LOC101735527,LOC101735665,LOC101735691,LOC101735712,LOC101735717,LOC101735832,LOC101735934,LOC101735963,LOC101736100,LOC101736121,LOC101736252,LOC101736272,LOC101736280,LOC101736445,LOC101736557,LOC101736595,LOC101736610,LOC101736702,LOC101736847,LOC101736898,LOC101736904,LOC101737096,LOC101737266,LOC101737362,LOC101737410…
Molecular Function	binding	GO:0005488	4.41319e-08	4989	2150	1477	7893	ABCB,ABD-A,AHSA1,AIF,ARG,AUBERGINE,AURORA-B,BAEE,BBX-B3,BBX-G1,BGRP1,BMOR-10,BURS,CDC2,CDC37,CDK7,CDT1,CHK2,CPKC,CRABP,CRF-DH,CTL6,CYP339A1,CYP341B1,CYP354A1,CYP367A1,DMC1,DNAJ-14,DNAJ-15,DNAJ-16,DNAJ-2,DNAJ-3,DNAJ-4,DNAJ-5,DNAJ-9,DNMT1,ELP1,ESC,GC-A1,GK,GK-2,GOBP1,H2A-L2,H2AX-L,H2B-L,HEL,HSP19.9,HSP70-14,HSP90,JM,K3,LKB1,LOC100036587,LOC100037420,LOC100101152,LOC100101153,LOC100101157,LOC1001011…
Molecular Function	microtubule motor activity	GO:0003777	4.96986e-07	34	2150	26	7893	LOC101736272,LOC101737362,LOC101737562,LOC101738046,LOC101738267,LOC101738460,LOC101739511,LOC101740834,LOC101742915,LOC101743227,LOC101743697,LOC101743793,LOC101744080,LOC101744135,LOC101744455,LOC101744900,LOC101744927,LOC101745445,LOC101745733,LOC101745889,LOC101746241,LOC101747012,LOC110385420,LOC692748,MCAK,NCD
Molecular Function	tubulin binding	GO:0015631	1.8841e-06	59	2150	37	7893	LOC101735329,LOC101735477,LOC101736272,LOC101736416,LOC101736610,LOC101736809,LOC101737410,LOC101737465,LOC101737562,LOC101738161,LOC101738472,LOC101739256,LOC101740451,LOC101740834,LOC101741703,LOC101742261,LOC101743227,LOC101744080,LOC101744094,LOC101744135,LOC101744455,LOC101744740,LOC101744828,LOC101744927,LOC101745720,LOC101745733,LOC101746241,LOC101746415,LOC101746567,LOC101746824,LOC105841…
Molecular Function	isomerase activity	GO:0016853	4.8611e-06	202	2150	91	7893	GSTZ2,LOC101735634,LOC101735665,LOC101735963,LOC101736121,LOC101736272,LOC101736610,LOC101736904,LOC101736991,LOC101737096,LOC101737280,LOC101737362,LOC101737410,LOC101737562,LOC101737885,LOC101738046,LOC101738094,LOC101738267,LOC101738312,LOC101738338,LOC101738460,LOC101738685,LOC101738840,LOC101739279,LOC101739511,LOC101739823,LOC101740103,LOC101740437,LOC101740834,LOC101741025,LOC101741108,LOC…
Molecular Function	polypeptide conformation or assembly isomerase activity	GO:0120544	1.727e-05	42	2150	28	7893	LOC101736272,LOC101736610,LOC101737362,LOC101737410,LOC101737562,LOC101738046,LOC101738267,LOC101738460,LOC101739511,LOC101740834,LOC101742915,LOC101743227,LOC101743697,LOC101743793,LOC101744080,LOC101744135,LOC101744455,LOC101744900,LOC101744927,LOC101745445,LOC101745733,LOC101745889,LOC101746241,LOC101747012,LOC110385420,LOC692748,MCAK,NCD
Molecular Function	adenyl ribonucleotide binding	GO:0032559	1.8936e-05	704	2150	252	7893	ABCB,AURORA-B,CDC2,CDK7,CHK2,CPKC,DMC1,DNAJ-14,DNAJ-2,GK,GK-2,HSP70-14,HSP90,LKB1,LOC100101201,LOC100101222,LOC100316861,LOC100862751,LOC100862790,LOC101735430,LOC101735433,LOC101735527,LOC101735665,LOC101735691,LOC101735712,LOC101735717,LOC101735797,LOC101735832,LOC101735877,LOC101735934,LOC101735958,LOC101735963,LOC101736056,LOC101736237,LOC101736252,LOC101736272,LOC101736275,LOC101736280,LOC10…
Molecular Function	macromolecular conformation isomerase activity	GO:0120543	3.8655e-05	131	2150	63	7893	LOC101735665,LOC101735963,LOC101736121,LOC101736272,LOC101736610,LOC101736904,LOC101737096,LOC101737362,LOC101737410,LOC101737562,LOC101738046,LOC101738267,LOC101738312,LOC101738338,LOC101738460,LOC101738685,LOC101738840,LOC101739511,LOC101739823,LOC101740834,LOC101741025,LOC101741108,LOC101741522,LOC101741772,LOC101741793,LOC101742267,LOC101742915,LOC101743227,LOC101743298,LOC101743582,LOC101743…
Molecular Function	ATP binding	GO:0005524	4.9415e-05	698	2150	248	7893	ABCB,AURORA-B,CDC2,CDK7,CHK2,CPKC,DMC1,DNAJ-14,DNAJ-2,GK,GK-2,HSP70-14,HSP90,LKB1,LOC100101222,LOC100316861,LOC100862751,LOC100862790,LOC101735430,LOC101735433,LOC101735527,LOC101735665,LOC101735691,LOC101735712,LOC101735717,LOC101735797,LOC101735832,LOC101735877,LOC101735934,LOC101735958,LOC101735963,LOC101736056,LOC101736237,LOC101736252,LOC101736272,LOC101736275,LOC101736280,LOC101736367,LOC10…
Molecular Function	adenyl nucleotide binding	GO:0030554	5.9991e-05	745	2150	262	7893	ABCB,AURORA-B,CDC2,CDK7,CHK2,CPKC,DMC1,DNAJ-14,DNAJ-2,GK,GK-2,HSP70-14,HSP90,LKB1,LOC100101182,LOC100101201,LOC100101222,LOC100316861,LOC100862751,LOC100862754,LOC100862790,LOC101735430,LOC101735433,LOC101735527,LOC101735665,LOC101735691,LOC101735712,LOC101735717,LOC101735797,LOC101735832,LOC101735877,LOC101735934,LOC101735958,LOC101735963,LOC101736056,LOC101736237,LOC101736252,LOC101736272,LOC10…
Molecular Function	ATP hydrolysis activity	GO:0016887	6.673e-05	180	2150	80	7893	ABCB,DMC1,HSP70-14,HSP90,LOC100862790,LOC101735430,LOC101735433,LOC101735527,LOC101735691,LOC101735712,LOC101735717,LOC101735934,LOC101736252,LOC101736280,LOC101736445,LOC101736557,LOC101736610,LOC101736702,LOC101736847,LOC101737266,LOC101737362,LOC101737410,LOC101737543,LOC101737553,LOC101737584,LOC101737751,LOC101738267,LOC101738460,LOC101738840,LOC101738950,LOC101739486,LOC101739823,LOC1017398…
Molecular Function	minus-end-directed microtubule motor activity	GO:0008569	7.6009e-05	14	2150	13	7893	LOC101737362,LOC101738046,LOC101738267,LOC101738460,LOC101739511,LOC101742915,LOC101743697,LOC101743793,LOC101744900,LOC101745445,LOC101745889,LOC101747012,LOC110385420
Molecular Function	dynein light intermediate chain binding	GO:0051959	7.6009e-05	14	2150	13	7893	LOC101737362,LOC101738046,LOC101738267,LOC101738460,LOC101739511,LOC101742915,LOC101743697,LOC101743793,LOC101744900,LOC101745445,LOC101745889,LOC101747012,LOC110385420
Molecular Function	dynein intermediate chain binding	GO:0045505	0.00042674	15	2150	13	7893	LOC101737362,LOC101738046,LOC101738267,LOC101738460,LOC101739511,LOC101742915,LOC101743697,LOC101743793,LOC101744900,LOC101745445,LOC101745889,LOC101747012,LOC110385420
Molecular Function	purine ribonucleotide binding	GO:0032555	0.00074922	922	2150	309	7893	ABCB,AURORA-B,CDC2,CDK7,CHK2,CPKC,DMC1,DNAJ-14,DNAJ-2,GC-A1,GK,GK-2,HSP70-14,HSP90,LKB1,LOC100101153,LOC100101201,LOC100101222,LOC100316861,LOC100862751,LOC100862790,LOC101735430,LOC101735433,LOC101735455,LOC101735527,LOC101735665,LOC101735691,LOC101735712,LOC101735717,LOC101735786,LOC101735797,LOC101735832,LOC101735877,LOC101735934,LOC101735958,LOC101735963,LOC101736056,LOC101736237,LOC101736252…
Molecular Function	catalytic activity, acting on a nucleic acid	GO:0140640	0.00090719	379	2150	142	7893	AUBERGINE,DMC1,DNMT1,LOC101735303,LOC101735433,LOC101735665,LOC101735729,LOC101735963,LOC101736121,LOC101736557,LOC101736624,LOC101736628,LOC101736670,LOC101736710,LOC101736791,LOC101736904,LOC101737033,LOC101737096,LOC101737098,LOC101737159,LOC101737447,LOC101737649,LOC101737846,LOC101738015,LOC101738078,LOC101738311,LOC101738312,LOC101738338,LOC101738496,LOC101738527,LOC101738617,LOC101738618,L…
Molecular Function	ribonucleotide binding	GO:0032553	0.00095264	931	2150	311	7893	ABCB,AURORA-B,CDC2,CDK7,CHK2,CPKC,DMC1,DNAJ-14,DNAJ-2,GC-A1,GK,GK-2,HSP70-14,HSP90,LKB1,LOC100101153,LOC100101201,LOC100101222,LOC100316861,LOC100862751,LOC100862790,LOC101735430,LOC101735433,LOC101735455,LOC101735527,LOC101735665,LOC101735691,LOC101735712,LOC101735717,LOC101735786,LOC101735797,LOC101735832,LOC101735877,LOC101735934,LOC101735958,LOC101735963,LOC101736056,LOC101736237,LOC101736252…
Molecular Function	purine ribonucleoside triphosphate binding	GO:0035639	0.00118698	913	2150	305	7893	ABCB,AURORA-B,CDC2,CDK7,CHK2,CPKC,DMC1,DNAJ-14,DNAJ-2,GC-A1,GK,GK-2,HSP70-14,HSP90,LKB1,LOC100101153,LOC100101222,LOC100316861,LOC100862751,LOC100862790,LOC101735430,LOC101735433,LOC101735455,LOC101735527,LOC101735665,LOC101735691,LOC101735712,LOC101735717,LOC101735786,LOC101735797,LOC101735832,LOC101735877,LOC101735934,LOC101735958,LOC101735963,LOC101736056,LOC101736237,LOC101736252,LOC101736272…
Molecular Function	purine nucleotide binding	GO:0017076	0.00160053	963	2150	319	7893	ABCB,AURORA-B,CDC2,CDK7,CHK2,CPKC,DMC1,DNAJ-14,DNAJ-2,GC-A1,GK,GK-2,HSP70-14,HSP90,LKB1,LOC100101153,LOC100101182,LOC100101201,LOC100101222,LOC100316861,LOC100862751,LOC100862754,LOC100862790,LOC101735430,LOC101735433,LOC101735455,LOC101735527,LOC101735665,LOC101735691,LOC101735712,LOC101735717,LOC101735786,LOC101735797,LOC101735832,LOC101735877,LOC101735934,LOC101735958,LOC101735963,LOC101736056…
Molecular Function	microtubule binding	GO:0008017	0.00218769	40	2150	24	7893	LOC101735329,LOC101736272,LOC101736416,LOC101736610,LOC101737410,LOC101737562,LOC101739256,LOC101740834,LOC101742261,LOC101743227,LOC101744080,LOC101744135,LOC101744455,LOC101744740,LOC101744828,LOC101744927,LOC101745733,LOC101746241,LOC101746567,LOC692748,LOC693103,MCAK,NCD,TAU
Molecular Function	kinase regulator activity	GO:0019207	0.00455304	23	2150	16	7893	CYCA,CYCE,LKB1,LOC100101201,LOC100126204,LOC101735632,LOC101735856,LOC101737391,LOC101739571,LOC101742670,LOC101743943,LOC101744462,LOC101745382,LOC101747108,LOC101747230,PKA-R2
Molecular Function	protein binding	GO:0005515	0.00490405	1786	2150	554	7893	AHSA1,AIF,AUBERGINE,BBX-B3,BBX-G1,BURS,CDC37,CHK2,CRF-DH,DNAJ-14,DNAJ-2,DNAJ-3,DNAJ-4,DNAJ-5,DNAJ-9,ELP1,ESC,H2A-L2,H2AX-L,H2B-L,HSP90,JM,K3,LOC100126204,LOC100529238,LOC100862747,LOC100862752,LOC101735306,LOC101735323,LOC101735324,LOC101735327,LOC101735329,LOC101735350,LOC101735384,LOC101735392,LOC101735411,LOC101735458,LOC101735476,LOC101735477,LOC101735521,LOC101735548,LOC101735550,LOC10173555…
Molecular Function	RNA binding	GO:0003723	0.00930812	356	2150	130	7893	AUBERGINE,DNAJ-15,LOC100036587,LOC100037420,LOC100101157,LOC101735332,LOC101735454,LOC101735521,LOC101735544,LOC101735632,LOC101735634,LOC101735663,LOC101735665,LOC101735954,LOC101736108,LOC101736210,LOC101736475,LOC101736520,LOC101736576,LOC101736670,LOC101736882,LOC101736977,LOC101736992,LOC101737089,LOC101737211,LOC101737557,LOC101737780,LOC101737812,LOC101737823,LOC101737968,LOC101738076,LOC1…
Molecular Function	protein kinase regulator activity	GO:0019887	0.0118005	22	2150	15	7893	CYCA,CYCE,LKB1,LOC100101201,LOC100126204,LOC101735632,LOC101735856,LOC101737391,LOC101739571,LOC101743943,LOC101744462,LOC101745382,LOC101747108,LOC101747230,PKA-R2
Molecular Function	ATP-dependent DNA damage sensor activity	GO:0140664	0.0136068	12	2150	10	7893	DMC1,LOC101735433,LOC101741322,LOC101741381,LOC101743378,LOC101744594,LOC101744671,LOC101745041,LOC101746445,LOC110385197
Molecular Function	DNA damage sensor activity	GO:0140612	0.0136068	12	2150	10	7893	DMC1,LOC101735433,LOC101741322,LOC101741381,LOC101743378,LOC101744594,LOC101744671,LOC101745041,LOC101746445,LOC110385197
Molecular Function	cytoskeletal motor activity	GO:0003774	0.014114	51	2150	27	7893	LOC101736272,LOC101737362,LOC101737562,LOC101738046,LOC101738267,LOC101738460,LOC101739010,LOC101739511,LOC101740834,LOC101742915,LOC101743227,LOC101743697,LOC101743793,LOC101744080,LOC101744135,LOC101744455,LOC101744900,LOC101744927,LOC101745445,LOC101745733,LOC101745889,LOC101746241,LOC101747012,LOC110385420,LOC692748,MCAK,NCD
Molecular Function	unfolded protein binding	GO:0051082	0.0143419	29	2150	18	7893	DNAJ-14,DNAJ-2,DNAJ-3,DNAJ-4,DNAJ-5,HSP90,LOC101736274,LOC101737543,LOC101737652,LOC101740246,LOC101741058,LOC101742382,LOC101742936,LOC101744616,LOC692795,LOC692796,LOC692882,LOC791084
Molecular Function	methyltransferase activity	GO:0008168	0.0164738	103	2150	46	7893	DNMT1,DNMT2,LOC100533205,LOC101735505,LOC101735557,LOC101736858,LOC101737447,LOC101737449,LOC101737968,LOC101738021,LOC101738130,LOC101738223,LOC101738260,LOC101738311,LOC101738387,LOC101738929,LOC101739217,LOC101739263,LOC101739273,LOC101739366,LOC101740875,LOC101741135,LOC101741450,LOC101742888,LOC101743128,LOC101744195,LOC101744648,LOC101745013,LOC101745450,LOC101745600,LOC101745763,LOC1017459…
Molecular Function	transferase activity, transferring one-carbon groups	GO:0016741	0.0179757	109	2150	48	7893	DNMT1,DNMT2,LOC100533205,LOC101735505,LOC101735557,LOC101736858,LOC101737447,LOC101737449,LOC101737968,LOC101738021,LOC101738130,LOC101738188,LOC101738223,LOC101738260,LOC101738311,LOC101738387,LOC101738929,LOC101739217,LOC101739263,LOC101739273,LOC101739366,LOC101740404,LOC101740875,LOC101741135,LOC101741450,LOC101742888,LOC101743128,LOC101744195,LOC101744648,LOC101745013,LOC101745450,LOC1017456…
Molecular Function	nucleotide binding	GO:0000166	0.0223242	1091	2150	348	7893	ABCB,AIF,AURORA-B,CDC2,CDK7,CHK2,CPKC,DMC1,DNAJ-14,DNAJ-2,GC-A1,GK,GK-2,HSP70-14,HSP90,LKB1,LOC100101153,LOC100101182,LOC100101201,LOC100101222,LOC100316861,LOC100862751,LOC100862754,LOC100862790,LOC101735389,LOC101735430,LOC101735433,LOC101735455,LOC101735527,LOC101735665,LOC101735691,LOC101735712,LOC101735717,LOC101735729,LOC101735751,LOC101735786,LOC101735797,LOC101735832,LOC101735877,LOC10173…
Molecular Function	nucleoside phosphate binding	GO:1901265	0.0253165	1096	2150	349	7893	ABCB,AIF,AURORA-B,CDC2,CDK7,CHK2,CPKC,DMC1,DNAJ-14,DNAJ-2,GC-A1,GK,GK-2,HSP70-14,HSP90,LKB1,LOC100101153,LOC100101182,LOC100101201,LOC100101222,LOC100316861,LOC100862751,LOC100862754,LOC100862790,LOC101735389,LOC101735430,LOC101735433,LOC101735455,LOC101735527,LOC101735665,LOC101735691,LOC101735712,LOC101735717,LOC101735729,LOC101735751,LOC101735786,LOC101735797,LOC101735832,LOC101735877,LOC10173…
Molecular Function	cyclin-dependent protein kinase activity	GO:0097472	0.0348313	19	2150	13	7893	CDK7,CYCA,CYCE,LOC100126204,LOC101735632,LOC101735856,LOC101737391,LOC101739571,LOC101744462,LOC101745382,LOC101747108,LOC101747230,LOC692764
Molecular Function	cyclin-dependent protein serine/threonine kinase activity	GO:0004693	0.0348313	19	2150	13	7893	CDK7,CYCA,CYCE,LOC100126204,LOC101735632,LOC101735856,LOC101737391,LOC101739571,LOC101744462,LOC101745382,LOC101747108,LOC101747230,LOC692764
Molecular Function	carbohydrate derivative binding	GO:0097367	0.0441951	1000	2150	319	7893	ABCB,AURORA-B,CDC2,CDK7,CHK2,CPKC,DMC1,DNAJ-14,DNAJ-2,GC-A1,GK,GK-2,HSP70-14,HSP90,LKB1,LOC100101153,LOC100101201,LOC100101222,LOC100316861,LOC100862751,LOC100862790,LOC101735358,LOC101735430,LOC101735433,LOC101735455,LOC101735527,LOC101735665,LOC101735691,LOC101735712,LOC101735717,LOC101735786,LOC101735797,LOC101735832,LOC101735877,LOC101735934,LOC101735958,LOC101735963,LOC101736056,LOC101736237…
Molecular Function	molecular sensor activity	GO:0140299	0.0444891	13	2150	10	7893	DMC1,LOC101735433,LOC101741322,LOC101741381,LOC101743378,LOC101744594,LOC101744671,LOC101745041,LOC101746445,LOC110385197
Molecular Function	hydrolase activity, acting on acid anhydrides	GO:0016817	0.0451973	429	2150	149	7893	ABCB,DMC1,HSP70-14,HSP90,LOC100101153,LOC100862790,LOC101735430,LOC101735433,LOC101735455,LOC101735527,LOC101735660,LOC101735691,LOC101735712,LOC101735717,LOC101735786,LOC101735934,LOC101736249,LOC101736252,LOC101736280,LOC101736445,LOC101736447,LOC101736514,LOC101736517,LOC101736557,LOC101736610,LOC101736701,LOC101736702,LOC101736746,LOC101736847,LOC101737266,LOC101737362,LOC101737410,LOC1017375…
Molecular Function	catalytic activity, acting on RNA	GO:0140098	0.0494074	228	2150	86	7893	AUBERGINE,LOC101735665,LOC101735963,LOC101736624,LOC101736670,LOC101737033,LOC101737096,LOC101737098,LOC101737159,LOC101737447,LOC101737649,LOC101738015,LOC101738078,LOC101738311,LOC101738312,LOC101738496,LOC101738527,LOC101738617,LOC101738618,LOC101738648,LOC101738873,LOC101739273,LOC101739534,LOC101739717,LOC101740404,LOC101740560,LOC101740659,LOC101740812,LOC101741230,LOC101741450,LOC101741522…
Biological Process	microtubule-based process	GO:0007017	4.85776e-19	116	1595	83	5469	LOC100101153,LOC101735329,LOC101735731,LOC101736003,LOC101736085,LOC101736203,LOC101736272,LOC101736416,LOC101736514,LOC101736610,LOC101736613,LOC101736809,LOC101737156,LOC101737362,LOC101737410,LOC101737465,LOC101737562,LOC101737634,LOC101737654,LOC101737784,LOC101738046,LOC101738267,LOC101738460,LOC101738472,LOC101738694,LOC101738744,LOC101738768,LOC101738776,LOC101739443,LOC101739511,LOC101739…
Biological Process	cilium organization	GO:0044782	8.27921e-11	35	1595	31	5469	LOC101735833,LOC101736003,LOC101736085,LOC101736203,LOC101736613,LOC101737156,LOC101737634,LOC101737654,LOC101738744,LOC101739443,LOC101739624,LOC101740053,LOC101740944,LOC101741027,LOC101741192,LOC101741206,LOC101741773,LOC101742116,LOC101742766,LOC101743909,LOC101744094,LOC101744987,LOC101745037,LOC101745049,LOC101745089,LOC101746415,LOC101747107,LOC105842299,LOC110385074,LOC119631019,TST
Biological Process	microtubule-based movement	GO:0007018	1.41897e-10	57	1595	43	5469	LOC101736085,LOC101736272,LOC101737156,LOC101737362,LOC101737562,LOC101737634,LOC101738046,LOC101738267,LOC101738460,LOC101738694,LOC101739443,LOC101739511,LOC101740053,LOC101740834,LOC101741206,LOC101741773,LOC101742915,LOC101743227,LOC101743697,LOC101743793,LOC101744080,LOC101744094,LOC101744135,LOC101744391,LOC101744455,LOC101744900,LOC101744927,LOC101745037,LOC101745089,LOC101745163,LOC101745…
Biological Process	cellular component organization or biogenesis	GO:0071840	1.84055e-10	502	1595	218	5469	AURORA-B,CDT1,DMC1,LKB1,LOC100101153,LOC100533205,LOC100862746,LOC101735329,LOC101735397,LOC101735414,LOC101735417,LOC101735480,LOC101735486,LOC101735506,LOC101735612,LOC101735666,LOC101735717,LOC101735833,LOC101736003,LOC101736004,LOC101736052,LOC101736085,LOC101736121,LOC101736161,LOC101736203,LOC101736210,LOC101736252,LOC101736319,LOC101736342,LOC101736370,LOC101736416,LOC101736576,LOC10173661…
Biological Process	organelle organization	GO:0006996	2.68739e-10	242	1595	122	5469	AURORA-B,DMC1,LOC100101153,LOC101735329,LOC101735397,LOC101735414,LOC101735480,LOC101735506,LOC101735612,LOC101735717,LOC101735833,LOC101736003,LOC101736052,LOC101736085,LOC101736121,LOC101736161,LOC101736203,LOC101736252,LOC101736319,LOC101736342,LOC101736416,LOC101736610,LOC101736613,LOC101736809,LOC101736915,LOC101737036,LOC101737156,LOC101737293,LOC101737410,LOC101737465,LOC101737483,LOC10173…
Biological Process	RNA processing	GO:0006396	3.95083e-10	256	1595	127	5469	AUBERGINE,ELP1,LOC100036587,LOC100037420,LOC101735312,LOC101735332,LOC101735544,LOC101735548,LOC101735663,LOC101735721,LOC101735806,LOC101735931,LOC101735977,LOC101736004,LOC101736210,LOC101736370,LOC101736377,LOC101736576,LOC101736624,LOC101736638,LOC101736699,LOC101737033,LOC101737367,LOC101737447,LOC101738015,LOC101738076,LOC101738311,LOC101738356,LOC101738430,LOC101738496,LOC101738613,LOC1017…
Biological Process	DNA damage response	GO:0006974	1.27289e-09	134	1595	77	5469	DMC1,FANCD2,FANCL,LOC101735303,LOC101735433,LOC101735478,LOC101735527,LOC101736121,LOC101736131,LOC101736332,LOC101736557,LOC101736628,LOC101736654,LOC101736904,LOC101737342,LOC101737558,LOC101738586,LOC101738854,LOC101738917,LOC101739212,LOC101739253,LOC101739473,LOC101739562,LOC101739679,LOC101739752,LOC101739823,LOC101739967,LOC101740063,LOC101740322,LOC101740444,LOC101740898,LOC101741017,LOC1…
Biological Process	cellular component organization	GO:0016043	2.28524e-09	433	1595	190	5469	AURORA-B,CDT1,DMC1,LKB1,LOC100101153,LOC100533205,LOC100862746,LOC101735329,LOC101735397,LOC101735414,LOC101735480,LOC101735486,LOC101735506,LOC101735612,LOC101735666,LOC101735717,LOC101735833,LOC101736003,LOC101736052,LOC101736085,LOC101736121,LOC101736161,LOC101736203,LOC101736252,LOC101736319,LOC101736342,LOC101736370,LOC101736416,LOC101736610,LOC101736613,LOC101736681,LOC101736809,LOC10173691…
Biological Process	plasma membrane bounded cell projection assembly	GO:0120031	7.27182e-09	31	1595	27	5469	LOC101735833,LOC101736003,LOC101736203,LOC101736613,LOC101737156,LOC101737634,LOC101737654,LOC101738744,LOC101739443,LOC101739624,LOC101740053,LOC101740944,LOC101741027,LOC101741192,LOC101741206,LOC101741773,LOC101742766,LOC101743909,LOC101744094,LOC101744987,LOC101745049,LOC101746415,LOC101747107,LOC105842299,LOC110385074,LOC119631019,TST
Biological Process	cell projection assembly	GO:0030031	7.27182e-09	31	1595	27	5469	LOC101735833,LOC101736003,LOC101736203,LOC101736613,LOC101737156,LOC101737634,LOC101737654,LOC101738744,LOC101739443,LOC101739624,LOC101740053,LOC101740944,LOC101741027,LOC101741192,LOC101741206,LOC101741773,LOC101742766,LOC101743909,LOC101744094,LOC101744987,LOC101745049,LOC101746415,LOC101747107,LOC105842299,LOC110385074,LOC119631019,TST
Biological Process	cilium assembly	GO:0060271	7.27182e-09	31	1595	27	5469	LOC101735833,LOC101736003,LOC101736203,LOC101736613,LOC101737156,LOC101737634,LOC101737654,LOC101738744,LOC101739443,LOC101739624,LOC101740053,LOC101740944,LOC101741027,LOC101741192,LOC101741206,LOC101741773,LOC101742766,LOC101743909,LOC101744094,LOC101744987,LOC101745049,LOC101746415,LOC101747107,LOC105842299,LOC110385074,LOC119631019,TST
Biological Process	protein maturation	GO:0051604	1.08506e-08	103	1595	62	5469	DNAJ-14,DNAJ-2,DNAJ-3,DNAJ-4,DNAJ-5,DNAJ-8,HSP70-14,HSP90,LOC101735415,LOC101735426,LOC101735477,LOC101735832,LOC101735851,LOC101735969,LOC101736274,LOC101736721,LOC101736874,LOC101736991,LOC101737047,LOC101737110,LOC101737543,LOC101737652,LOC101737895,LOC101738161,LOC101738267,LOC101738647,LOC101740054,LOC101740246,LOC101740451,LOC101740643,LOC101741058,LOC101741170,LOC101741445,LOC101741481,LOC…
Biological Process	DNA replication	GO:0006260	1.70609e-08	56	1595	40	5469	BMGEMININ,CDT1,LOC101735527,LOC101735712,LOC101735729,LOC101736557,LOC101736791,LOC101737846,LOC101738610,LOC101738840,LOC101739212,LOC101739501,LOC101740378,LOC101741108,LOC101741345,LOC101742003,LOC101742226,LOC101742823,LOC101743127,LOC101743658,LOC101744695,LOC101744802,LOC101744843,LOC101744866,LOC101745309,LOC101745581,LOC101746157,LOC101746319,LOC101746695,LOC101747083,LOC110385040,LOC6928…
Biological Process	organelle assembly	GO:0070925	4.11402e-08	47	1595	35	5469	LOC101735480,LOC101735833,LOC101736003,LOC101736203,LOC101736613,LOC101737156,LOC101737634,LOC101737654,LOC101738744,LOC101739443,LOC101739530,LOC101739624,LOC101739710,LOC101740053,LOC101740494,LOC101740944,LOC101741027,LOC101741192,LOC101741206,LOC101741773,LOC101742766,LOC101742845,LOC101743909,LOC101744094,LOC101744317,LOC101744987,LOC101745049,LOC101746415,LOC101747107,LOC105842299,LOC110385…
Biological Process	cell projection organization	GO:0030030	4.273e-08	49	1595	36	5469	LOC101735833,LOC101736003,LOC101736085,LOC101736203,LOC101736613,LOC101737156,LOC101737634,LOC101737654,LOC101738744,LOC101739443,LOC101739624,LOC101740053,LOC101740786,LOC101740944,LOC101741027,LOC101741192,LOC101741206,LOC101741773,LOC101742116,LOC101742766,LOC101743909,LOC101744094,LOC101744987,LOC101745037,LOC101745049,LOC101745089,LOC101746232,LOC101746415,LOC101746767,LOC101746827,LOC101747…
Biological Process	cellular component biogenesis	GO:0044085	6.37857e-08	258	1595	122	5469	CDT1,LOC101735417,LOC101735480,LOC101735486,LOC101735666,LOC101735833,LOC101736003,LOC101736004,LOC101736161,LOC101736203,LOC101736210,LOC101736370,LOC101736576,LOC101736613,LOC101736638,LOC101736681,LOC101736809,LOC101736915,LOC101737036,LOC101737156,LOC101737171,LOC101737281,LOC101737293,LOC101737447,LOC101737465,LOC101737634,LOC101737654,LOC101738161,LOC101738472,LOC101738701,LOC101738712,LOC1…
Biological Process	DNA repair	GO:0006281	7.42385e-08	123	1595	69	5469	DMC1,FANCD2,FANCL,LOC101735303,LOC101735433,LOC101735478,LOC101735527,LOC101736121,LOC101736131,LOC101736332,LOC101736557,LOC101736628,LOC101736904,LOC101737342,LOC101737558,LOC101738586,LOC101738854,LOC101738917,LOC101739212,LOC101739473,LOC101739562,LOC101739679,LOC101739752,LOC101739823,LOC101740063,LOC101740322,LOC101740444,LOC101740898,LOC101741017,LOC101741322,LOC101741381,LOC101741395,LOC1…
Biological Process	cell cycle process	GO:0022402	9.58136e-08	58	1595	40	5469	AURORA-B,CDT1,CYCA,CYCE,DMC1,LOC100126204,LOC100216352,LOC100862752,LOC101735397,LOC101735414,LOC101735506,LOC101736003,LOC101736052,LOC101737592,LOC101738768,LOC101739253,LOC101739501,LOC101739530,LOC101739861,LOC101740265,LOC101741204,LOC101741425,LOC101741656,LOC101742267,LOC101742317,LOC101742536,LOC101742606,LOC101742634,LOC101743665,LOC101744317,LOC101745309,LOC101745317,LOC101745476,LOC101…
Biological Process	cellular component assembly	GO:0022607	1.29594e-07	184	1595	93	5469	CDT1,LOC101735480,LOC101735486,LOC101735666,LOC101735833,LOC101736003,LOC101736161,LOC101736203,LOC101736370,LOC101736613,LOC101736681,LOC101736809,LOC101736915,LOC101737036,LOC101737156,LOC101737171,LOC101737281,LOC101737293,LOC101737465,LOC101737634,LOC101737654,LOC101738161,LOC101738472,LOC101738712,LOC101738744,LOC101738886,LOC101739229,LOC101739286,LOC101739364,LOC101739425,LOC101739443,LOC1…
Biological Process	cellular response to stress	GO:0033554	1.86823e-07	152	1595	80	5469	DMC1,FANCD2,FANCL,LOC101735303,LOC101735433,LOC101735478,LOC101735527,LOC101736121,LOC101736131,LOC101736332,LOC101736557,LOC101736625,LOC101736628,LOC101736654,LOC101736904,LOC101737342,LOC101737558,LOC101738586,LOC101738854,LOC101738917,LOC101739212,LOC101739253,LOC101739473,LOC101739562,LOC101739679,LOC101739752,LOC101739823,LOC101739967,LOC101740063,LOC101740322,LOC101740444,LOC101740898,LOC1…
Biological Process	microtubule cytoskeleton organization	GO:0000226	2.75644e-07	45	1595	33	5469	LOC101735329,LOC101736003,LOC101736203,LOC101736416,LOC101736610,LOC101736613,LOC101736809,LOC101737410,LOC101737465,LOC101737634,LOC101737654,LOC101737784,LOC101738472,LOC101738744,LOC101738768,LOC101739443,LOC101739530,LOC101739639,LOC101740944,LOC101741192,LOC101741656,LOC101741773,LOC101742261,LOC101744317,LOC101745049,LOC101746232,LOC101746824,LOC101747107,LOC105841961,LOC105842302,LOC119631…
Biological Process	cell cycle	GO:0007049	4.31562e-07	98	1595	57	5469	AUBERGINE,AURORA-B,BOREALIN,CDC2,CDK7,CDT1,CYCA,CYCE,DMC1,LOC100126204,LOC100216352,LOC100862752,LOC101735397,LOC101735414,LOC101735506,LOC101736003,LOC101736052,LOC101736654,LOC101736780,LOC101737592,LOC101737999,LOC101738768,LOC101739253,LOC101739501,LOC101739530,LOC101739571,LOC101739861,LOC101739880,LOC101740265,LOC101741204,LOC101741425,LOC101741656,LOC101742267,LOC101742317,LOC101742536,LOC…
Biological Process	plasma membrane bounded cell projection organization	GO:0120036	7.03997e-07	46	1595	33	5469	LOC101735833,LOC101736003,LOC101736085,LOC101736203,LOC101736613,LOC101737156,LOC101737634,LOC101737654,LOC101738744,LOC101739443,LOC101739624,LOC101740053,LOC101740786,LOC101740944,LOC101741027,LOC101741192,LOC101741206,LOC101741773,LOC101742116,LOC101742766,LOC101743909,LOC101744094,LOC101744987,LOC101745037,LOC101745049,LOC101745089,LOC101746415,LOC101747107,LOC105842299,LOC105842623,LOC110385…
Biological Process	tRNA processing	GO:0008033	3.3794e-06	52	1595	35	5469	ELP1,LOC101735312,LOC101735806,LOC101735977,LOC101736624,LOC101737033,LOC101738015,LOC101738076,LOC101738311,LOC101739330,LOC101740404,LOC101740490,LOC101741438,LOC101741595,LOC101741811,LOC101742388,LOC101742451,LOC101742600,LOC101743560,LOC101743768,LOC101743874,LOC101744341,LOC101744488,LOC101745251,LOC101745710,LOC101746009,LOC101746343,LOC101746577,LOC101746847,LOC101747220,LOC692885,LOC6929…
Biological Process	GPI anchored protein biosynthesis	GO:0180046	6.0883e-06	20	1595	18	5469	LOC101735851,LOC101736721,LOC101736874,LOC101737047,LOC101737110,LOC101737895,LOC101738647,LOC101740054,LOC101741445,LOC101742026,LOC101742462,LOC101742553,LOC101744679,LOC101745780,LOC101746707,LOC101747060,LOC105842722,LOC733045
Biological Process	protein folding	GO:0006457	4.1623e-05	60	1595	37	5469	DNAJ-14,DNAJ-2,DNAJ-3,DNAJ-4,DNAJ-5,DNAJ-8,HSP70-14,HSP90,LOC101735477,LOC101735832,LOC101736274,LOC101736991,LOC101737543,LOC101737652,LOC101738161,LOC101740246,LOC101740451,LOC101741058,LOC101741170,LOC101741703,LOC101741707,LOC101742382,LOC101742936,LOC101743182,LOC101744616,LOC101744679,LOC101745352,LOC101745720,LOC101746621,LOC692795,LOC692796,LOC692862,LOC692882,LOC732997,LOC733093,LOC73310…
Biological Process	GPI anchor biosynthetic process	GO:0006506	0.00018075	17	1595	15	5469	LOC101735851,LOC101736874,LOC101737047,LOC101737110,LOC101737895,LOC101738647,LOC101740054,LOC101742026,LOC101742462,LOC101742553,LOC101744679,LOC101746707,LOC101747060,LOC105842722,LOC733045
Biological Process	GPI anchor metabolic process	GO:0006505	0.00018075	17	1595	15	5469	LOC101735851,LOC101736874,LOC101737047,LOC101737110,LOC101737895,LOC101738647,LOC101740054,LOC101742026,LOC101742462,LOC101742553,LOC101744679,LOC101746707,LOC101747060,LOC105842722,LOC733045
Biological Process	glycolipid biosynthetic process	GO:0009247	0.00018075	17	1595	15	5469	LOC101735851,LOC101736874,LOC101737047,LOC101737110,LOC101737895,LOC101738647,LOC101740054,LOC101742026,LOC101742462,LOC101742553,LOC101744679,LOC101746707,LOC101747060,LOC105842722,LOC733045
Biological Process	glycolipid metabolic process	GO:0006664	0.00027092	19	1595	16	5469	LOC101735851,LOC101736874,LOC101737047,LOC101737110,LOC101737895,LOC101738647,LOC101740054,LOC101742026,LOC101742462,LOC101742553,LOC101744679,LOC101746114,LOC101746707,LOC101747060,LOC105842722,LOC733045
Biological Process	liposaccharide metabolic process	GO:1903509	0.00027092	19	1595	16	5469	LOC101735851,LOC101736874,LOC101737047,LOC101737110,LOC101737895,LOC101738647,LOC101740054,LOC101742026,LOC101742462,LOC101742553,LOC101744679,LOC101746114,LOC101746707,LOC101747060,LOC105842722,LOC733045
Biological Process	nuclear division	GO:0000280	0.00055196	16	1595	14	5469	AURORA-B,DMC1,LOC101735397,LOC101735414,LOC101735506,LOC101736052,LOC101742317,LOC101742536,LOC101742606,LOC101742634,LOC101746200,LOC101746725,LOC101746773,LOC110386175
Biological Process	mitotic cell cycle	GO:0000278	0.00121241	28	1595	20	5469	AURORA-B,CYCA,CYCE,LOC100126204,LOC101735397,LOC101735506,LOC101736052,LOC101738768,LOC101739501,LOC101739861,LOC101741656,LOC101742536,LOC101742606,LOC101742634,LOC101746200,LOC101746725,LOC101746858,LOC110386171,LOC692763,LOC692764
Biological Process	macromolecule modification	GO:0043412	0.00169752	553	1595	207	5469	AURORA-B,CDC2,CDK7,CHK2,CPKC,ELP1,LKB1,LOC100101201,LOC100101222,LOC100126204,LOC100174850,LOC100316861,LOC100463493,LOC100862751,LOC101735492,LOC101735613,LOC101735618,LOC101735634,LOC101735807,LOC101735877,LOC101735878,LOC101735901,LOC101735958,LOC101735969,LOC101735995,LOC101736056,LOC101736100,LOC101736275,LOC101736377,LOC101736470,LOC101736532,LOC101736533,LOC101736624,LOC101736631,LOC101736…
Biological Process	organelle fission	GO:0048285	0.00302031	21	1595	16	5469	AURORA-B,DMC1,LOC101735397,LOC101735414,LOC101735506,LOC101736052,LOC101737483,LOC101742317,LOC101742536,LOC101742606,LOC101742634,LOC101743465,LOC101746200,LOC101746725,LOC101746773,LOC110386175
Biological Process	membrane lipid biosynthetic process	GO:0046467	0.00302031	21	1595	16	5469	LOC101735851,LOC101736874,LOC101737047,LOC101737110,LOC101737895,LOC101738647,LOC101740054,LOC101742026,LOC101742462,LOC101742553,LOC101744679,LOC101746707,LOC101746948,LOC101747060,LOC105842722,LOC733045
Biological Process	regulation of cell cycle process	GO:0010564	0.00313955	23	1595	17	5469	AURORA-B,LOC100126204,LOC100216352,LOC100862752,LOC101738768,LOC101739253,LOC101739530,LOC101739861,LOC101741425,LOC101742536,LOC101742634,LOC101745309,LOC101745317,LOC101745714,LOC101746200,LOC101746725,LOC101746858
Biological Process	regulation of cell cycle	GO:0051726	0.00371811	38	1595	24	5469	AURORA-B,CDK7,LOC100126204,LOC100216352,LOC100862752,LOC101736654,LOC101736780,LOC101737999,LOC101738768,LOC101739253,LOC101739530,LOC101739571,LOC101739861,LOC101741425,LOC101742536,LOC101742634,LOC101745309,LOC101745317,LOC101745714,LOC101746200,LOC101746725,LOC101746858,LOC101747108,LOC692764
Biological Process	protein-containing complex organization	GO:0043933	0.00480657	145	1595	66	5469	CDT1,LOC101735666,LOC101736161,LOC101736370,LOC101736613,LOC101736681,LOC101736809,LOC101736915,LOC101737036,LOC101737171,LOC101737281,LOC101737293,LOC101737465,LOC101737634,LOC101737654,LOC101738161,LOC101738472,LOC101738712,LOC101739229,LOC101739364,LOC101739425,LOC101739443,LOC101739556,LOC101739639,LOC101739710,LOC101740353,LOC101740451,LOC101740535,LOC101740684,LOC101740944,LOC101740946,LOC1…
Biological Process	cell cycle phase transition	GO:0044770	0.00751161	18	1595	14	5469	AURORA-B,CYCA,CYCE,LOC100126204,LOC101739253,LOC101739861,LOC101741425,LOC101742536,LOC101742634,LOC101745309,LOC101745317,LOC101745714,LOC101746200,LOC101746858
Biological Process	RNA modification	GO:0009451	0.00783841	58	1595	32	5469	ELP1,LOC101735634,LOC101736624,LOC101737447,LOC101737968,LOC101738094,LOC101738311,LOC101739273,LOC101739330,LOC101740103,LOC101740404,LOC101740437,LOC101740490,LOC101741135,LOC101741595,LOC101742388,LOC101742451,LOC101742600,LOC101743128,LOC101743560,LOC101743874,LOC101744341,LOC101746309,LOC101746569,LOC101746577,LOC101746959,LOC101747220,LOC119628501,LOC692885,LOC692989,LOC732983,NEP1
Biological Process	mitotic cell cycle process	GO:1903047	0.00784124	24	1595	17	5469	AURORA-B,CYCA,CYCE,LOC100126204,LOC101735397,LOC101735506,LOC101736052,LOC101738768,LOC101739501,LOC101739861,LOC101741656,LOC101742536,LOC101742606,LOC101742634,LOC101746200,LOC101746725,LOC101746858
Biological Process	gene expression	GO:0010467	0.00907316	1101	1595	376	5469	ABD-A,ALY,AUBERGINE,CDK7,DNAJ-14,DNAJ-2,DNAJ-3,DNAJ-4,DNAJ-5,DNAJ-8,ELP1,HSP70-14,HSP90,LOC100036587,LOC100037420,LOC100101157,LOC100431171,LOC100529238,LOC100862747,LOC100862767,LOC101735312,LOC101735332,LOC101735390,LOC101735415,LOC101735426,LOC101735477,LOC101735544,LOC101735548,LOC101735632,LOC101735653,LOC101735663,LOC101735666,LOC101735721,LOC101735734,LOC101735806,LOC101735832,LOC101735851…
Biological Process	nucleic acid metabolic process	GO:0090304	0.00936447	1218	1595	412	5469	ABD-A,ALY,AUBERGINE,BMGEMININ,CDK7,CDT1,DMC1,ELP1,FANCD2,FANCL,LOC100036587,LOC100037420,LOC100431171,LOC100529238,LOC100862747,LOC100862767,LOC101735303,LOC101735312,LOC101735332,LOC101735390,LOC101735414,LOC101735433,LOC101735478,LOC101735527,LOC101735544,LOC101735548,LOC101735632,LOC101735634,LOC101735653,LOC101735663,LOC101735666,LOC101735712,LOC101735721,LOC101735729,LOC101735734,LOC10173580…
Biological Process	protein-containing complex assembly	GO:0065003	0.00992763	134	1595	61	5469	CDT1,LOC101735666,LOC101736161,LOC101736370,LOC101736613,LOC101736681,LOC101736809,LOC101736915,LOC101737036,LOC101737171,LOC101737281,LOC101737293,LOC101737465,LOC101737634,LOC101737654,LOC101738161,LOC101738472,LOC101738712,LOC101739229,LOC101739364,LOC101739425,LOC101739443,LOC101739556,LOC101739639,LOC101739710,LOC101740353,LOC101740451,LOC101740535,LOC101740684,LOC101740944,LOC101740946,LOC1…
Biological Process	RNA splicing	GO:0008380	0.0115199	84	1595	42	5469	LOC100036587,LOC101735548,LOC101735663,LOC101735931,LOC101736370,LOC101736377,LOC101737033,LOC101737367,LOC101738015,LOC101738356,LOC101738430,LOC101738634,LOC101738659,LOC101738712,LOC101738800,LOC101739416,LOC101740068,LOC101740684,LOC101740857,LOC101740997,LOC101741443,LOC101742122,LOC101742693,LOC101743394,LOC101743842,LOC101744669,LOC101744676,LOC101745121,LOC101745122,LOC101745795,LOC101746…
Biological Process	tRNA metabolic process	GO:0006399	0.0124388	92	1595	45	5469	ELP1,LOC101735312,LOC101735806,LOC101735977,LOC101736624,LOC101737033,LOC101738015,LOC101738076,LOC101738078,LOC101738311,LOC101738617,LOC101738873,LOC101739330,LOC101739717,LOC101740404,LOC101740490,LOC101740812,LOC101741438,LOC101741595,LOC101741811,LOC101742388,LOC101742451,LOC101742600,LOC101743331,LOC101743560,LOC101743685,LOC101743768,LOC101743874,LOC101744341,LOC101744488,LOC101745251,LOC1…
Biological Process	macromolecule metabolic process	GO:0043170	0.01464	2457	1595	782	5469	ABD-A,ALY,AUBERGINE,AURORA-B,BAEE,BMGEMININ,CDC2,CDK7,CDT1,CHK2,CPKC,DMC1,DNAJ-14,DNAJ-2,DNAJ-3,DNAJ-4,DNAJ-5,DNAJ-8,ELP1,FANCD2,FANCL,HEL,HSP70-14,HSP90,LKB1,LOC100036587,LOC100037420,LOC100101157,LOC100101166,LOC100101201,LOC100101222,LOC100126204,LOC100174850,LOC100216350,LOC100316861,LOC100431171,LOC100463493,LOC100529238,LOC100862747,LOC100862751,LOC100862767,LOC101735303,LOC101735312,LOC101…
Biological Process	microtubule bundle formation	GO:0001578	0.0148827	13	1595	11	5469	LOC101736203,LOC101736613,LOC101737634,LOC101737654,LOC101739443,LOC101740944,LOC101741192,LOC101741773,LOC101745049,LOC101747107,LOC119631019
Biological Process	axoneme assembly	GO:0035082	0.0148827	13	1595	11	5469	LOC101736203,LOC101736613,LOC101737634,LOC101737654,LOC101739443,LOC101740944,LOC101741192,LOC101741773,LOC101745049,LOC101747107,LOC119631019
Biological Process	nucleobase-containing compound metabolic process	GO:0006139	0.0209713	1394	1595	463	5469	ABD-A,ALY,AUBERGINE,BMGEMININ,CDK7,CDT1,DMC1,ELP1,FANCD2,FANCL,GC-A1,HMG-S,LOC100036587,LOC100037420,LOC100431171,LOC100529238,LOC100862747,LOC100862767,LOC101735303,LOC101735312,LOC101735332,LOC101735389,LOC101735390,LOC101735414,LOC101735433,LOC101735434,LOC101735478,LOC101735527,LOC101735528,LOC101735544,LOC101735548,LOC101735632,LOC101735634,LOC101735653,LOC101735663,LOC101735666,LOC101735712…
Biological Process	tRNA modification	GO:0006400	0.0329601	28	1595	18	5469	ELP1,LOC101736624,LOC101738311,LOC101739330,LOC101740404,LOC101740490,LOC101741595,LOC101742388,LOC101742451,LOC101742600,LOC101743560,LOC101743874,LOC101744341,LOC101746577,LOC101747220,LOC692885,LOC692989,LOC732983
Biological Process	macromolecule biosynthetic process	GO:0009059	0.03686	1237	1595	413	5469	ABD-A,ALY,AUBERGINE,CDK7,DNAJ-14,DNAJ-2,DNAJ-3,DNAJ-4,DNAJ-5,DNAJ-8,ELP1,HSP70-14,HSP90,LOC100036587,LOC100037420,LOC100101157,LOC100174850,LOC100431171,LOC100529238,LOC100862747,LOC100862767,LOC101735312,LOC101735332,LOC101735390,LOC101735415,LOC101735426,LOC101735477,LOC101735544,LOC101735548,LOC101735613,LOC101735632,LOC101735653,LOC101735663,LOC101735666,LOC101735721,LOC101735729,LOC101735734…
Biological Process	cilium movement	GO:0003341	0.0436255	12	1595	10	5469	LOC101737634,LOC101738694,LOC101739443,LOC101740053,LOC101741773,LOC101744391,LOC101745163,LOC105841802,LOC105842615,TST
Biological Process	mRNA metabolic process	GO:0016071	0.0446943	137	1595	60	5469	LOC100036587,LOC100037420,LOC101735332,LOC101735544,LOC101735548,LOC101735663,LOC101735721,LOC101735931,LOC101736370,LOC101736377,LOC101736699,LOC101737367,LOC101737780,LOC101737812,LOC101738312,LOC101738356,LOC101738430,LOC101738634,LOC101738659,LOC101738712,LOC101738800,LOC101739416,LOC101739458,LOC101740068,LOC101740684,LOC101740857,LOC101740997,LOC101741431,LOC101741443,LOC101741929,LOC101742…
Biological Process	meiotic cell cycle process	GO:1903046	0.0496625	7	1595	7	5469	DMC1,LOC101735414,LOC101742267,LOC101742317,LOC101746725,LOC101746773,LOC110386175
Biological Process	intraciliary transport	GO:0042073	0.0496625	7	1595	7	5469	LOC101736085,LOC101737156,LOC101741206,LOC101744094,LOC101745037,LOC101745089,LOC101746415
Biological Process	microtubule-based transport	GO:0099111	0.0496625	7	1595	7	5469	LOC101736085,LOC101737156,LOC101741206,LOC101744094,LOC101745037,LOC101745089,LOC101746415
Biological Process	transport along microtubule	GO:0010970	0.0496625	7	1595	7	5469	LOC101736085,LOC101737156,LOC101741206,LOC101744094,LOC101745037,LOC101745089,LOC101746415
Cellular Component	intracellular anatomical structure	GO:0005622	2.22342e-29	1972	1150	744	3913	ABCB,ABD-A,AI-B,AIF,ALY,AP1S,AUBERGINE,AURORA-B,BAEE,BMGEMININ,BOREALIN,CDC2,CDC37,CDK7,CDT1,CMC1,CYP340,CYP341B1,CYP354A1,CYP367A1,DMC1,DNMT1,EAP30,ELP1,ESC,FANCL,GC-A1,GSTT1,GSTZ2,H2A-L2,H2AX-L,H2B-L,HSP90,IX,JM,L130,LOC100036587,LOC100037420,LOC100101152,LOC100101153,LOC100101161,LOC100101166,LOC100101167,LOC100101185,LOC100101189,LOC100125602,LOC100127130,LOC100134927,LOC100174850,LOC10021635…
Cellular Component	organelle	GO:0043226	3.14378e-29	1705	1150	665	3913	ABCB,ABD-A,AI-B,AIF,ALY,AP1S,AURORA-B,BMGEMININ,BOREALIN,CDC2,CDK7,CDT1,CMC1,CYP340,CYP341B1,CYP354A1,CYP367A1,DMC1,DNMT1,EAP30,ELP1,ESC,FANCL,H2A-L2,H2AX-L,H2B-L,IX,JM,L130,LOC100036587,LOC100037420,LOC100101152,LOC100101153,LOC100101161,LOC100101166,LOC100101167,LOC100101189,LOC100125602,LOC100127130,LOC100134927,LOC100174850,LOC100270780,LOC100286771,LOC100302108,LOC100431171,LOC100529238,LOC1…
Cellular Component	membrane-bounded organelle	GO:0043227	1.1091e-26	1406	1150	566	3913	ABCB,ABD-A,AI-B,AIF,ALY,AP1S,BMGEMININ,BOREALIN,CDC2,CDK7,CDT1,CMC1,CYP340,CYP341B1,CYP354A1,CYP367A1,DMC1,DNMT1,EAP30,ELP1,ESC,FANCL,H2A-L2,H2AX-L,H2B-L,IX,JM,LOC100036587,LOC100037420,LOC100101152,LOC100101161,LOC100101166,LOC100101167,LOC100101189,LOC100125602,LOC100127130,LOC100134927,LOC100174850,LOC100286771,LOC100302108,LOC100431171,LOC100529238,LOC100533205,LOC100862746,LOC100862747,LOC10…
Cellular Component	intracellular organelle	GO:0043229	2.09873e-26	1692	1150	653	3913	ABCB,ABD-A,AI-B,AIF,ALY,AP1S,AURORA-B,BMGEMININ,BOREALIN,CDC2,CDK7,CDT1,CMC1,CYP340,CYP341B1,CYP354A1,CYP367A1,DMC1,DNMT1,EAP30,ELP1,ESC,FANCL,H2A-L2,H2AX-L,H2B-L,IX,JM,L130,LOC100036587,LOC100037420,LOC100101152,LOC100101153,LOC100101161,LOC100101166,LOC100101167,LOC100101189,LOC100125602,LOC100127130,LOC100134927,LOC100174850,LOC100270780,LOC100286771,LOC100302108,LOC100431171,LOC100529238,LOC1…
Cellular Component	intracellular membrane-bounded organelle	GO:0043231	9.35347e-22	1380	1150	543	3913	ABCB,ABD-A,AI-B,AIF,ALY,AP1S,BMGEMININ,BOREALIN,CDC2,CDK7,CDT1,CMC1,CYP340,CYP341B1,CYP354A1,CYP367A1,DMC1,DNMT1,EAP30,ELP1,ESC,FANCL,H2A-L2,H2AX-L,H2B-L,IX,JM,LOC100036587,LOC100037420,LOC100101152,LOC100101161,LOC100101166,LOC100101167,LOC100101189,LOC100125602,LOC100127130,LOC100134927,LOC100174850,LOC100286771,LOC100302108,LOC100431171,LOC100529238,LOC100533205,LOC100862746,LOC100862747,LOC10…
Cellular Component	nucleus	GO:0005634	2.46954e-21	847	1150	368	3913	ABD-A,ALY,BMGEMININ,BOREALIN,CDC2,CDK7,CDT1,CYP340,DMC1,DNMT1,ELP1,ESC,FANCL,H2A-L2,H2AX-L,H2B-L,IX,JM,LOC100036587,LOC100037420,LOC100101161,LOC100101166,LOC100101167,LOC100286771,LOC100431171,LOC100529238,LOC100533205,LOC100862746,LOC100862747,LOC100862754,LOC100862767,LOC100862769,LOC100862827,LOC101735331,LOC101735390,LOC101735397,LOC101735470,LOC101735506,LOC101735548,LOC101735557,LOC1017356…
Cellular Component	microtubule cytoskeleton	GO:0015630	4.82901e-15	85	1150	62	3913	AURORA-B,LOC100101153,LOC101735329,LOC101735731,LOC101736203,LOC101736416,LOC101736514,LOC101736613,LOC101736809,LOC101737362,LOC101737654,LOC101737784,LOC101738046,LOC101738267,LOC101738460,LOC101738472,LOC101738744,LOC101738768,LOC101738776,LOC101739511,LOC101739530,LOC101739639,LOC101740834,LOC101740944,LOC101741206,LOC101741407,LOC101741495,LOC101741513,LOC101741739,LOC101742116,LOC101742766,…
Cellular Component	protein-containing complex	GO:0032991	2.66269e-11	852	1150	337	3913	ALY,AP1S,AUBERGINE,AURORA-B,CDK7,EAP30,ELP1,ESC,FANCL,H2A-L2,H2AX-L,H2B-L,IX,JM,LOC100036587,LOC100037420,LOC100101166,LOC100101185,LOC100101201,LOC100125602,LOC100306947,LOC100463493,LOC101735312,LOC101735318,LOC101735329,LOC101735332,LOC101735384,LOC101735426,LOC101735433,LOC101735506,LOC101735663,LOC101735666,LOC101735721,LOC101735729,LOC101735731,LOC101735872,LOC101736004,LOC101736052,LOC1017…
Cellular Component	catalytic complex	GO:1902494	1.90763e-10	289	1150	139	3913	CDK7,ELP1,ESC,LOC100101166,LOC100101185,LOC100101201,LOC100463493,LOC101735312,LOC101735318,LOC101735332,LOC101735426,LOC101735666,LOC101735729,LOC101735731,LOC101736131,LOC101736332,LOC101736613,LOC101736721,LOC101736756,LOC101736791,LOC101736794,LOC101736898,LOC101737033,LOC101737094,LOC101737098,LOC101737110,LOC101737211,LOC101737303,LOC101737362,LOC101737649,LOC101737654,LOC101737703,LOC10173…
Cellular Component	nuclear protein-containing complex	GO:0140513	5.64582e-10	206	1150	106	3913	CDK7,ESC,FANCL,IX,JM,LOC100036587,LOC100037420,LOC101735663,LOC101735666,LOC101735721,LOC101735729,LOC101736121,LOC101736281,LOC101736306,LOC101736370,LOC101736699,LOC101736852,LOC101737033,LOC101737094,LOC101737098,LOC101737649,LOC101738015,LOC101738356,LOC101738367,LOC101738430,LOC101738610,LOC101738634,LOC101738659,LOC101738712,LOC101738766,LOC101738806,LOC101738836,LOC101739212,LOC101739416,L…
Cellular Component	cilium	GO:0005929	3.84763e-08	26	1150	23	3913	LOC101736085,LOC101736203,LOC101736613,LOC101737634,LOC101737654,LOC101738460,LOC101739443,LOC101739624,LOC101740053,LOC101740944,LOC101741027,LOC101741773,LOC101742088,LOC101742116,LOC101744075,LOC101744828,LOC101744987,LOC101746767,LOC105842299,LOC110385074,LOC119630368,LOC732927,TST
Cellular Component	intracellular membraneless organelle	GO:0043232	1.12281e-07	458	1150	191	3913	AURORA-B,BOREALIN,CYP340,H2A-L2,H2AX-L,H2B-L,L130,LOC100037420,LOC100101153,LOC100101161,LOC100125602,LOC100529238,LOC101735329,LOC101735384,LOC101735392,LOC101735506,LOC101735557,LOC101735618,LOC101735729,LOC101735731,LOC101735889,LOC101736052,LOC101736059,LOC101736060,LOC101736085,LOC101736131,LOC101736203,LOC101736252,LOC101736285,LOC101736332,LOC101736416,LOC101736514,LOC101736557,LOC10173661…
Cellular Component	membraneless organelle	GO:0043228	1.12281e-07	458	1150	191	3913	AURORA-B,BOREALIN,CYP340,H2A-L2,H2AX-L,H2B-L,L130,LOC100037420,LOC100101153,LOC100101161,LOC100125602,LOC100529238,LOC101735329,LOC101735384,LOC101735392,LOC101735506,LOC101735557,LOC101735618,LOC101735729,LOC101735731,LOC101735889,LOC101736052,LOC101736059,LOC101736060,LOC101736085,LOC101736131,LOC101736203,LOC101736252,LOC101736285,LOC101736332,LOC101736416,LOC101736514,LOC101736557,LOC10173661…
Cellular Component	microtubule associated complex	GO:0005875	4.76565e-07	35	1150	27	3913	AURORA-B,LOC101735329,LOC101735731,LOC101736613,LOC101737362,LOC101737654,LOC101738046,LOC101738267,LOC101738460,LOC101738776,LOC101739511,LOC101740944,LOC101741206,LOC101741495,LOC101741513,LOC101742895,LOC101742915,LOC101743665,LOC101743697,LOC101743793,LOC101744317,LOC101744900,LOC101745037,LOC101745445,LOC101745889,LOC101747012,LOC110385420
Cellular Component	membrane-enclosed lumen	GO:0031974	1.1901e-06	157	1150	79	3913	CDK7,ESC,LOC101735486,LOC101735548,LOC101735666,LOC101735729,LOC101736059,LOC101736791,LOC101736918,LOC101737094,LOC101737237,LOC101737649,LOC101738078,LOC101738095,LOC101738358,LOC101738367,LOC101738610,LOC101738766,LOC101739212,LOC101739219,LOC101739327,LOC101739431,LOC101739435,LOC101739710,LOC101739783,LOC101739823,LOC101740322,LOC101740588,LOC101740635,LOC101740978,LOC101740994,LOC101740999,…
Cellular Component	intracellular organelle lumen	GO:0070013	1.1901e-06	157	1150	79	3913	CDK7,ESC,LOC101735486,LOC101735548,LOC101735666,LOC101735729,LOC101736059,LOC101736791,LOC101736918,LOC101737094,LOC101737237,LOC101737649,LOC101738078,LOC101738095,LOC101738358,LOC101738367,LOC101738610,LOC101738766,LOC101739212,LOC101739219,LOC101739327,LOC101739431,LOC101739435,LOC101739710,LOC101739783,LOC101739823,LOC101740322,LOC101740588,LOC101740635,LOC101740978,LOC101740994,LOC101740999,…
Cellular Component	organelle lumen	GO:0043233	1.1901e-06	157	1150	79	3913	CDK7,ESC,LOC101735486,LOC101735548,LOC101735666,LOC101735729,LOC101736059,LOC101736791,LOC101736918,LOC101737094,LOC101737237,LOC101737649,LOC101738078,LOC101738095,LOC101738358,LOC101738367,LOC101738610,LOC101738766,LOC101739212,LOC101739219,LOC101739327,LOC101739431,LOC101739435,LOC101739710,LOC101739783,LOC101739823,LOC101740322,LOC101740588,LOC101740635,LOC101740978,LOC101740994,LOC101740999,…
Cellular Component	chromosome	GO:0005694	1.2779e-06	112	1150	61	3913	AURORA-B,BOREALIN,CYP340,H2A-L2,H2AX-L,H2B-L,LOC100101161,LOC100529238,LOC101735384,LOC101735506,LOC101735557,LOC101735729,LOC101736052,LOC101736131,LOC101736252,LOC101736332,LOC101736557,LOC101737592,LOC101737751,LOC101738367,LOC101738610,LOC101738766,LOC101738772,LOC101739212,LOC101739229,LOC101739823,LOC101739861,LOC101740265,LOC101740322,LOC101740444,LOC101740456,LOC101740978,LOC101741025,LOC…
Cellular Component	nuclear lumen	GO:0031981	4.6504e-06	110	1150	59	3913	CDK7,ESC,LOC101735548,LOC101735666,LOC101735729,LOC101736918,LOC101737094,LOC101737649,LOC101738367,LOC101738610,LOC101738766,LOC101739212,LOC101739327,LOC101739431,LOC101739710,LOC101739823,LOC101740322,LOC101740635,LOC101740978,LOC101740999,LOC101741010,LOC101741345,LOC101741347,LOC101741425,LOC101741658,LOC101742003,LOC101742090,LOC101742226,LOC101742317,LOC101742619,LOC101742823,LOC101743276,…
Cellular Component	cytoskeleton	GO:0005856	6.0991e-06	159	1150	78	3913	AURORA-B,L130,LOC100101153,LOC101735329,LOC101735392,LOC101735618,LOC101735731,LOC101736085,LOC101736203,LOC101736285,LOC101736416,LOC101736514,LOC101736613,LOC101736809,LOC101737362,LOC101737654,LOC101737784,LOC101738046,LOC101738267,LOC101738460,LOC101738472,LOC101738744,LOC101738768,LOC101738776,LOC101738971,LOC101739010,LOC101739139,LOC101739157,LOC101739443,LOC101739511,LOC101739530,LOC10173…
Cellular Component	dynein complex	GO:0030286	1.9813e-05	27	1150	21	3913	LOC101735731,LOC101736613,LOC101737362,LOC101737654,LOC101738046,LOC101738267,LOC101738460,LOC101738776,LOC101739511,LOC101740944,LOC101741206,LOC101742895,LOC101742915,LOC101743697,LOC101743793,LOC101744900,LOC101745037,LOC101745445,LOC101745889,LOC101747012,LOC110385420
Cellular Component	condensed chromosome	GO:0000793	0.00010686	11	1150	11	3913	LOC101735506,LOC101736131,LOC101736332,LOC101739229,LOC101739861,LOC101740444,LOC101741425,LOC101742317,LOC101744464,LOC101745476,LOC101745714
Cellular Component	mitochondrial protein-containing complex	GO:0098798	0.00012849	23	1150	18	3913	LOC101735426,LOC101736059,LOC101736342,LOC101736787,LOC101736791,LOC101737237,LOC101738463,LOC101738982,LOC101739783,LOC101740955,LOC101740994,LOC101742605,LOC101744046,LOC101744077,LOC101744136,LOC105841646,LOC692951,TIM10
Cellular Component	plasma membrane bounded cell projection	GO:0120025	0.00014168	33	1150	23	3913	LOC101736085,LOC101736203,LOC101736613,LOC101737634,LOC101737654,LOC101738460,LOC101739443,LOC101739624,LOC101740053,LOC101740944,LOC101741027,LOC101741773,LOC101742088,LOC101742116,LOC101744075,LOC101744828,LOC101744987,LOC101746767,LOC105842299,LOC110385074,LOC119630368,LOC732927,TST
Cellular Component	microtubule organizing center	GO:0005815	0.00024271	18	1150	15	3913	LOC101735329,LOC101736416,LOC101736809,LOC101737784,LOC101738472,LOC101738744,LOC101739530,LOC101739639,LOC101742116,LOC101742766,LOC101746232,LOC101746824,LOC105841961,LOC692867,LOC693103
Cellular Component	organellar ribosome	GO:0000313	0.00029631	13	1150	12	3913	LOC101736059,LOC101737237,LOC101739219,LOC101739435,LOC101739783,LOC101740588,LOC101740994,LOC101742809,LOC101744046,LOC101744077,LOC101747036,LOC105841646
Cellular Component	mitochondrial ribosome	GO:0005761	0.00029631	13	1150	12	3913	LOC101736059,LOC101737237,LOC101739219,LOC101739435,LOC101739783,LOC101740588,LOC101740994,LOC101742809,LOC101744046,LOC101744077,LOC101747036,LOC105841646
Cellular Component	transferase complex	GO:1990234	0.00030079	134	1150	64	3913	CDK7,ESC,LOC100101201,LOC100463493,LOC101735332,LOC101735666,LOC101735729,LOC101736131,LOC101736332,LOC101736721,LOC101736791,LOC101737094,LOC101737098,LOC101737110,LOC101737303,LOC101737649,LOC101737895,LOC101738367,LOC101738622,LOC101738766,LOC101739823,LOC101740444,LOC101740455,LOC101740494,LOC101740509,LOC101740659,LOC101740999,LOC101741010,LOC101741347,LOC101741360,LOC101741445,LOC101741946,…
Cellular Component	cell projection	GO:0042995	0.00031696	34	1150	23	3913	LOC101736085,LOC101736203,LOC101736613,LOC101737634,LOC101737654,LOC101738460,LOC101739443,LOC101739624,LOC101740053,LOC101740944,LOC101741027,LOC101741773,LOC101742088,LOC101742116,LOC101744075,LOC101744828,LOC101744987,LOC101746767,LOC105842299,LOC110385074,LOC119630368,LOC732927,TST
Cellular Component	nuclear chromosome	GO:0000228	0.00034755	22	1150	17	3913	LOC101735729,LOC101738610,LOC101738766,LOC101739212,LOC101739823,LOC101740322,LOC101740978,LOC101741345,LOC101741425,LOC101742003,LOC101742226,LOC101742317,LOC101742823,LOC101743297,LOC101744866,LOC101745714,LOC119629701
Cellular Component	supramolecular complex	GO:0099080	0.00053928	48	1150	29	3913	LOC100037420,LOC100101153,LOC101735506,LOC101736203,LOC101736514,LOC101738460,LOC101738768,LOC101739229,LOC101739639,LOC101739861,LOC101740834,LOC101741407,LOC101741739,LOC101742895,LOC101743227,LOC101744975,LOC101745476,LOC101745545,LOC101745733,LOC101745769,LOC692748,LOC693049,LOC693103,LOC732927,MCAK,TAU,TDRD12,TUA3,TUB4
Cellular Component	microtubule	GO:0005874	0.00066932	35	1150	23	3913	LOC100101153,LOC101736203,LOC101736514,LOC101738460,LOC101738768,LOC101739639,LOC101740834,LOC101741407,LOC101741739,LOC101742895,LOC101743227,LOC101744975,LOC101745545,LOC101745733,LOC101745769,LOC692748,LOC693049,LOC693103,LOC732927,MCAK,TAU,TUA3,TUB4
Cellular Component	intracellular protein-containing complex	GO:0140535	0.00076546	189	1150	83	3913	CDK7,ELP1,LOC100101166,LOC100101201,LOC100463493,LOC101735312,LOC101735332,LOC101735666,LOC101735729,LOC101736756,LOC101736791,LOC101736794,LOC101737033,LOC101737094,LOC101737098,LOC101737171,LOC101737649,LOC101737946,LOC101737953,LOC101738015,LOC101738622,LOC101739823,LOC101739826,LOC101740509,LOC101740659,LOC101740945,LOC101741027,LOC101741071,LOC101741347,LOC101741360,LOC101741395,LOC101741811…
Cellular Component	mitochondrion	GO:0005739	0.00106389	227	1150	96	3913	ABCB,AI-B,AIF,CMC1,LOC100101152,LOC100101189,LOC100125602,LOC100134927,LOC100302108,LOC101735426,LOC101735486,LOC101735561,LOC101735806,LOC101736059,LOC101736060,LOC101736161,LOC101736254,LOC101736280,LOC101736342,LOC101736404,LOC101736520,LOC101736533,LOC101736787,LOC101736791,LOC101737237,LOC101737462,LOC101737543,LOC101737548,LOC101737567,LOC101737703,LOC101737987,LOC101738004,LOC101738078,LOC…
Cellular Component	polymeric cytoskeletal fiber	GO:0099513	0.00134227	36	1150	23	3913	LOC100101153,LOC101736203,LOC101736514,LOC101738460,LOC101738768,LOC101739639,LOC101740834,LOC101741407,LOC101741739,LOC101742895,LOC101743227,LOC101744975,LOC101745545,LOC101745733,LOC101745769,LOC692748,LOC693049,LOC693103,LOC732927,MCAK,TAU,TUA3,TUB4
Cellular Component	spliceosomal complex	GO:0005681	0.00652511	34	1150	21	3913	LOC100036587,LOC100037420,LOC101735663,LOC101736370,LOC101738356,LOC101738430,LOC101738634,LOC101738659,LOC101738712,LOC101739416,LOC101740684,LOC101742009,LOC101742122,LOC101745121,LOC101745795,LOC101747222,LOC732904,LOC732940,LOC732941,LOC732955,LOC778458
Cellular Component	chromosomal region	GO:0098687	0.0092252	10	1150	9	3913	BOREALIN,CYP340,LOC101735506,LOC101739229,LOC101739861,LOC101745476,LOC101746773,LOC110386171,TERT
Cellular Component	supramolecular fiber	GO:0099512	0.0142169	40	1150	23	3913	LOC100101153,LOC101736203,LOC101736514,LOC101738460,LOC101738768,LOC101739639,LOC101740834,LOC101741407,LOC101741739,LOC101742895,LOC101743227,LOC101744975,LOC101745545,LOC101745733,LOC101745769,LOC692748,LOC693049,LOC693103,LOC732927,MCAK,TAU,TUA3,TUB4
Cellular Component	supramolecular polymer	GO:0099081	0.0142169	40	1150	23	3913	LOC100101153,LOC101736203,LOC101736514,LOC101738460,LOC101738768,LOC101739639,LOC101740834,LOC101741407,LOC101741739,LOC101742895,LOC101743227,LOC101744975,LOC101745545,LOC101745733,LOC101745769,LOC692748,LOC693049,LOC693103,LOC732927,MCAK,TAU,TUA3,TUB4
Cellular Component	exosome (RNase complex)	GO:0000178	0.0146275	7	1150	7	3913	LOC100101185,LOC101737211,LOC101738613,LOC101739617,LOC119628378,LOC733040,RRP40
Cellular Component	chromosome, centromeric region	GO:0000775	0.0285094	9	1150	8	3913	BOREALIN,CYP340,LOC101735506,LOC101739229,LOC101739861,LOC101745476,LOC101746773,LOC110386171
Cellular Component	exoribonuclease complex	GO:1905354	0.0285094	9	1150	8	3913	LOC100101185,LOC101737211,LOC101738613,LOC101739617,LOC101741360,LOC119628378,LOC733040,RRP40
Cellular Component	endonuclease complex	GO:1905348	0.0374375	11	1150	9	3913	LOC101735312,LOC101737033,LOC101738015,LOC101741360,LOC101741395,LOC101741811,LOC101743768,LOC101745251,TM

## Sheet: Cluster 4
Term Type	Term Name	Term ID	Adjusted pvalue	Term Size	Query Size	Intersection Size	Effective Domain Size	Gene Names
Molecular Function	protein binding	GO:0005515	6.58622e-07	1786	2501	667	7893	18W,AGO1,AKH1,AKH2,ALG-2,AND1,APAF-1,ASE,ASH1,ASH2,ASH3,AST-A,BBX-A3,BBX-A7,BBX-B10,BBX-B2,BBX-B4,BBX-B8,BBX-F1,BR-C,BRF,CAPA,CHC,CREB,CYCB,DCR-2,DNAJ-1,DPP,DRK,DSCLP,E(SPL)MBETA,E2F1,EIF2G,GALPHA12,GQ,GRO,HIS2AV,HOP,IGFLP,KAL-1,KHC,LASP,LGR,LOC100101155,LOC100101176,LOC100101180,LOC100144579,LOC100302603,LOC100302605,LOC100527944,LOC100529236,LOC100739997,LOC100862655,LOC100862755,LOC100862757,L…
Molecular Function	DNA-binding transcription factor activity	GO:0003700	1.2367e-05	230	2501	111	7893	ASE,ASH1,ASH2,ASH3,ATF,BMETS2,C/EBPG,CBZ,CREB,CROC,CYCB,DFD,E75,ECR,ETS,GATA-BETA,HNF-4,LOC100101155,LOC100302602,LOC100750224,LOC100862750,LOC101735564,LOC101735722,LOC101735723,LOC101735802,LOC101735982,LOC101736130,LOC101736158,LOC101736411,LOC101736529,LOC101736691,LOC101736835,LOC101736876,LOC101736914,LOC101737117,LOC101737446,LOC101737694,LOC101737778,LOC101737794,LOC101737855,LOC101738486…
Molecular Function	protein kinase activity	GO:0004672	4.6551e-05	245	2501	115	7893	ASK1,CDC2L1,CDK12,CDK2,CDK8,CDK9,CK2A,CK2B,CKIALPHA,DBT,GCY,LOC100101210,LOC100134918,LOC100141438,LOC100174852,LOC100527944,LOC100862655,LOC100862753,LOC101735336,LOC101735374,LOC101735425,LOC101735483,LOC101735728,LOC101736025,LOC101736326,LOC101736434,LOC101736460,LOC101736511,LOC101736976,LOC101737192,LOC101737285,LOC101737313,LOC101737432,LOC101737550,LOC101737700,LOC101737738,LOC101737860,L…
Molecular Function	catalytic activity, acting on a protein	GO:0140096	5.904e-05	1057	2501	406	7893	ACCI,ADAMTS-1,APAF-1,APN2,APN3,APN4,ASK1,BCP,BMPTP-Z,CASP-4,CASPASE1,CATD,CDC25,CDC2L1,CDK12,CDK2,CDK8,CDK9,CK2A,CK2B,CKIALPHA,CLIP11,CLIP3,DBT,DOHH,DREDD,EIF2G,FKBP45,GCY,GLY,ICE,KAL-1,LOC100101210,LOC100134918,LOC100141438,LOC100174852,LOC100527944,LOC100862655,LOC100862753,LOC100862757,LOC100862834,LOC101735307,LOC101735316,LOC101735336,LOC101735374,LOC101735416,LOC101735418,LOC101735425,LOC10…
Molecular Function	transcription regulator activity	GO:0140110	0.00016022	276	2501	125	7893	ASE,ASH1,ASH2,ASH3,ATF,BMETS2,C/EBPG,CBZ,CREB,CROC,CYCB,DFD,E75,ECR,ETS,GATA-BETA,HNF-4,LOC100101155,LOC100302602,LOC100750224,LOC100862750,LOC101735564,LOC101735722,LOC101735723,LOC101735802,LOC101735982,LOC101736112,LOC101736130,LOC101736158,LOC101736174,LOC101736219,LOC101736411,LOC101736529,LOC101736691,LOC101736835,LOC101736876,LOC101736914,LOC101737117,LOC101737400,LOC101737446,LOC101737694…
Molecular Function	actin binding	GO:0003779	0.00016077	55	2501	35	7893	LOC100101176,LOC100101180,LOC101735325,LOC101736001,LOC101736354,LOC101736446,LOC101736643,LOC101737442,LOC101737787,LOC101737866,LOC101738440,LOC101738938,LOC101739127,LOC101740059,LOC101740075,LOC101740655,LOC101741026,LOC101741145,LOC101741177,LOC101741373,LOC101741866,LOC101741882,LOC101742187,LOC101742298,LOC101743514,LOC101743846,LOC101744050,LOC101744543,LOC101745417,LOC101747115,LOC105841…
Molecular Function	phosphotransferase activity, alcohol group as acceptor	GO:0016773	0.00071697	296	2501	130	7893	ASK1,CDC2L1,CDK12,CDK2,CDK8,CDK9,CK2A,CK2B,CKIALPHA,DBT,GCY,LOC100101210,LOC100134918,LOC100141438,LOC100174852,LOC100527944,LOC100862655,LOC100862753,LOC101735336,LOC101735374,LOC101735425,LOC101735483,LOC101735728,LOC101736025,LOC101736326,LOC101736434,LOC101736460,LOC101736511,LOC101736976,LOC101737192,LOC101737285,LOC101737313,LOC101737432,LOC101737550,LOC101737700,LOC101737738,LOC101737860,L…
Molecular Function	kinase activity	GO:0016301	0.00090404	343	2501	147	7893	ASK1,CDC2L1,CDK12,CDK2,CDK8,CDK9,CK2A,CK2B,CKIALPHA,DBT,ECK,GCY,JHDK,LOC100101210,LOC100134918,LOC100141438,LOC100174852,LOC100527944,LOC100862655,LOC100862753,LOC101735336,LOC101735374,LOC101735425,LOC101735483,LOC101735728,LOC101736025,LOC101736326,LOC101736434,LOC101736460,LOC101736511,LOC101736976,LOC101737192,LOC101737285,LOC101737313,LOC101737432,LOC101737550,LOC101737700,LOC101737738,LOC10…
Molecular Function	nucleoside-triphosphatase regulator activity	GO:0060589	0.00143711	84	2501	46	7893	LOC101735930,LOC101736427,LOC101736460,LOC101736540,LOC101736570,LOC101737160,LOC101737319,LOC101737456,LOC101738201,LOC101738243,LOC101738804,LOC101739193,LOC101739242,LOC101739334,LOC101739343,LOC101739427,LOC101739761,LOC101739950,LOC101740586,LOC101740777,LOC101741024,LOC101741059,LOC101741920,LOC101742243,LOC101742353,LOC101742418,LOC101742620,LOC101742699,LOC101742925,LOC101742987,LOC101743…
Molecular Function	GTPase regulator activity	GO:0030695	0.00143711	84	2501	46	7893	LOC101735930,LOC101736427,LOC101736460,LOC101736540,LOC101736570,LOC101737160,LOC101737319,LOC101737456,LOC101738201,LOC101738243,LOC101738804,LOC101739193,LOC101739242,LOC101739334,LOC101739343,LOC101739427,LOC101739761,LOC101739950,LOC101740586,LOC101740777,LOC101741024,LOC101741059,LOC101741920,LOC101742243,LOC101742353,LOC101742418,LOC101742620,LOC101742699,LOC101742925,LOC101742987,LOC101743…
Molecular Function	binding	GO:0005488	0.00197846	4989	2501	1665	7893	18W,A3,A4,ACCI,ACHI,ADAMTS-1,ADGF,AGO1,AKH1,AKH2,ALG-2,ALPM,ALPS,AMY,AND1,ANNIX,ANXB13,AOX1,AOX2,APAF-1,APN2,APN3,APN4,ASE,ASH1,ASH2,ASH3,ASK1,AST-A,ATF,BBX-A3,BBX-A7,BBX-B10,BBX-B2,BBX-B4,BBX-B8,BBX-F1,BGRP2,BGRP3,BMETS2,BMP-2,BMPTP-Z,BR-C,BRF,CAPA,CDC2L1,CDK12,CDK2,CDK8,CDK9,CHC,CHD1,CHI,CHI-H,CHIR1,CK2A,CKIALPHA,CREB,CROC,CYCB,CYP18A1,CYP307A1,CYP337A1,CYP338A1,CYP4M5,CYP4M9,CYP6A8,CYP6AB4,CYP…
Molecular Function	GTPase activity	GO:0003924	0.00219722	224	2501	101	7893	EIF2G,GALPHA12,GALPHA73B,GO,GQ,LOC101735699,LOC101735930,LOC101736246,LOC101736393,LOC101736427,LOC101736460,LOC101736540,LOC101736570,LOC101736734,LOC101736950,LOC101737062,LOC101737160,LOC101737319,LOC101737365,LOC101737456,LOC101738201,LOC101738243,LOC101738804,LOC101738811,LOC101739046,LOC101739193,LOC101739242,LOC101739334,LOC101739343,LOC101739427,LOC101739651,LOC101739657,LOC101739761,LOC1…
Molecular Function	structural constituent of egg chorion	GO:0005213	0.00820341	86	2501	45	7893	ERA.1,ERA.2,ERA.4,ERA.5,ERB.1,ERB.2,ERB.3,LOC101735370,LOC101735638,LOC101736040,LOC101736313,LOC101736796,LOC101739564,LOC101740116,LOC101740255,LOC101740523,LOC101740806,LOC101740949,LOC101741090,LOC101741231,LOC101741367,LOC101741507,LOC101741530,LOC101741601,LOC101741649,LOC101741670,LOC101742521,LOC101742779,LOC101742812,LOC101742957,LOC101743021,LOC101743116,LOC101743263,LOC101743400,LOC101…
Molecular Function	guanyl nucleotide binding	GO:0019001	0.0126753	224	2501	98	7893	EIF2G,GALPHA12,GALPHA73B,GC-B1,GO,GQ,LOC101735699,LOC101735930,LOC101736019,LOC101736246,LOC101736393,LOC101736427,LOC101736460,LOC101736570,LOC101736688,LOC101736734,LOC101736950,LOC101737062,LOC101737365,LOC101737456,LOC101738201,LOC101738243,LOC101738804,LOC101738811,LOC101739046,LOC101739326,LOC101739334,LOC101739343,LOC101739427,LOC101739631,LOC101739651,LOC101739657,LOC101739761,LOC10174021…
Molecular Function	guanyl ribonucleotide binding	GO:0032561	0.0126753	224	2501	98	7893	EIF2G,GALPHA12,GALPHA73B,GC-B1,GO,GQ,LOC101735699,LOC101735930,LOC101736019,LOC101736246,LOC101736393,LOC101736427,LOC101736460,LOC101736570,LOC101736688,LOC101736734,LOC101736950,LOC101737062,LOC101737365,LOC101737456,LOC101738201,LOC101738243,LOC101738804,LOC101738811,LOC101739046,LOC101739326,LOC101739334,LOC101739343,LOC101739427,LOC101739631,LOC101739651,LOC101739657,LOC101739761,LOC10174021…
Molecular Function	DNA binding	GO:0003677	0.0210993	508	2501	199	7893	ACHI,ATF,BMETS2,BMPTP-Z,CHD1,CREB,CROC,CYCB,DCR-2,DFD,E(SPL)MBETA,E2F1,E75,ECR,ETS,GATA-BETA,HIS2AV,HMGA,HNF-4,LOC100101155,LOC100302603,LOC100302605,LOC100302610,LOC100500750,LOC100750224,LOC100862773,LOC101735314,LOC101735453,LOC101735722,LOC101735723,LOC101735724,LOC101735774,LOC101735802,LOC101736130,LOC101736411,LOC101736427,LOC101736485,LOC101736529,LOC101736691,LOC101736835,LOC101736883,LO…
Molecular Function	GDP binding	GO:0019003	0.0230858	53	2501	30	7893	LOC101735930,LOC101736427,LOC101736460,LOC101736570,LOC101738201,LOC101738243,LOC101738804,LOC101739334,LOC101739343,LOC101739427,LOC101739761,LOC101741059,LOC101741920,LOC101742353,LOC101742925,LOC101742987,LOC101743268,LOC101743427,LOC101744203,LOC101744544,LOC101744579,LOC101744693,LOC101744713,LOC101745630,LOC101745631,LOC101745658,LOC101745882,LOC101746299,LOC101747001,LOC101747113
Molecular Function	GTP binding	GO:0005525	0.0404575	219	2501	94	7893	EIF2G,GALPHA12,GALPHA73B,GC-B1,GO,GQ,LOC101735699,LOC101735930,LOC101736019,LOC101736246,LOC101736393,LOC101736427,LOC101736460,LOC101736570,LOC101736688,LOC101736734,LOC101736950,LOC101737062,LOC101737365,LOC101737456,LOC101738201,LOC101738243,LOC101738811,LOC101739046,LOC101739326,LOC101739334,LOC101739343,LOC101739427,LOC101739631,LOC101739651,LOC101739657,LOC101739761,LOC101740215,LOC10174026…
Molecular Function	phospholipid binding	GO:0005543	0.0404847	45	2501	26	7893	ANNIX,ANXB13,LOC101735410,LOC101736025,LOC101736586,LOC101738157,LOC101738643,LOC101738908,LOC101738947,LOC101739143,LOC101739867,LOC101740506,LOC101741177,LOC101741487,LOC101741541,LOC101742296,LOC101742410,LOC101742411,LOC101743338,LOC101743448,LOC101744068,LOC101744912,LOC101745630,LOC101746292,LOC101746390,LOC778459
Molecular Function	transferase activity, transferring phosphorus-containing groups	GO:0016772	0.0446406	471	2501	184	7893	ASK1,CDC2L1,CDK12,CDK2,CDK8,CDK9,CK2A,CK2B,CKIALPHA,DBT,ECK,GCY,JHDK,LOC100101210,LOC100134918,LOC100141438,LOC100174852,LOC100527944,LOC100862655,LOC100862753,LOC101735336,LOC101735374,LOC101735425,LOC101735483,LOC101735728,LOC101736019,LOC101736025,LOC101736326,LOC101736434,LOC101736460,LOC101736511,LOC101736976,LOC101736995,LOC101737192,LOC101737285,LOC101737313,LOC101737432,LOC101737550,LOC10…
Molecular Function	guanyl-nucleotide exchange factor activity	GO:0005085	0.0487684	50	2501	28	7893	LOC101735930,LOC101736427,LOC101736460,LOC101736570,LOC101738201,LOC101738243,LOC101739334,LOC101739343,LOC101739427,LOC101739761,LOC101741059,LOC101741920,LOC101742353,LOC101742925,LOC101742987,LOC101743268,LOC101743427,LOC101744544,LOC101744579,LOC101744693,LOC101744713,LOC101745630,LOC101745631,LOC101745658,LOC101745882,LOC101746299,LOC101747001,LOC101747113
Biological Process	biological regulation	GO:0065007	2.67811e-22	1260	1761	557	5469	18W,ACHI,ADAMTS-1,AKH1,AKH2,APAF-1,ASE,ASH1,ASH2,ASH3,ASK1,AST-A,ATF,BBX-A3,BBX-A7,BBX-B10,BBX-B2,BBX-B4,BBX-B8,BBX-F1,BMETS2,BR-C,C/EBPG,CAPA,CASP-4,CBZ,CDC25,COP,CPH27,CREB,CROC,CTL10,CYCB,DCR-2,DFD,DHR-1,DPP,DREDD,E(SPL)MALPHA,E(SPL)MBETA,E2F1,E75,ECR,ETHR,ETS,FA,FPPS3,FPS,GALPHA12,GALPHA73B,GATA-BETA,GC-B1,GCY,GO,GQ,GR67,GRO,HNF-4,IGFLP,JHAMT,LGR,LOC100037435,LOC100101176,LOC100101180,LOC1001…
Biological Process	regulation of cellular process	GO:0050794	2.33637e-21	1208	1761	535	5469	18W,ACHI,ADAMTS-1,AKH1,AKH2,APAF-1,ASE,ASH1,ASH2,ASH3,ASK1,AST-A,ATF,BBX-A3,BBX-A7,BBX-B10,BBX-B2,BBX-B4,BBX-B8,BBX-F1,BMETS2,BR-C,C/EBPG,CAPA,CASP-4,CBZ,CDC25,COP,CPH27,CREB,CROC,CYCB,DCR-2,DFD,DHR-1,DPP,DREDD,E(SPL)MALPHA,E(SPL)MBETA,E2F1,E75,ECR,ETHR,ETS,FA,GALPHA12,GALPHA73B,GATA-BETA,GC-B1,GCY,GO,GQ,GR67,GRO,HNF-4,IGFLP,LGR,LOC100037435,LOC100101176,LOC100101180,LOC100174852,LOC100302602,LOC…
Biological Process	regulation of biological process	GO:0050789	5.12294e-21	1225	1761	540	5469	18W,ACHI,ADAMTS-1,AKH1,AKH2,APAF-1,ASE,ASH1,ASH2,ASH3,ASK1,AST-A,ATF,BBX-A3,BBX-A7,BBX-B10,BBX-B2,BBX-B4,BBX-B8,BBX-F1,BMETS2,BR-C,C/EBPG,CAPA,CASP-4,CBZ,CDC25,COP,CPH27,CREB,CROC,CTL10,CYCB,DCR-2,DFD,DHR-1,DPP,DREDD,E(SPL)MALPHA,E(SPL)MBETA,E2F1,E75,ECR,ETHR,ETS,FA,GALPHA12,GALPHA73B,GATA-BETA,GC-B1,GCY,GO,GQ,GR67,GRO,HNF-4,IGFLP,LGR,LOC100037435,LOC100101176,LOC100101180,LOC100174852,LOC1003026…
Biological Process	cell surface receptor signaling pathway	GO:0007166	6.03362e-14	108	1761	76	5469	ADAMTS-1,E(SPL)MALPHA,LOC100313947,LOC100313953,LOC101736173,LOC101736979,LOC101737123,LOC101737265,LOC101737400,LOC101737408,LOC101737422,LOC101737554,LOC101737978,LOC101738490,LOC101738552,LOC101738704,LOC101739064,LOC101739184,LOC101739893,LOC101739954,LOC101740097,LOC101740182,LOC101740238,LOC101740539,LOC101740566,LOC101740689,LOC101740841,LOC101741036,LOC101741200,LOC101741216,LOC101741860,…
Biological Process	signal transduction	GO:0007165	3.37819e-13	623	1761	290	5469	18W,ADAMTS-1,AKH1,AKH2,ASK1,AST-A,BBX-A3,BBX-A7,BBX-B10,BBX-B2,BBX-B4,BBX-B8,BBX-F1,CAPA,COP,CPH27,DHR-1,DPP,DREDD,E(SPL)MALPHA,E75,ECR,ETHR,FA,GALPHA12,GALPHA73B,GC-B1,GCY,GO,GQ,GR67,HNF-4,IGFLP,LGR,LOC100037435,LOC100174852,LOC100313947,LOC100313953,LOC100529236,LOC100862755,LOC100862757,LOC101735342,LOC101735420,LOC101735468,LOC101735584,LOC101735808,LOC101735930,LOC101735950,LOC101736173,LOC1…
Biological Process	signaling	GO:0023052	1.88781e-11	652	1761	295	5469	18W,ADAMTS-1,AKH1,AKH2,ASK1,AST-A,BBX-A3,BBX-A7,BBX-B10,BBX-B2,BBX-B4,BBX-B8,BBX-F1,CAPA,COP,CPH27,DHR-1,DPP,DREDD,E(SPL)MALPHA,E75,ECR,ETHR,FA,GALPHA12,GALPHA73B,GC-B1,GCY,GO,GQ,GR67,HNF-4,IGFLP,LGR,LOC100037435,LOC100174852,LOC100313947,LOC100313953,LOC100529236,LOC100862755,LOC100862757,LOC101735342,LOC101735420,LOC101735468,LOC101735584,LOC101735808,LOC101735930,LOC101735950,LOC101736173,LOC1…
Biological Process	cell communication	GO:0007154	2.40353e-11	653	1761	295	5469	18W,ADAMTS-1,AKH1,AKH2,ASK1,AST-A,BBX-A3,BBX-A7,BBX-B10,BBX-B2,BBX-B4,BBX-B8,BBX-F1,CAPA,COP,CPH27,DHR-1,DPP,DREDD,E(SPL)MALPHA,E75,ECR,ETHR,FA,GALPHA12,GALPHA73B,GC-B1,GCY,GO,GQ,GR67,HNF-4,IGFLP,LGR,LOC100037435,LOC100174852,LOC100313947,LOC100313953,LOC100529236,LOC100862755,LOC100862757,LOC101735342,LOC101735420,LOC101735468,LOC101735584,LOC101735808,LOC101735930,LOC101735950,LOC101736173,LOC1…
Biological Process	regulation of RNA metabolic process	GO:0051252	3.18575e-10	410	1761	198	5469	ACHI,ASE,ASH1,ASH2,ASH3,ATF,BMETS2,BR-C,C/EBPG,CBZ,CREB,CROC,CYCB,DFD,E(SPL)MBETA,E2F1,E75,ECR,ETS,GATA-BETA,GRO,HNF-4,LOC100302602,LOC100302603,LOC100302605,LOC100302610,LOC100750224,LOC100862750,LOC101735441,LOC101735483,LOC101735564,LOC101735722,LOC101735723,LOC101735780,LOC101735802,LOC101735982,LOC101736072,LOC101736130,LOC101736158,LOC101736174,LOC101736317,LOC101736411,LOC101736453,LOC1017…
Biological Process	DNA-templated transcription	GO:0006351	4.93888e-10	468	1761	220	5469	ACHI,ASE,ASH1,ASH2,ASH3,ATF,BMETS2,BR-C,BRF,C/EBPG,CBZ,CREB,CROC,CYCB,DFD,E(SPL)MBETA,E2F1,E75,ECR,ETS,GATA-BETA,GRO,HNF-4,LOC100302602,LOC100302603,LOC100302605,LOC100302610,LOC100750224,LOC100862750,LOC101735441,LOC101735483,LOC101735564,LOC101735661,LOC101735722,LOC101735723,LOC101735724,LOC101735802,LOC101735982,LOC101736072,LOC101736130,LOC101736158,LOC101736174,LOC101736411,LOC101736453,LOC…
Biological Process	regulation of RNA biosynthetic process	GO:2001141	2.08091e-09	391	1761	188	5469	ACHI,ASE,ASH1,ASH2,ASH3,ATF,BMETS2,BR-C,C/EBPG,CBZ,CREB,CROC,CYCB,DFD,E(SPL)MBETA,E2F1,E75,ECR,ETS,GATA-BETA,GRO,HNF-4,LOC100302602,LOC100302603,LOC100302605,LOC100302610,LOC100750224,LOC100862750,LOC101735441,LOC101735483,LOC101735564,LOC101735722,LOC101735723,LOC101735802,LOC101735982,LOC101736072,LOC101736130,LOC101736158,LOC101736174,LOC101736411,LOC101736453,LOC101736526,LOC101736529,LOC1017…
Biological Process	regulation of DNA-templated transcription	GO:0006355	2.08091e-09	391	1761	188	5469	ACHI,ASE,ASH1,ASH2,ASH3,ATF,BMETS2,BR-C,C/EBPG,CBZ,CREB,CROC,CYCB,DFD,E(SPL)MBETA,E2F1,E75,ECR,ETS,GATA-BETA,GRO,HNF-4,LOC100302602,LOC100302603,LOC100302605,LOC100302610,LOC100750224,LOC100862750,LOC101735441,LOC101735483,LOC101735564,LOC101735722,LOC101735723,LOC101735802,LOC101735982,LOC101736072,LOC101736130,LOC101736158,LOC101736174,LOC101736411,LOC101736453,LOC101736526,LOC101736529,LOC1017…
Biological Process	regulation of nucleobase-containing compound metabolic process	GO:0019219	4.0691e-09	419	1761	198	5469	ACHI,ASE,ASH1,ASH2,ASH3,ATF,BMETS2,BR-C,C/EBPG,CBZ,CREB,CROC,CYCB,DFD,E(SPL)MBETA,E2F1,E75,ECR,ETS,GATA-BETA,GRO,HNF-4,LOC100302602,LOC100302603,LOC100302605,LOC100302610,LOC100750224,LOC100862750,LOC101735441,LOC101735483,LOC101735564,LOC101735722,LOC101735723,LOC101735780,LOC101735802,LOC101735982,LOC101736072,LOC101736130,LOC101736158,LOC101736174,LOC101736317,LOC101736411,LOC101736453,LOC1017…
Biological Process	regulation of primary metabolic process	GO:0080090	4.09491e-08	467	1761	213	5469	ACHI,ASE,ASH1,ASH2,ASH3,ATF,BMETS2,BR-C,C/EBPG,CBZ,CREB,CROC,CYCB,DFD,E(SPL)MBETA,E2F1,E75,ECR,ETS,GATA-BETA,GRO,HNF-4,LOC100302602,LOC100302603,LOC100302605,LOC100302610,LOC100750224,LOC100862750,LOC101735441,LOC101735483,LOC101735564,LOC101735722,LOC101735723,LOC101735780,LOC101735802,LOC101735982,LOC101736072,LOC101736130,LOC101736158,LOC101736174,LOC101736317,LOC101736337,LOC101736411,LOC1017…
Biological Process	regulation of gene expression	GO:0010468	7.37152e-08	480	1761	217	5469	ACHI,ASE,ASH1,ASH2,ASH3,ATF,BMETS2,BR-C,C/EBPG,CBZ,CREB,CROC,CYCB,DCR-2,DFD,E(SPL)MBETA,E2F1,E75,ECR,ETS,GATA-BETA,GRO,HNF-4,LOC100302602,LOC100302603,LOC100302605,LOC100302610,LOC100750224,LOC100862750,LOC101735386,LOC101735441,LOC101735483,LOC101735564,LOC101735722,LOC101735723,LOC101735780,LOC101735802,LOC101735982,LOC101736072,LOC101736130,LOC101736134,LOC101736158,LOC101736174,LOC101736317,L…
Biological Process	regulation of macromolecule biosynthetic process	GO:0010556	7.37152e-08	480	1761	217	5469	ACHI,ASE,ASH1,ASH2,ASH3,ATF,BMETS2,BR-C,C/EBPG,CBZ,CREB,CROC,CYCB,DCR-2,DFD,E(SPL)MBETA,E2F1,E75,ECR,ETS,GATA-BETA,GRO,HNF-4,LOC100302602,LOC100302603,LOC100302605,LOC100302610,LOC100750224,LOC100862750,LOC101735386,LOC101735441,LOC101735483,LOC101735564,LOC101735722,LOC101735723,LOC101735780,LOC101735802,LOC101735982,LOC101736072,LOC101736130,LOC101736134,LOC101736158,LOC101736174,LOC101736317,L…
Biological Process	regulation of biosynthetic process	GO:0009889	9.31726e-08	481	1761	217	5469	ACHI,ASE,ASH1,ASH2,ASH3,ATF,BMETS2,BR-C,C/EBPG,CBZ,CREB,CROC,CYCB,DCR-2,DFD,E(SPL)MBETA,E2F1,E75,ECR,ETS,GATA-BETA,GRO,HNF-4,LOC100302602,LOC100302603,LOC100302605,LOC100302610,LOC100750224,LOC100862750,LOC101735386,LOC101735441,LOC101735483,LOC101735564,LOC101735722,LOC101735723,LOC101735780,LOC101735802,LOC101735982,LOC101736072,LOC101736130,LOC101736134,LOC101736158,LOC101736174,LOC101736317,L…
Biological Process	nucleic acid biosynthetic process	GO:0141187	8.76835e-07	792	1761	327	5469	ACHI,ASE,ASH1,ASH2,ASH3,ATF,BMETS2,BR-C,BRF,C/EBPG,CBZ,CREB,CROC,CYCB,DCR-2,DFD,E(SPL)MBETA,E2F1,E75,ECR,ETS,GATA-BETA,GRO,HNF-4,LOC100302602,LOC100302603,LOC100302605,LOC100302610,LOC100750224,LOC100862750,LOC101735386,LOC101735441,LOC101735469,LOC101735483,LOC101735564,LOC101735661,LOC101735722,LOC101735723,LOC101735724,LOC101735770,LOC101735780,LOC101735802,LOC101735812,LOC101735859,LOC1017359…
Biological Process	regulation of metabolic process	GO:0019222	9.06546e-07	526	1761	230	5469	ACHI,ASE,ASH1,ASH2,ASH3,ATF,BMETS2,BR-C,C/EBPG,CBZ,CREB,CROC,CYCB,DCR-2,DFD,E(SPL)MBETA,E2F1,E75,ECR,ETS,GATA-BETA,GRO,HNF-4,LOC100302602,LOC100302603,LOC100302605,LOC100302610,LOC100750224,LOC100862750,LOC101735386,LOC101735441,LOC101735483,LOC101735564,LOC101735722,LOC101735723,LOC101735780,LOC101735802,LOC101735982,LOC101736072,LOC101736130,LOC101736134,LOC101736158,LOC101736174,LOC101736317,L…
Biological Process	regulation of macromolecule metabolic process	GO:0060255	9.19266e-07	518	1761	227	5469	ACHI,ASE,ASH1,ASH2,ASH3,ATF,BMETS2,BR-C,C/EBPG,CBZ,CREB,CROC,CYCB,DCR-2,DFD,E(SPL)MBETA,E2F1,E75,ECR,ETS,GATA-BETA,GRO,HNF-4,LOC100302602,LOC100302603,LOC100302605,LOC100302610,LOC100750224,LOC100862750,LOC101735386,LOC101735441,LOC101735483,LOC101735564,LOC101735722,LOC101735723,LOC101735780,LOC101735802,LOC101735982,LOC101736072,LOC101736130,LOC101736134,LOC101736158,LOC101736174,LOC101736317,L…
Biological Process	RNA biosynthetic process	GO:0032774	1.1878e-06	727	1761	303	5469	ACHI,ASE,ASH1,ASH2,ASH3,ATF,BMETS2,BR-C,BRF,C/EBPG,CBZ,CREB,CROC,CYCB,DCR-2,DFD,E(SPL)MBETA,E2F1,E75,ECR,ETS,GATA-BETA,GRO,HNF-4,LOC100302602,LOC100302603,LOC100302605,LOC100302610,LOC100750224,LOC100862750,LOC101735386,LOC101735441,LOC101735469,LOC101735483,LOC101735564,LOC101735661,LOC101735722,LOC101735723,LOC101735724,LOC101735770,LOC101735780,LOC101735802,LOC101735812,LOC101735859,LOC1017359…
Biological Process	response to stimulus	GO:0050896	1.5837e-06	908	1761	367	5469	18W,6TOX,ADAMTS-1,AKH1,AKH2,ASK1,AST-A,ATF,ATTACIN1,BBX-A3,BBX-A7,BBX-B10,BBX-B2,BBX-B4,BBX-B8,BBX-F1,BGRP2,BGRP3,CAPA,CECA,CECD,COP,CPH27,CREB,CTL10,DEFENSIN2,DHR-1,DNAJ-1,DPP,DREDD,E(SPL)MALPHA,E75,ECR,ENB3,ETHR,FA,GALPHA12,GALPHA73B,GC-B1,GCY,GO,GOBP2,GQ,GR67,GSTO1,GSTO2,GSTO4,HNF-4,IGFLP,JHEH-LP3,LEB3,LGR,LOC100037435,LOC100174852,LOC100286767,LOC100313947,LOC100313953,LOC100529236,LOC1008627…
Biological Process	cellular response to stimulus	GO:0051716	2.1532e-06	775	1761	319	5469	18W,ADAMTS-1,AKH1,AKH2,ASK1,AST-A,BBX-A3,BBX-A7,BBX-B10,BBX-B2,BBX-B4,BBX-B8,BBX-F1,CAPA,COP,CPH27,DHR-1,DPP,DREDD,E(SPL)MALPHA,E75,ECR,ETHR,FA,GALPHA12,GALPHA73B,GC-B1,GCY,GO,GQ,GR67,GSTO1,GSTO2,GSTO4,HNF-4,IGFLP,JHEH-LP3,LGR,LOC100037435,LOC100174852,LOC100313947,LOC100313953,LOC100529236,LOC100862753,LOC100862755,LOC100862757,LOC101735342,LOC101735420,LOC101735453,LOC101735468,LOC101735584,LOC…
Biological Process	anatomical structure development	GO:0048856	6.3222e-06	209	1761	105	5469	ACHI,ADAMTS-1,BMPTP-Z,BR-C,CYCB,DFD,DRK,E(SPL)MALPHA,ERA.1,ERA.2,ERA.4,ERA.5,ERB.1,ERB.2,ERB.3,LET-2,LOC100302610,LOC100750224,LOC100862655,LOC101735370,LOC101735614,LOC101735638,LOC101735780,LOC101736040,LOC101736301,LOC101736313,LOC101736354,LOC101736796,LOC101737078,LOC101737220,LOC101737740,LOC101737806,LOC101738490,LOC101738865,LOC101739064,LOC101739560,LOC101739564,LOC101740116,LOC101740255…
Biological Process	developmental process	GO:0032502	1.6506e-05	217	1761	107	5469	ACHI,ADAMTS-1,BMETS2,BMPTP-Z,BR-C,CYCB,DFD,DRK,E(SPL)MALPHA,ERA.1,ERA.2,ERA.4,ERA.5,ERB.1,ERB.2,ERB.3,LET-2,LOC100302610,LOC100750224,LOC100862655,LOC101735370,LOC101735614,LOC101735638,LOC101735780,LOC101736040,LOC101736301,LOC101736313,LOC101736354,LOC101736796,LOC101737078,LOC101737220,LOC101737740,LOC101737806,LOC101738490,LOC101738865,LOC101739064,LOC101739560,LOC101739564,LOC101740116,LOC10…
Biological Process	nucleobase-containing compound biosynthetic process	GO:0034654	1.8679e-05	896	1761	357	5469	ACHI,ASE,ASH1,ASH2,ASH3,ATF,BMETS2,BR-C,BRF,C/EBPG,CBZ,CREB,CROC,CYCB,DCR-2,DFD,E(SPL)MBETA,E2F1,E75,ECR,ETS,GATA-BETA,GC-B1,GCY,GRO,HNF-4,LOC100302602,LOC100302603,LOC100302605,LOC100302610,LOC100750224,LOC100862750,LOC101735386,LOC101735441,LOC101735469,LOC101735483,LOC101735515,LOC101735564,LOC101735661,LOC101735722,LOC101735723,LOC101735724,LOC101735770,LOC101735780,LOC101735802,LOC101735812,…
Biological Process	protein phosphorylation	GO:0006468	6.1283e-05	229	1761	110	5469	ASK1,CDC2L1,CDK12,CDK2,CDK8,CDK9,CK2A,CKIALPHA,DBT,GCY,LOC100101210,LOC100134918,LOC100141438,LOC100174852,LOC100527944,LOC100862655,LOC100862753,LOC101735336,LOC101735374,LOC101735425,LOC101735728,LOC101736025,LOC101736326,LOC101736434,LOC101736460,LOC101736511,LOC101737192,LOC101737285,LOC101737313,LOC101737432,LOC101737550,LOC101737700,LOC101737738,LOC101737860,LOC101737865,LOC101737901,LOC101…
Biological Process	multicellular organism development	GO:0007275	6.1312e-05	179	1761	90	5469	ACHI,ADAMTS-1,BMPTP-Z,BR-C,DFD,ERA.1,ERA.2,ERA.4,ERA.5,ERB.1,ERB.2,ERB.3,LOC100302610,LOC100750224,LOC101735370,LOC101735614,LOC101735638,LOC101735780,LOC101736040,LOC101736301,LOC101736313,LOC101736796,LOC101737078,LOC101737740,LOC101737806,LOC101738490,LOC101738865,LOC101739064,LOC101739560,LOC101739564,LOC101740116,LOC101740255,LOC101740523,LOC101740806,LOC101740841,LOC101740949,LOC101741008,L…
Biological Process	RNA metabolic process	GO:0016070	0.0001014	814	1761	324	5469	ACHI,ASE,ASH1,ASH2,ASH3,ATF,BMETS2,BR-C,BRF,C/EBPG,CBZ,CREB,CROC,CYCB,DCR-2,DFD,E(SPL)MBETA,E2F1,E75,ECR,ETS,GATA-BETA,GRO,HNF-4,LOC100302602,LOC100302603,LOC100302605,LOC100302610,LOC100750224,LOC100862750,LOC101735386,LOC101735441,LOC101735469,LOC101735483,LOC101735564,LOC101735661,LOC101735722,LOC101735723,LOC101735724,LOC101735770,LOC101735780,LOC101735802,LOC101735812,LOC101735859,LOC1017359…
Biological Process	anatomical structure morphogenesis	GO:0009653	0.00018815	124	1761	66	5469	ACHI,BMPTP-Z,BR-C,DRK,ERA.1,ERA.2,ERA.4,ERA.5,ERB.1,ERB.2,ERB.3,LOC100862655,LOC101735370,LOC101735614,LOC101735638,LOC101736040,LOC101736313,LOC101736354,LOC101736796,LOC101737078,LOC101737220,LOC101737806,LOC101739560,LOC101739564,LOC101740116,LOC101740255,LOC101740523,LOC101740806,LOC101740949,LOC101741090,LOC101741231,LOC101741367,LOC101741488,LOC101741507,LOC101741530,LOC101741601,LOC1017416…
Biological Process	phosphorylation	GO:0016310	0.00033827	269	1761	123	5469	ASK1,CDC2L1,CDK12,CDK2,CDK8,CDK9,CK2A,CK2B,CKIALPHA,DBT,GCY,JHDK,LOC100101210,LOC100134918,LOC100141438,LOC100174852,LOC100527944,LOC100862655,LOC100862753,LOC101735336,LOC101735374,LOC101735425,LOC101735728,LOC101736025,LOC101736326,LOC101736434,LOC101736460,LOC101736511,LOC101736804,LOC101737192,LOC101737285,LOC101737313,LOC101737432,LOC101737550,LOC101737700,LOC101737738,LOC101737860,LOC101737…
Biological Process	defense response	GO:0006952	0.00144078	53	1761	33	5469	6TOX,ATTACIN1,BGRP2,BGRP3,CECA,CECD,CTL10,DREDD,ENB3,LEB3,LOC101735468,LOC101735594,LOC101735926,LOC101735950,LOC101738343,LOC101739536,LOC101739681,LOC101739821,LOC101739958,LOC101740092,LOC101740556,LOC101742404,LOC101743224,LOC101743336,LOC101743847,LOC105842301,LOC778525,LZM,MOR,PGRP-S1,PGRP-S2,PPO1,REL
Biological Process	response to biotic stimulus	GO:0009607	0.00157539	51	1761	32	5469	6TOX,ATTACIN1,BGRP2,BGRP3,CECA,CECD,CTL10,DEFENSIN2,DREDD,ENB3,LEB3,LOC101735468,LOC101735926,LOC101735950,LOC101738343,LOC101739536,LOC101739681,LOC101739821,LOC101739958,LOC101740092,LOC101740556,LOC101742404,LOC101743224,LOC101743336,LOC101743847,LOC105842301,LOC778525,LZM,MOR,PGRP-S1,PGRP-S2,REL
Biological Process	response to external biotic stimulus	GO:0043207	0.00157539	51	1761	32	5469	6TOX,ATTACIN1,BGRP2,BGRP3,CECA,CECD,CTL10,DEFENSIN2,DREDD,ENB3,LEB3,LOC101735468,LOC101735926,LOC101735950,LOC101738343,LOC101739536,LOC101739681,LOC101739821,LOC101739958,LOC101740092,LOC101740556,LOC101742404,LOC101743224,LOC101743336,LOC101743847,LOC105842301,LOC778525,LZM,MOR,PGRP-S1,PGRP-S2,REL
Biological Process	response to other organism	GO:0051707	0.00157539	51	1761	32	5469	6TOX,ATTACIN1,BGRP2,BGRP3,CECA,CECD,CTL10,DEFENSIN2,DREDD,ENB3,LEB3,LOC101735468,LOC101735926,LOC101735950,LOC101738343,LOC101739536,LOC101739681,LOC101739821,LOC101739958,LOC101740092,LOC101740556,LOC101742404,LOC101743224,LOC101743336,LOC101743847,LOC105842301,LOC778525,LZM,MOR,PGRP-S1,PGRP-S2,REL
Biological Process	biological process involved in interspecies interaction between organisms	GO:0044419	0.00157539	51	1761	32	5469	6TOX,ATTACIN1,BGRP2,BGRP3,CECA,CECD,CTL10,DEFENSIN2,DREDD,ENB3,LEB3,LOC101735468,LOC101735926,LOC101735950,LOC101738343,LOC101739536,LOC101739681,LOC101739821,LOC101739958,LOC101740092,LOC101740556,LOC101742404,LOC101743224,LOC101743336,LOC101743847,LOC105842301,LOC778525,LZM,MOR,PGRP-S1,PGRP-S2,REL
Biological Process	cell development	GO:0048468	0.00161898	113	1761	59	5469	BMPTP-Z,BR-C,DRK,ERA.1,ERA.2,ERA.4,ERA.5,ERB.1,ERB.2,ERB.3,LOC100302610,LOC100750224,LOC100862655,LOC101735370,LOC101735614,LOC101735638,LOC101736040,LOC101736313,LOC101736796,LOC101737740,LOC101739564,LOC101740116,LOC101740255,LOC101740523,LOC101740806,LOC101740949,LOC101741090,LOC101741231,LOC101741367,LOC101741507,LOC101741530,LOC101741601,LOC101741649,LOC101741670,LOC101742521,LOC101742779,LO…
Biological Process	intracellular signaling cassette	GO:0141124	0.00247545	65	1761	38	5469	ASK1,GALPHA12,LOC101735930,LOC101735950,LOC101736540,LOC101736570,LOC101736734,LOC101738804,LOC101739193,LOC101739242,LOC101739334,LOC101739651,LOC101739657,LOC101742211,LOC101742319,LOC101742620,LOC101743223,LOC101743819,LOC101743846,LOC101743947,LOC101744203,LOC101744579,LOC101744693,LOC101745296,LOC101745630,LOC101745658,LOC101745882,LOC101746299,LOC101746381,LOC101746732,LOC101747001,LOC10174…
Biological Process	transcription by RNA polymerase II	GO:0006366	0.00358626	165	1761	79	5469	ACHI,ASE,ASH1,ASH2,ASH3,BMETS2,CYCB,DFD,E2F1,ETS,GATA-BETA,LOC100750224,LOC100862750,LOC101735441,LOC101735483,LOC101735722,LOC101735723,LOC101735982,LOC101736174,LOC101736853,LOC101737140,LOC101737400,LOC101737794,LOC101737806,LOC101737855,LOC101738096,LOC101738468,LOC101738475,LOC101738486,LOC101738557,LOC101738765,LOC101739054,LOC101739121,LOC101739411,LOC101740123,LOC101740332,LOC101740554,LO…
Biological Process	epithelium development	GO:0060429	0.00483968	92	1761	49	5469	BR-C,DRK,ERA.1,ERA.2,ERA.4,ERA.5,ERB.1,ERB.2,ERB.3,LOC100862655,LOC101735370,LOC101735638,LOC101736040,LOC101736313,LOC101736796,LOC101739564,LOC101740116,LOC101740255,LOC101740523,LOC101740806,LOC101740949,LOC101741090,LOC101741231,LOC101741367,LOC101741507,LOC101741530,LOC101741601,LOC101741649,LOC101741670,LOC101742521,LOC101742779,LOC101742812,LOC101742957,LOC101743021,LOC101743116,LOC1017432…
Biological Process	anatomical structure formation involved in morphogenesis	GO:0048646	0.00483968	92	1761	49	5469	ACHI,ERA.1,ERA.2,ERA.4,ERA.5,ERB.1,ERB.2,ERB.3,LOC101735370,LOC101735638,LOC101736040,LOC101736313,LOC101736796,LOC101737806,LOC101739564,LOC101740116,LOC101740255,LOC101740523,LOC101740806,LOC101740949,LOC101741090,LOC101741231,LOC101741367,LOC101741507,LOC101741530,LOC101741601,LOC101741649,LOC101741670,LOC101742521,LOC101742779,LOC101742812,LOC101742957,LOC101743021,LOC101743116,LOC101743263,L…
Biological Process	tissue development	GO:0009888	0.00483968	92	1761	49	5469	BR-C,DRK,ERA.1,ERA.2,ERA.4,ERA.5,ERB.1,ERB.2,ERB.3,LOC100862655,LOC101735370,LOC101735638,LOC101736040,LOC101736313,LOC101736796,LOC101739564,LOC101740116,LOC101740255,LOC101740523,LOC101740806,LOC101740949,LOC101741090,LOC101741231,LOC101741367,LOC101741507,LOC101741530,LOC101741601,LOC101741649,LOC101741670,LOC101742521,LOC101742779,LOC101742812,LOC101742957,LOC101743021,LOC101743116,LOC1017432…
Biological Process	small GTPase-mediated signal transduction	GO:0007264	0.00497548	53	1761	32	5469	GALPHA12,LOC101735930,LOC101736540,LOC101736570,LOC101736734,LOC101738804,LOC101739193,LOC101739242,LOC101739334,LOC101739651,LOC101739657,LOC101742319,LOC101742620,LOC101743819,LOC101743846,LOC101743947,LOC101744203,LOC101744579,LOC101744693,LOC101745630,LOC101745658,LOC101745882,LOC101746299,LOC101746381,LOC101746732,LOC101747001,LOC101747113,LOC105841626,LOC692865,LOC693109,RAS3,ROCK1
Biological Process	defense response to other organism	GO:0098542	0.00614785	49	1761	30	5469	ATTACIN1,BGRP2,BGRP3,CECA,CECD,CTL10,DREDD,ENB3,LEB3,LOC101735468,LOC101735926,LOC101735950,LOC101738343,LOC101739536,LOC101739681,LOC101739821,LOC101739958,LOC101740092,LOC101740556,LOC101742404,LOC101743224,LOC101743336,LOC101743847,LOC105842301,LOC778525,LZM,MOR,PGRP-S1,PGRP-S2,REL
Biological Process	intracellular signal transduction	GO:0035556	0.0071743	165	1761	78	5469	ASK1,DREDD,E75,ECR,GALPHA12,GC-B1,GCY,LOC101735808,LOC101735930,LOC101735950,LOC101736181,LOC101736434,LOC101736460,LOC101736540,LOC101736570,LOC101736734,LOC101736979,LOC101737125,LOC101737267,LOC101738201,LOC101738551,LOC101738793,LOC101738804,LOC101739193,LOC101739196,LOC101739242,LOC101739334,LOC101739651,LOC101739657,LOC101740160,LOC101740270,LOC101740539,LOC101741238,LOC101741252,LOC1017414…
Biological Process	response to external stimulus	GO:0009605	0.00752541	56	1761	33	5469	6TOX,ATTACIN1,BGRP2,BGRP3,CECA,CECD,COP,CTL10,DEFENSIN2,DREDD,ENB3,LEB3,LOC101735468,LOC101735926,LOC101735950,LOC101738343,LOC101739536,LOC101739681,LOC101739821,LOC101739958,LOC101740092,LOC101740556,LOC101742404,LOC101743224,LOC101743336,LOC101743847,LOC105842301,LOC778525,LZM,MOR,PGRP-S1,PGRP-S2,REL
Biological Process	immune system process	GO:0002376	0.0119295	48	1761	29	5469	ATTACIN1,BGRP2,BGRP3,BR-C,CECA,CECD,CTL10,DREDD,ENB3,LEB3,LOC100862755,LOC101735468,LOC101735926,LOC101735950,LOC101739536,LOC101739681,LOC101739821,LOC101739958,LOC101740092,LOC101740556,LOC101743224,LOC101743336,LOC101743847,LOC105842301,LOC778525,MOR,PGRP-S1,PGRP-S2,REL
Biological Process	Wnt signaling pathway	GO:0016055	0.0179885	16	1761	13	5469	LOC101738490,LOC101739064,LOC101739893,LOC101740539,LOC101740841,LOC101741036,LOC101741216,LOC101742450,LOC101744208,LOC101744450,LOC101744696,LOC101745327,WNT-1
Biological Process	follicle cell of egg chamber development	GO:0030707	0.0184979	86	1761	45	5469	ERA.1,ERA.2,ERA.4,ERA.5,ERB.1,ERB.2,ERB.3,LOC101735370,LOC101735638,LOC101736040,LOC101736313,LOC101736796,LOC101739564,LOC101740116,LOC101740255,LOC101740523,LOC101740806,LOC101740949,LOC101741090,LOC101741231,LOC101741367,LOC101741507,LOC101741530,LOC101741601,LOC101741649,LOC101741670,LOC101742521,LOC101742779,LOC101742812,LOC101742957,LOC101743021,LOC101743116,LOC101743263,LOC101743400,LOC101…
Biological Process	eggshell formation	GO:0030703	0.0184979	86	1761	45	5469	ERA.1,ERA.2,ERA.4,ERA.5,ERB.1,ERB.2,ERB.3,LOC101735370,LOC101735638,LOC101736040,LOC101736313,LOC101736796,LOC101739564,LOC101740116,LOC101740255,LOC101740523,LOC101740806,LOC101740949,LOC101741090,LOC101741231,LOC101741367,LOC101741507,LOC101741530,LOC101741601,LOC101741649,LOC101741670,LOC101742521,LOC101742779,LOC101742812,LOC101742957,LOC101743021,LOC101743116,LOC101743263,LOC101743400,LOC101…
Biological Process	chorion-containing eggshell formation	GO:0007304	0.0184979	86	1761	45	5469	ERA.1,ERA.2,ERA.4,ERA.5,ERB.1,ERB.2,ERB.3,LOC101735370,LOC101735638,LOC101736040,LOC101736313,LOC101736796,LOC101739564,LOC101740116,LOC101740255,LOC101740523,LOC101740806,LOC101740949,LOC101741090,LOC101741231,LOC101741367,LOC101741507,LOC101741530,LOC101741601,LOC101741649,LOC101741670,LOC101742521,LOC101742779,LOC101742812,LOC101742957,LOC101743021,LOC101743116,LOC101743263,LOC101743400,LOC101…
Biological Process	epithelial cell development	GO:0002064	0.0184979	86	1761	45	5469	ERA.1,ERA.2,ERA.4,ERA.5,ERB.1,ERB.2,ERB.3,LOC101735370,LOC101735638,LOC101736040,LOC101736313,LOC101736796,LOC101739564,LOC101740116,LOC101740255,LOC101740523,LOC101740806,LOC101740949,LOC101741090,LOC101741231,LOC101741367,LOC101741507,LOC101741530,LOC101741601,LOC101741649,LOC101741670,LOC101742521,LOC101742779,LOC101742812,LOC101742957,LOC101743021,LOC101743116,LOC101743263,LOC101743400,LOC101…
Biological Process	epithelial cell differentiation	GO:0030855	0.0184979	86	1761	45	5469	ERA.1,ERA.2,ERA.4,ERA.5,ERB.1,ERB.2,ERB.3,LOC101735370,LOC101735638,LOC101736040,LOC101736313,LOC101736796,LOC101739564,LOC101740116,LOC101740255,LOC101740523,LOC101740806,LOC101740949,LOC101741090,LOC101741231,LOC101741367,LOC101741507,LOC101741530,LOC101741601,LOC101741649,LOC101741670,LOC101742521,LOC101742779,LOC101742812,LOC101742957,LOC101743021,LOC101743116,LOC101743263,LOC101743400,LOC101…
Biological Process	cellular developmental process	GO:0048869	0.0186796	138	1761	66	5469	BMETS2,BMPTP-Z,BR-C,DRK,ERA.1,ERA.2,ERA.4,ERA.5,ERB.1,ERB.2,ERB.3,LOC100302610,LOC100750224,LOC100862655,LOC101735370,LOC101735614,LOC101735638,LOC101736040,LOC101736313,LOC101736796,LOC101737078,LOC101737220,LOC101737740,LOC101739564,LOC101740116,LOC101740255,LOC101740523,LOC101740806,LOC101740949,LOC101741090,LOC101741231,LOC101741367,LOC101741507,LOC101741530,LOC101741601,LOC101741649,LOC10174…
Biological Process	cell differentiation	GO:0030154	0.0186796	138	1761	66	5469	BMETS2,BMPTP-Z,BR-C,DRK,ERA.1,ERA.2,ERA.4,ERA.5,ERB.1,ERB.2,ERB.3,LOC100302610,LOC100750224,LOC100862655,LOC101735370,LOC101735614,LOC101735638,LOC101736040,LOC101736313,LOC101736796,LOC101737078,LOC101737220,LOC101737740,LOC101739564,LOC101740116,LOC101740255,LOC101740523,LOC101740806,LOC101740949,LOC101741090,LOC101741231,LOC101741367,LOC101741507,LOC101741530,LOC101741601,LOC101741649,LOC10174…
Biological Process	cellular process involved in reproduction in multicellular organism	GO:0022412	0.0196914	91	1761	47	5469	BR-C,ERA.1,ERA.2,ERA.4,ERA.5,ERB.1,ERB.2,ERB.3,LOC101735370,LOC101735638,LOC101736040,LOC101736313,LOC101736796,LOC101739564,LOC101740116,LOC101740255,LOC101740523,LOC101740806,LOC101740949,LOC101741090,LOC101741231,LOC101741367,LOC101741507,LOC101741530,LOC101741601,LOC101741649,LOC101741670,LOC101742521,LOC101742779,LOC101742812,LOC101742957,LOC101743021,LOC101743116,LOC101743263,LOC101743400,L…
Biological Process	germ cell development	GO:0007281	0.0196914	91	1761	47	5469	BR-C,ERA.1,ERA.2,ERA.4,ERA.5,ERB.1,ERB.2,ERB.3,LOC101735370,LOC101735638,LOC101736040,LOC101736313,LOC101736796,LOC101739564,LOC101740116,LOC101740255,LOC101740523,LOC101740806,LOC101740949,LOC101741090,LOC101741231,LOC101741367,LOC101741507,LOC101741530,LOC101741601,LOC101741649,LOC101741670,LOC101742521,LOC101742779,LOC101742812,LOC101742957,LOC101743021,LOC101743116,LOC101743263,LOC101743400,L…
Biological Process	female gamete generation	GO:0007292	0.0196914	91	1761	47	5469	BR-C,ERA.1,ERA.2,ERA.4,ERA.5,ERB.1,ERB.2,ERB.3,LOC101735370,LOC101735638,LOC101736040,LOC101736313,LOC101736796,LOC101739564,LOC101740116,LOC101740255,LOC101740523,LOC101740806,LOC101740949,LOC101741090,LOC101741231,LOC101741367,LOC101741507,LOC101741530,LOC101741601,LOC101741649,LOC101741670,LOC101742521,LOC101742779,LOC101742812,LOC101742957,LOC101743021,LOC101743116,LOC101743263,LOC101743400,L…
Biological Process	oogenesis	GO:0048477	0.0196914	91	1761	47	5469	BR-C,ERA.1,ERA.2,ERA.4,ERA.5,ERB.1,ERB.2,ERB.3,LOC101735370,LOC101735638,LOC101736040,LOC101736313,LOC101736796,LOC101739564,LOC101740116,LOC101740255,LOC101740523,LOC101740806,LOC101740949,LOC101741090,LOC101741231,LOC101741367,LOC101741507,LOC101741530,LOC101741601,LOC101741649,LOC101741670,LOC101742521,LOC101742779,LOC101742812,LOC101742957,LOC101743021,LOC101743116,LOC101743263,LOC101743400,L…
Biological Process	immune response	GO:0006955	0.0228563	47	1761	28	5469	ATTACIN1,BGRP2,BGRP3,CECA,CECD,CTL10,DREDD,ENB3,LEB3,LOC100862755,LOC101735468,LOC101735926,LOC101735950,LOC101739536,LOC101739681,LOC101739821,LOC101739958,LOC101740092,LOC101740556,LOC101743224,LOC101743336,LOC101743847,LOC105842301,LOC778525,MOR,PGRP-S1,PGRP-S2,REL
Biological Process	innate immune response	GO:0045087	0.0256478	45	1761	27	5469	ATTACIN1,BGRP2,BGRP3,CECA,CECD,CTL10,DREDD,ENB3,LEB3,LOC101735468,LOC101735926,LOC101735950,LOC101739536,LOC101739681,LOC101739821,LOC101739958,LOC101740092,LOC101740556,LOC101743224,LOC101743336,LOC101743847,LOC105842301,LOC778525,MOR,PGRP-S1,PGRP-S2,REL
Biological Process	defense response to symbiont	GO:0140546	0.0256478	45	1761	27	5469	ATTACIN1,BGRP2,BGRP3,CECA,CECD,CTL10,DREDD,ENB3,LEB3,LOC101735468,LOC101735926,LOC101735950,LOC101739536,LOC101739681,LOC101739821,LOC101739958,LOC101740092,LOC101740556,LOC101743224,LOC101743336,LOC101743847,LOC105842301,LOC778525,MOR,PGRP-S1,PGRP-S2,REL
Biological Process	regulation of transcription by RNA polymerase II	GO:0006357	0.0284889	137	1761	65	5469	ACHI,ASE,ASH1,ASH2,ASH3,BMETS2,CYCB,DFD,E2F1,ETS,GATA-BETA,LOC100750224,LOC100862750,LOC101735441,LOC101735483,LOC101735722,LOC101735723,LOC101735982,LOC101736174,LOC101736853,LOC101737140,LOC101737400,LOC101737794,LOC101737806,LOC101737855,LOC101738468,LOC101738486,LOC101738557,LOC101739054,LOC101739121,LOC101740123,LOC101740332,LOC101740855,LOC101741023,LOC101741760,LOC101741800,LOC101741992,LO…
Biological Process	cell adhesion	GO:0007155	0.0295803	52	1761	30	5469	LDLR,LOC100127100,LOC100134924,LOC100313947,LOC100313953,LOC101735325,LOC101735614,LOC101736001,LOC101737265,LOC101737408,LOC101737442,LOC101738442,LOC101739891,LOC101741145,LOC101741952,LOC101742959,LOC101742998,LOC101743222,LOC101743456,LOC101743686,LOC101743966,LOC101744450,LOC101745185,LOC101745512,LOC101745884,LOC101746113,LOC101746256,LOC101746917,LOC101747051,LOC692643
Biological Process	actin cytoskeleton organization	GO:0030036	0.0430646	35	1761	22	5469	LOC100101176,LOC100101180,LOC101735854,LOC101736354,LOC101736446,LOC101738201,LOC101738392,LOC101738677,LOC101738938,LOC101739127,LOC101739428,LOC101740059,LOC101741866,LOC101742187,LOC101743514,LOC101743942,LOC101744543,LOC101745417,LOC105841728,LOC732972,LOC733028,SOP2
Biological Process	actin filament-based process	GO:0030029	0.0430646	35	1761	22	5469	LOC100101176,LOC100101180,LOC101735854,LOC101736354,LOC101736446,LOC101738201,LOC101738392,LOC101738677,LOC101738938,LOC101739127,LOC101739428,LOC101740059,LOC101741866,LOC101742187,LOC101743514,LOC101743942,LOC101744543,LOC101745417,LOC105841728,LOC732972,LOC733028,SOP2
Cellular Component	external encapsulating structure	GO:0030312	5.3827e-05	127	1201	65	3913	ADAMTS-1,CPH2,CPH21,CPH31,CPH4,CPR12,CPR138,CPR15,CPR58,CPR59,CPR63,CPR68,CPR97,CPT1,ERA.1,ERA.2,ERA.4,ERA.5,ERB.1,ERB.2,ERB.3,LET-2,LOC101735370,LOC101735638,LOC101736040,LOC101736313,LOC101736589,LOC101736796,LOC101737757,LOC101739564,LOC101740116,LOC101740255,LOC101740523,LOC101740806,LOC101740949,LOC101741090,LOC101741231,LOC101741367,LOC101741507,LOC101741530,LOC101741601,LOC101741649,LOC101…
Cellular Component	egg chorion	GO:0042600	0.0013348	86	1201	45	3913	ERA.1,ERA.2,ERA.4,ERA.5,ERB.1,ERB.2,ERB.3,LOC101735370,LOC101735638,LOC101736040,LOC101736313,LOC101736796,LOC101739564,LOC101740116,LOC101740255,LOC101740523,LOC101740806,LOC101740949,LOC101741090,LOC101741231,LOC101741367,LOC101741507,LOC101741530,LOC101741601,LOC101741649,LOC101741670,LOC101742521,LOC101742779,LOC101742812,LOC101742957,LOC101743021,LOC101743116,LOC101743263,LOC101743400,LOC101…
Cellular Component	cell periphery	GO:0071944	0.00310513	420	1201	165	3913	ADAMTS-1,ALPM,APN2,APN3,APN4,CHC,CPH2,CPH21,CPH31,CPH4,CPR12,CPR138,CPR15,CPR58,CPR59,CPR63,CPR68,CPR97,CPT1,DHR-1,ERA.1,ERA.2,ERA.4,ERA.5,ERB.1,ERB.2,ERB.3,GCY,GR67,INX2,INX3,LET-2,LGR,LOC100037435,LOC100127100,LOC100134924,LOC100313947,LOC100313953,LOC101735370,LOC101735524,LOC101735589,LOC101735614,LOC101735638,LOC101735798,LOC101736040,LOC101736313,LOC101736589,LOC101736796,LOC101736808,LOC10…

## Sheet: Cluster 5
Term Type	Term Name	Term ID	Adjusted pvalue	Term Size	Query Size	Intersection Size	Effective Domain Size	Gene Names
Molecular Function	structural constituent of cuticle	GO:0042302	5.79001e-51	169	1150	111	7893	CPF,CPFL1,CPFL3,CPG11,CPG12,CPG13,CPG20,CPG26,CPG27,CPG28,CPH28,CPH5,CPR10,CPR100,CPR102,CPR106,CPR107,CPR108,CPR110,CPR111,CPR112,CPR113,CPR114,CPR115,CPR116,CPR117,CPR118,CPR119,CPR121,CPR123,CPR124,CPR125,CPR126,CPR128,CPR129,CPR13,CPR131,CPR132,CPR133,CPR135,CPR136,CPR140,CPR143,CPR146,CPR17,CPR19,CPR23,CPR24,CPR26,CPR28,CPR3,CPR32,CPR33,CPR34,CPR37,CPR38,CPR39,CPR4,CPR40,CPR41,CPR43,CPR44,CP…
Molecular Function	structural molecule activity	GO:0005198	5.99853e-18	452	1150	140	7893	COPG1,CPF,CPFL1,CPFL3,CPG11,CPG12,CPG13,CPG20,CPG26,CPG27,CPG28,CPH28,CPH5,CPR10,CPR100,CPR102,CPR106,CPR107,CPR108,CPR110,CPR111,CPR112,CPR113,CPR114,CPR115,CPR116,CPR117,CPR118,CPR119,CPR121,CPR123,CPR124,CPR125,CPR126,CPR128,CPR129,CPR13,CPR131,CPR132,CPR133,CPR135,CPR136,CPR140,CPR143,CPR146,CPR17,CPR19,CPR23,CPR24,CPR26,CPR28,CPR3,CPR32,CPR33,CPR34,CPR37,CPR38,CPR39,CPR4,CPR40,CPR41,CPR43,CP…
Molecular Function	serine hydrolase activity	GO:0017171	2.58617e-09	276	1150	83	7893	CLIP4,COC,HTRA2,LOC100272001,LOC100301506,LOC100301507,LOC101735694,LOC101735785,LOC101736175,LOC101736287,LOC101736362,LOC101736440,LOC101736507,LOC101736544,LOC101736819,LOC101737507,LOC101737614,LOC101737824,LOC101738203,LOC101738778,LOC101739597,LOC101739613,LOC101739978,LOC101740143,LOC101740216,LOC101740313,LOC101740646,LOC101740827,LOC101741191,LOC101741706,LOC101742055,LOC101742190,LOC101…
Molecular Function	serine-type peptidase activity	GO:0008236	2.58617e-09	276	1150	83	7893	CLIP4,COC,HTRA2,LOC100272001,LOC100301506,LOC100301507,LOC101735694,LOC101735785,LOC101736175,LOC101736287,LOC101736362,LOC101736440,LOC101736507,LOC101736544,LOC101736819,LOC101737507,LOC101737614,LOC101737824,LOC101738203,LOC101738778,LOC101739597,LOC101739613,LOC101739978,LOC101740143,LOC101740216,LOC101740313,LOC101740646,LOC101740827,LOC101741191,LOC101741706,LOC101742055,LOC101742190,LOC101…
Molecular Function	serine-type endopeptidase activity	GO:0004252	4.31486e-09	255	1150	78	7893	CLIP4,COC,HTRA2,LOC100272001,LOC100301506,LOC100301507,LOC101735694,LOC101735785,LOC101736175,LOC101736287,LOC101736362,LOC101736440,LOC101736507,LOC101736544,LOC101736819,LOC101737507,LOC101737614,LOC101737824,LOC101738203,LOC101738778,LOC101739597,LOC101739613,LOC101739978,LOC101740143,LOC101740216,LOC101740313,LOC101740646,LOC101741191,LOC101741706,LOC101742055,LOC101742190,LOC101742256,LOC101…
Molecular Function	endopeptidase activity	GO:0004175	5.74418e-08	356	1150	96	7893	ADAMTS-LIKE,CLIP4,COC,HTRA2,LOC100272001,LOC100301506,LOC100301507,LOC101735694,LOC101735785,LOC101736175,LOC101736287,LOC101736362,LOC101736440,LOC101736507,LOC101736544,LOC101736552,LOC101736819,LOC101736984,LOC101737507,LOC101737614,LOC101737824,LOC101738203,LOC101738778,LOC101739271,LOC101739597,LOC101739613,LOC101739946,LOC101739978,LOC101740117,LOC101740143,LOC101740216,LOC101740313,LOC1017…
Molecular Function	monoatomic ion channel activity	GO:0005216	3.1072e-06	174	1150	54	7893	ATPSYN-BETA,LOC100037424,LOC100101165,LOC100500925,LOC101735423,LOC101735733,LOC101735743,LOC101736139,LOC101736324,LOC101737006,LOC101737337,LOC101738187,LOC101738674,LOC101738948,LOC101739050,LOC101739070,LOC101739181,LOC101739591,LOC101739703,LOC101740145,LOC101740294,LOC101740314,LOC101740564,LOC101740822,LOC101741117,LOC101741124,LOC101743037,LOC101743090,LOC101743275,LOC101743753,LOC1017438…
Molecular Function	peptidase activity	GO:0008233	1.3105e-05	528	1150	121	7893	ADAMTS-LIKE,APN1,CLIP4,COC,HTRA2,LOC100272001,LOC100301505,LOC100301506,LOC100301507,LOC101735694,LOC101735785,LOC101736175,LOC101736287,LOC101736362,LOC101736440,LOC101736507,LOC101736544,LOC101736552,LOC101736750,LOC101736819,LOC101736877,LOC101736984,LOC101737507,LOC101737614,LOC101737824,LOC101738203,LOC101738778,LOC101739271,LOC101739597,LOC101739613,LOC101739946,LOC101739978,LOC101740117,LO…
Molecular Function	gated channel activity	GO:0022836	1.3563e-05	92	1150	34	7893	LOC100500925,LOC101735733,LOC101735743,LOC101736139,LOC101737337,LOC101738187,LOC101738948,LOC101739050,LOC101739070,LOC101739181,LOC101739703,LOC101740314,LOC101740564,LOC101741117,LOC101741124,LOC101743090,LOC101743275,LOC101743804,LOC101744220,LOC101744288,LOC101744582,LOC101744910,LOC101745029,LOC101745158,LOC101745162,LOC101745381,LOC101746974,LOC105841247,LOC105841261,NACHRA3,NACHRA4,NACHRB…
Molecular Function	calcium ion binding	GO:0005509	1.5924e-05	163	1150	50	7893	CRT,DL,FKBP13,GPD,LOC101735481,LOC101735764,LOC101737017,LOC101737749,LOC101738282,LOC101738481,LOC101738491,LOC101738760,LOC101738867,LOC101739353,LOC101739716,LOC101739725,LOC101739962,LOC101740146,LOC101740358,LOC101740782,LOC101741062,LOC101741348,LOC101741619,LOC101741854,LOC101742309,LOC101742486,LOC101742585,LOC101742794,LOC101742945,LOC101743002,LOC101743074,LOC101743303,LOC101743425,LOC1…
Molecular Function	channel activity	GO:0015267	2.0691e-05	183	1150	54	7893	ATPSYN-BETA,LOC100037424,LOC100101165,LOC100500925,LOC101735423,LOC101735733,LOC101735743,LOC101736139,LOC101736324,LOC101737006,LOC101737337,LOC101738187,LOC101738674,LOC101738948,LOC101739050,LOC101739070,LOC101739181,LOC101739591,LOC101739703,LOC101740145,LOC101740294,LOC101740314,LOC101740564,LOC101740822,LOC101741117,LOC101741124,LOC101743037,LOC101743090,LOC101743275,LOC101743753,LOC1017438…
Molecular Function	passive transmembrane transporter activity	GO:0022803	2.0691e-05	183	1150	54	7893	ATPSYN-BETA,LOC100037424,LOC100101165,LOC100500925,LOC101735423,LOC101735733,LOC101735743,LOC101736139,LOC101736324,LOC101737006,LOC101737337,LOC101738187,LOC101738674,LOC101738948,LOC101739050,LOC101739070,LOC101739181,LOC101739591,LOC101739703,LOC101740145,LOC101740294,LOC101740314,LOC101740564,LOC101740822,LOC101741117,LOC101741124,LOC101743037,LOC101743090,LOC101743275,LOC101743753,LOC1017438…
Molecular Function	monoatomic ion transmembrane transporter activity	GO:0015075	0.00010573	282	1150	72	7893	ATPSYN-BETA,LOC100037424,LOC100101165,LOC100101181,LOC100134921,LOC100134926,LOC100302733,LOC100500925,LOC101735423,LOC101735733,LOC101735743,LOC101736139,LOC101736324,LOC101737006,LOC101737337,LOC101738009,LOC101738187,LOC101738674,LOC101738948,LOC101738954,LOC101739050,LOC101739070,LOC101739181,LOC101739258,LOC101739591,LOC101739703,LOC101740145,LOC101740294,LOC101740314,LOC101740562,LOC1017405…
Molecular Function	structural constituent of chitin-based cuticle	GO:0005214	0.00010711	33	1150	17	7893	CPFL1,CPFL3,CPG11,CPG12,CPG13,CPG20,CPG26,CPG27,CPG28,CPH28,CPR41,CPR67,CPR69,CPR70,CPR98,CPR99,CPT2
Molecular Function	chitin binding	GO:0008061	0.00058884	55	1150	22	7893	LOC101735487,LOC101736080,LOC101736353,LOC101737536,LOC101737637,LOC101739926,LOC101740062,LOC101740197,LOC101740330,LOC101740411,LOC101740429,LOC101741926,LOC101742705,LOC101743162,LOC101745266,LOC101746039,LOC101746073,LOC101746257,LOC101746263,LOC110385293,LOC732885,LOC733010
Molecular Function	monoatomic cation channel activity	GO:0005261	0.00137456	105	1150	33	7893	ATPSYN-BETA,LOC100037424,LOC100101165,LOC101735423,LOC101735743,LOC101736324,LOC101737006,LOC101738674,LOC101738948,LOC101739050,LOC101739070,LOC101740145,LOC101740294,LOC101740314,LOC101740822,LOC101741117,LOC101743275,LOC101743753,LOC101744910,LOC101745029,LOC101745162,LOC101745381,LOC101746226,LOC101746455,LOC101746974,LOC101747104,LOC119628329,LOC692926,LOC732965,NACHRA3,NACHRA4,NACHRB1,SC1
Molecular Function	inorganic molecular entity transmembrane transporter activity	GO:0015318	0.00139106	207	1150	54	7893	ATPSYN-BETA,LOC100037424,LOC100101165,LOC100101181,LOC100134921,LOC100134926,LOC100302733,LOC100500925,LOC101735423,LOC101735743,LOC101736139,LOC101736324,LOC101737006,LOC101737337,LOC101738009,LOC101738674,LOC101738948,LOC101738954,LOC101739050,LOC101739070,LOC101739258,LOC101740145,LOC101740294,LOC101740314,LOC101740562,LOC101740822,LOC101741117,LOC101741376,LOC101743037,LOC101743275,LOC1017436…
Molecular Function	inorganic cation transmembrane transporter activity	GO:0022890	0.00519607	180	1150	47	7893	ATPSYN-BETA,LOC100037424,LOC100101165,LOC100101181,LOC100134921,LOC100134926,LOC100302733,LOC101735423,LOC101735743,LOC101736324,LOC101737006,LOC101738009,LOC101738674,LOC101738948,LOC101738954,LOC101739050,LOC101739070,LOC101739258,LOC101740145,LOC101740294,LOC101740314,LOC101740562,LOC101740822,LOC101741117,LOC101741376,LOC101743275,LOC101743662,LOC101743753,LOC101744319,LOC101744608,LOC1017449…
Molecular Function	extracellular ligand-gated monoatomic ion channel activity	GO:0005230	0.00648537	46	1150	18	7893	LOC100500925,LOC101735733,LOC101736139,LOC101737337,LOC101738187,LOC101741124,LOC101743090,LOC101743804,LOC101744220,LOC101744288,LOC101744582,LOC101745158,LOC105841247,LOC105841261,NACHRA3,NACHRA4,NACHRB1,RDL1
Molecular Function	voltage-gated channel activity	GO:0022832	0.00956608	28	1150	13	7893	LOC101735743,LOC101738948,LOC101739050,LOC101739181,LOC101739703,LOC101740314,LOC101743275,LOC101744910,LOC101745029,LOC101745162,LOC101745381,LOC101746974,SC1
Molecular Function	transmitter-gated monoatomic ion channel activity	GO:0022824	0.0150429	29	1150	13	7893	LOC101735733,LOC101738187,LOC101741124,LOC101743090,LOC101743804,LOC101744288,LOC101744582,LOC101745158,LOC105841247,LOC105841261,NACHRA3,NACHRA4,NACHRB1
Molecular Function	transmitter-gated channel activity	GO:0022835	0.0150429	29	1150	13	7893	LOC101735733,LOC101738187,LOC101741124,LOC101743090,LOC101743804,LOC101744288,LOC101744582,LOC101745158,LOC105841247,LOC105841261,NACHRA3,NACHRA4,NACHRB1
Molecular Function	monoatomic cation transmembrane transporter activity	GO:0008324	0.0190592	210	1150	51	7893	ATPSYN-BETA,LOC100037424,LOC100101165,LOC100101181,LOC100134921,LOC100134926,LOC100302733,LOC101735423,LOC101735743,LOC101736324,LOC101737006,LOC101738009,LOC101738674,LOC101738948,LOC101738954,LOC101739050,LOC101739070,LOC101739258,LOC101740145,LOC101740294,LOC101740314,LOC101740562,LOC101740822,LOC101741117,LOC101741376,LOC101743275,LOC101743662,LOC101743753,LOC101744319,LOC101744608,LOC1017449…
Molecular Function	neurotransmitter receptor activity	GO:0030594	0.023035	30	1150	13	7893	LOC101735733,LOC101738187,LOC101741124,LOC101743090,LOC101743804,LOC101744288,LOC101744582,LOC101745158,LOC105841247,LOC105841261,NACHRA3,NACHRA4,NACHRB1
Molecular Function	voltage-gated monoatomic ion channel activity	GO:0005244	0.0311957	27	1150	12	7893	LOC101735743,LOC101738948,LOC101739050,LOC101739703,LOC101740314,LOC101743275,LOC101744910,LOC101745029,LOC101745162,LOC101745381,LOC101746974,SC1
Molecular Function	glutamate-gated receptor activity	GO:0004970	0.0329335	20	1150	10	7893	LOC101735733,LOC101738187,LOC101741124,LOC101743090,LOC101743804,LOC101744288,LOC101744582,LOC101745158,LOC105841247,LOC105841261
Molecular Function	glutamate receptor activity	GO:0008066	0.0329335	20	1150	10	7893	LOC101735733,LOC101738187,LOC101741124,LOC101743090,LOC101743804,LOC101744288,LOC101744582,LOC101745158,LOC105841247,LOC105841261
Molecular Function	ligand-gated channel activity	GO:0022834	0.0436973	70	1150	22	7893	LOC100500925,LOC101735733,LOC101736139,LOC101737337,LOC101738187,LOC101739050,LOC101739070,LOC101740564,LOC101741117,LOC101741124,LOC101743090,LOC101743804,LOC101744220,LOC101744288,LOC101744582,LOC101745158,LOC105841247,LOC105841261,NACHRA3,NACHRA4,NACHRB1,RDL1
Molecular Function	ligand-gated monoatomic ion channel activity	GO:0015276	0.0436973	70	1150	22	7893	LOC100500925,LOC101735733,LOC101736139,LOC101737337,LOC101738187,LOC101739050,LOC101739070,LOC101740564,LOC101741117,LOC101741124,LOC101743090,LOC101743804,LOC101744220,LOC101744288,LOC101744582,LOC101745158,LOC105841247,LOC105841261,NACHRA3,NACHRA4,NACHRB1,RDL1
Biological Process	monoatomic ion transport	GO:0006811	3.94474e-07	268	657	67	5469	ATPSYN-BETA,LOC100037424,LOC100101165,LOC100101181,LOC100134921,LOC100302733,LOC100500925,LOC101735423,LOC101735743,LOC101736139,LOC101736324,LOC101737006,LOC101737337,LOC101737583,LOC101738009,LOC101738187,LOC101738282,LOC101738674,LOC101738948,LOC101739050,LOC101739070,LOC101739181,LOC101739591,LOC101739703,LOC101739816,LOC101740145,LOC101740294,LOC101740314,LOC101740822,LOC101741117,LOC1017413…
Biological Process	proteolysis	GO:0006508	6.64564e-07	466	657	99	5469	ADAMTS-LIKE,APN1,CLIP4,COC,HTRA2,LOC100301505,LOC100301506,LOC100301507,LOC101735671,LOC101735694,LOC101735785,LOC101736175,LOC101736362,LOC101736440,LOC101736507,LOC101736544,LOC101736552,LOC101736750,LOC101736819,LOC101736984,LOC101737507,LOC101737614,LOC101737824,LOC101738203,LOC101738778,LOC101739231,LOC101739271,LOC101739613,LOC101739946,LOC101739978,LOC101740117,LOC101740143,LOC101740216,LO…
Biological Process	monoatomic ion transmembrane transport	GO:0034220	6.4934e-06	145	657	42	5469	ATPSYN-BETA,LOC100037424,LOC100101181,LOC100134921,LOC100302733,LOC100500925,LOC101735423,LOC101735743,LOC101736139,LOC101736324,LOC101737006,LOC101737337,LOC101737583,LOC101738009,LOC101738282,LOC101738948,LOC101739070,LOC101739703,LOC101739816,LOC101740145,LOC101740314,LOC101740822,LOC101743136,LOC101743662,LOC101744220,LOC101744319,LOC101744910,LOC101746226,LOC101746240,LOC101746379,LOC1017464…
Biological Process	inorganic ion transmembrane transport	GO:0098660	3.2261e-05	121	657	36	5469	ATPSYN-BETA,LOC100037424,LOC100101181,LOC100134921,LOC100302733,LOC100500925,LOC101735423,LOC101735743,LOC101736139,LOC101736324,LOC101737006,LOC101737337,LOC101737583,LOC101738009,LOC101738282,LOC101739070,LOC101739816,LOC101740145,LOC101740314,LOC101740822,LOC101743136,LOC101743662,LOC101744220,LOC101744319,LOC101744910,LOC101746240,LOC101746379,LOC101746455,LOC101747104,LOC119628329,LOC692925,…
Biological Process	monoatomic cation transport	GO:0006812	0.00019342	196	657	48	5469	ATPSYN-BETA,LOC100037424,LOC100101181,LOC100134921,LOC100302733,LOC101735423,LOC101735743,LOC101736324,LOC101737006,LOC101737583,LOC101738009,LOC101738282,LOC101738674,LOC101738948,LOC101739050,LOC101739070,LOC101739816,LOC101740145,LOC101740294,LOC101740314,LOC101740822,LOC101741117,LOC101741376,LOC101743136,LOC101743275,LOC101743662,LOC101743753,LOC101744319,LOC101744910,LOC101745029,LOC1017451…
Biological Process	potassium ion transport	GO:0006813	0.00053684	63	657	22	5469	LOC101737006,LOC101737583,LOC101738948,LOC101739050,LOC101739816,LOC101740822,LOC101741117,LOC101743136,LOC101743275,LOC101743662,LOC101745029,LOC101745162,LOC101745381,LOC101745575,LOC101745725,LOC101746012,LOC101746240,LOC101746379,LOC101746455,LOC101746632,LOC101746974,LOC101747104
Biological Process	energy derivation by oxidation of organic compounds	GO:0015980	0.00065772	78	657	25	5469	GLYP,LOC100134926,LOC100329146,LOC101735810,LOC101735811,LOC101736268,LOC101736417,LOC101736806,LOC101736985,LOC101738186,LOC101739299,LOC101739528,LOC101739881,LOC101740061,LOC101740562,LOC101741173,LOC101741993,LOC101742176,LOC101742612,LOC101744608,LOC101745480,LOC101746165,LOC778510,LOC780848,UQCR11
Biological Process	monoatomic cation transmembrane transport	GO:0098655	0.00069306	114	657	32	5469	ATPSYN-BETA,LOC100037424,LOC100101181,LOC100134921,LOC100302733,LOC101735423,LOC101735743,LOC101736324,LOC101737006,LOC101737583,LOC101738009,LOC101738282,LOC101739070,LOC101739816,LOC101740145,LOC101740314,LOC101740822,LOC101743136,LOC101743662,LOC101744319,LOC101744910,LOC101746226,LOC101746240,LOC101746379,LOC101746455,LOC101747104,LOC119628329,LOC692925,LOC692926,LOC732965,LOC778519,SC1
Biological Process	tricarboxylic acid cycle	GO:0006099	0.000701	26	657	13	5469	LOC100329146,LOC101735810,LOC101735811,LOC101736268,LOC101736806,LOC101736985,LOC101738186,LOC101739299,LOC101739881,LOC101740061,LOC101741993,LOC101742176,LOC101746165
Biological Process	inorganic cation transmembrane transport	GO:0098662	0.00091139	110	657	31	5469	ATPSYN-BETA,LOC100037424,LOC100101181,LOC100134921,LOC100302733,LOC101735423,LOC101735743,LOC101736324,LOC101737006,LOC101737583,LOC101738009,LOC101738282,LOC101739070,LOC101739816,LOC101740145,LOC101740314,LOC101740822,LOC101743136,LOC101743662,LOC101744319,LOC101744910,LOC101746240,LOC101746379,LOC101746455,LOC101747104,LOC119628329,LOC692925,LOC692926,LOC732965,LOC778519,SC1
Biological Process	aerobic respiration	GO:0009060	0.00097742	65	657	22	5469	LOC100134926,LOC100329146,LOC101735810,LOC101735811,LOC101736268,LOC101736806,LOC101736985,LOC101738186,LOC101739299,LOC101739528,LOC101739881,LOC101740061,LOC101740562,LOC101741993,LOC101742176,LOC101742612,LOC101744608,LOC101745480,LOC101746165,LOC778510,LOC780848,UQCR11
Biological Process	metal ion transport	GO:0030001	0.00119059	133	657	35	5469	LOC100302733,LOC101735743,LOC101736324,LOC101737006,LOC101737583,LOC101738282,LOC101738674,LOC101738948,LOC101739050,LOC101739070,LOC101739816,LOC101740294,LOC101740314,LOC101740822,LOC101741117,LOC101741376,LOC101743136,LOC101743275,LOC101743662,LOC101743753,LOC101744319,LOC101744910,LOC101745029,LOC101745162,LOC101745381,LOC101745575,LOC101745725,LOC101746012,LOC101746240,LOC101746379,LOC101746…
Biological Process	generation of precursor metabolites and energy	GO:0006091	0.00367631	117	657	31	5469	GLYP,LOC100127128,LOC100134921,LOC100134926,LOC100329146,LOC101735810,LOC101735811,LOC101736268,LOC101736417,LOC101736806,LOC101736985,LOC101737082,LOC101738186,LOC101739299,LOC101739528,LOC101739881,LOC101740061,LOC101740562,LOC101741173,LOC101741993,LOC101742176,LOC101742612,LOC101743256,LOC101744608,LOC101745480,LOC101746165,LOC692811,LOC732995,LOC778510,LOC780848,UQCR11
Biological Process	cellular respiration	GO:0045333	0.00494678	71	657	22	5469	LOC100134926,LOC100329146,LOC101735810,LOC101735811,LOC101736268,LOC101736806,LOC101736985,LOC101738186,LOC101739299,LOC101739528,LOC101739881,LOC101740061,LOC101740562,LOC101741993,LOC101742176,LOC101742612,LOC101744608,LOC101745480,LOC101746165,LOC778510,LOC780848,UQCR11
Biological Process	transmembrane transport	GO:0055085	0.0379081	598	657	101	5469	ATPSYN-BETA,DNAJ-19,EAAT-1,LOC100037424,LOC100101181,LOC100134921,LOC100302733,LOC100500925,LOC100529205,LOC101735423,LOC101735713,LOC101735743,LOC101735980,LOC101736039,LOC101736139,LOC101736269,LOC101736324,LOC101736765,LOC101736886,LOC101737006,LOC101737337,LOC101737583,LOC101738007,LOC101738009,LOC101738091,LOC101738222,LOC101738233,LOC101738282,LOC101738526,LOC101738627,LOC101738948,LOC10173…
Biological Process	calcium ion transport	GO:0006816	0.0463014	19	657	9	5469	LOC100302733,LOC101735743,LOC101736324,LOC101738282,LOC101739070,LOC101740314,LOC101741376,LOC101744319,LOC101744910
Biological Process	ATP biosynthetic process	GO:0006754	0.0479647	23	657	10	5469	ATPSYN-BETA,LOC100037424,LOC100101165,LOC100101181,LOC101738009,LOC119628329,LOC692925,LOC692926,LOC732965,LOC778519
Biological Process	proton motive force-driven ATP synthesis	GO:0015986	0.0479647	23	657	10	5469	ATPSYN-BETA,LOC100037424,LOC100101165,LOC100101181,LOC101738009,LOC119628329,LOC692925,LOC692926,LOC732965,LOC778519
Cellular Component	extracellular region	GO:0005576	3.73058e-07	317	503	77	3913	ADAMTS-LIKE,BBX-A8,BBX-B11,BBX-B5,BBX-B6,BBX-B7,BBX-C1,BBX-C2,BMILP,CHBP,CLIP4,CRZ,DH31,EH,ENB2,IRP2,ITP,LOC100272001,LOC100862756,LOC100862792,LOC100862837,LOC101735487,LOC101735967,LOC101736080,LOC101736353,LOC101737385,LOC101737536,LOC101737637,LOC101738142,LOC101739350,LOC101739739,LOC101739926,LOC101740062,LOC101740148,LOC101740197,LOC101740231,LOC101740330,LOC101740411,LOC101740429,LOC10174…
Cellular Component	chitin-based extracellular matrix	GO:0062129	7.6564e-06	33	503	17	3913	CPFL1,CPFL3,CPG11,CPG12,CPG13,CPG20,CPG26,CPG27,CPG28,CPH28,CPR41,CPR67,CPR69,CPR70,CPR98,CPR99,CPT2
Cellular Component	specialized extracellular matrix	GO:0140047	7.6564e-06	33	503	17	3913	CPFL1,CPFL3,CPG11,CPG12,CPG13,CPG20,CPG26,CPG27,CPG28,CPH28,CPR41,CPR67,CPR69,CPR70,CPR98,CPR99,CPT2
Cellular Component	extracellular matrix	GO:0031012	6.8691e-05	41	503	18	3913	CPFL1,CPFL3,CPG11,CPG12,CPG13,CPG20,CPG26,CPG27,CPG28,CPH28,CPR41,CPR67,CPR69,CPR70,CPR98,CPR99,CPT2,LOC100862837
Cellular Component	membrane	GO:0016020	0.00052446	1749	503	271	3913	AK,APN1,ATPSYN-BETA,BOMSIFR,BTL,COC,COPG1,CPR,CYP314A1,CYP332A1,CYP4G25,CYP4L6,CYP6AU1,DESAT1,DL,DNAJ-19,EAAT-1,FDL,GGAMMA30A,HMG-R,HTRA2,IBP2,INR,LOC100037424,LOC100037444,LOC100101165,LOC100101181,LOC100127128,LOC100134921,LOC100141456,LOC100174851,LOC100302733,LOC100500925,LOC100529205,LOC100529232,LOC100862756,LOC100862837,LOC100884166,LOC101735335,LOC101735423,LOC101735559,LOC101735713,LOC10…
Cellular Component	mitochondrion	GO:0005739	0.00219897	227	503	51	3913	3HCD,GPD,HTRA2,LOC100037444,LOC100101181,LOC100127128,LOC100134921,LOC100134926,LOC100141456,LOC100329146,LOC101735810,LOC101735811,LOC101737745,LOC101737762,LOC101738292,LOC101739119,LOC101739128,LOC101739223,LOC101739528,LOC101739703,LOC101739881,LOC101740061,LOC101740908,LOC101741153,LOC101741517,LOC101742578,LOC101742612,LOC101742763,LOC101742782,LOC101743462,LOC101744266,LOC101745480,LOC1017…
Cellular Component	plasma membrane protein complex	GO:0098797	0.00275262	38	503	15	3913	GGAMMA30A,LOC101735743,LOC101738948,LOC101739337,LOC101740314,LOC101743074,LOC101743745,LOC101744910,LOC101745029,LOC101745381,LOC101745575,LOC101745725,LOC101746012,LOC101746632,SC1
Cellular Component	extracellular space	GO:0005615	0.0116153	81	503	23	3913	BBX-A8,BBX-B11,BBX-B5,BBX-B6,BBX-B7,BBX-C1,BBX-C2,CHBP,LOC100272001,LOC100862756,LOC100862792,LOC101739350,LOC101741202,LOC105843003,LOC119629138,LPR,SERPIN-12,SERPIN-29,SERPIN-32,SERPIN-33,SERPIN-34,SERPIN-6,SERPIN-7
Cellular Component	monoatomic ion channel complex	GO:0034702	0.0127956	18	503	9	3913	LOC100101165,LOC101735743,LOC101738948,LOC101740314,LOC101744910,LOC101745029,LOC101745381,LOC101746226,SC1
Cellular Component	cation channel complex	GO:0034703	0.0127956	18	503	9	3913	LOC100101165,LOC101735743,LOC101738948,LOC101740314,LOC101744910,LOC101745029,LOC101745381,LOC101746226,SC1
Cellular Component	transmembrane transporter complex	GO:1902495	0.0163146	48	503	16	3913	LOC100037424,LOC100101165,LOC101735743,LOC101738948,LOC101739128,LOC101739337,LOC101740314,LOC101744910,LOC101745029,LOC101745381,LOC101745575,LOC101745725,LOC101746012,LOC101746226,LOC101746632,SC1
Cellular Component	transporter complex	GO:1990351	0.0214071	49	503	16	3913	LOC100037424,LOC100101165,LOC101735743,LOC101738948,LOC101739128,LOC101739337,LOC101740314,LOC101744910,LOC101745029,LOC101745381,LOC101745575,LOC101745725,LOC101746012,LOC101746226,LOC101746632,SC1
Cellular Component	contractile muscle fiber	GO:0043292	0.0233344	4	503	4	3913	LOC100174848,LOC100188972,LOC692913,TPNI
Cellular Component	sarcomere	GO:0030017	0.0233344	4	503	4	3913	LOC100174848,LOC100188972,LOC692913,TPNI
Cellular Component	myofibril	GO:0030016	0.0233344	4	503	4	3913	LOC100174848,LOC100188972,LOC692913,TPNI
